# Supplementary material for: The Rhizoctonia solani AG1-IB (isolate 7/3/14) transcriptome during interaction with the host plant lettuce (Lactuca sativa L.)
Source: PLoS One. 2017 May 9;12(5):e0177278. doi: 10.1371/journal.pone.0177278 (PMC5423683; doi:10.1371/journal.pone.0177278)
Supplement: S2 File — (XLSX) [file pone.0177278.s002.xlsx]

## Sheet: Title sheet
	The Rhizoctonia solani AG1-IB (isolate 7/3/14) Transcriptome during interaction with the Host Plant Lactuca sativa
	Bart Verwaaijen1,2, Daniel Wibberg1, Magdalena Kröber1, Anika Winkler1, Rita Zrenner2, Hanna Bednarz1, Karsten Niehaus1, Rita Grosch2, Alfred Pühler1, Andreas Schlüter1*
	1Center for Biotechnology, Bielefeld University, Bielefeld, Germany
	2Leibniz-Institute of Vegetable and Ornamental Crops, Großbeeren, Germany
	*Corresponding author
	E-mail: aschluet@cebitec.uni-bielefeld.de (AS)

## Sheet: Raw read counts
Raw unique readcounts per library, obtained with the ReadXplorer software.
				Plant-2	Plant-2	Plant-2	Plant-2	Plant-3	Plant-3	Plant-1	Plant-1	Plant-3	Plant-1	Plant-1	Plant-3
				Zone-3	Zone-2	Zone-1	Zone-4	Zone-3	Zone-2	Zone-1	Zone-4	Zone-1	Zone-3	Zone-2	Zone-4
Feature	Total exon lenght in bp	Start	Stop	Library-1	Library-2	Library-3	Library-4	Library-5	Library-6	Library-7	Library-8	Library-9	Library-10	Library-11	Library-12
RSOLAG1IB_7	423	49919	50557	96	17	0	0	48	21	0	1	0	43	37	0
RSOLAG1IB_8	357	50616	50972	25	72	1	1	19	47	1	1	0	33	34	0
RSOLAG1IB_9	1560	51000	52786	461	294	1	1	270	308	0	1	1	559	293	0
RSOLAG1IB_10	1308	54326	57274	33	65	0	1	23	80	1	0	1	61	64	0
RSOLAG1IB_11	1251	60633	61883	1	0	0	0	0	0	0	0	0	0	0	0
RSOLAG1IB_12	1053	66139	67191	1	0	0	0	0	2	0	0	0	1	1	0
RSOLAG1IB_13	1245	68235	70100	3024	3457	20	6	2443	4325	14	6	36	3093	3469	6
RSOLAG1IB_14	477	70344	70926	1349	1440	40	1	855	1898	11	2	31	1447	1337	3
RSOLAG1IB_15	1530	71539	73331	859	1500	14	0	754	1360	9	1	11	728	734	2
RSOLAG1IB_16	3426	73562	78784	16291	7552	495	7	11533	11155	60	11	448	7831	3926	10
RSOLAG1IB_17	1539	79434	81418	11140	2660	264	2	8635	4663	17	5	208	5553	1462	7
RSOLAG1IB_18	2694	83516	87155	18405	7606	597	4	19992	11080	139	15	402	8731	3739	11
RSOLAG1IB_19	2175	87908	90134	24	11	0	0	17	22	0	0	0	22	2	0
RSOLAG1IB_20	636	90726	91648	4485	4072	242	3	3892	4983	52	7	130	3691	3608	3
RSOLAG1IB_21	1842	91875	94286	2439	2785	70	0	1737	2890	7	2	58	2210	2265	2
RSOLAG1IB_22	2142	95416	102378	47741	144751	1813	67	59690	132452	274	145	1074	68120	138224	82
RSOLAG1IB_23	288	103196	103483	1	0	0	0	0	0	0	0	0	0	0	0
RSOLAG1IB_24	747	108374	109225	99	26	0	0	54	23	1	0	1	76	31	0
RSOLAG1IB_25	606	111590	112350	208	141	28	0	98	186	9	0	13	209	151	0
RSOLAG1IB_26	1935	112916	116035	537	757	73	0	456	898	10	1	33	665	567	2
RSOLAG1IB_27	1047	116154	117879	121	367	1	0	146	534	1	0	3	138	247	0
RSOLAG1IB_28	201	117950	118150	36	72	1	0	21	93	0	0	0	30	36	0
RSOLAG1IB_29	1668	120462	122725	129	22	1	0	96	55	1	0	1	34	25	0
RSOLAG1IB_30	219	123753	126227	10	7	0	0	2	5	0	0	0	10	9	0
RSOLAG1IB_31	1671	126613	128873	116	56	1	0	60	93	0	0	1	148	98	0
RSOLAG1IB_32	3216	129917	133685	2495	1761	32	1	2026	2098	13	7	30	2137	1618	2
RSOLAG1IB_33	1170	133818	135154	2211	1968	11	0	2174	2453	3	7	8	1803	1664	1
RSOLAG1IB_34	489	135440	136118	142	187	1	0	119	175	1	0	1	155	110	0
RSOLAG1IB_35	2322	137210	140435	392	298	32	0	306	371	2	2	15	377	289	0
RSOLAG1IB_36	1758	140861	142683	27	6	1	0	16	7	0	0	0	24	6	1
RSOLAG1IB_37	744	144453	145526	3234	2184	29	1	2458	2521	5	2	22	2447	1820	2
RSOLAG1IB_38	1860	146224	148369	769	277	3	1	593	345	1	2	3	685	403	0
RSOLAG1IB_39	2295	149271	152145	1570	1004	12	0	1196	1308	6	0	12	1242	986	1
RSOLAG1IB_40	2409	153921	156329	1	0	0	0	0	0	0	0	0	0	0	0
RSOLAG1IB_41	729	157427	158254	104	46	0	0	52	49	0	0	0	81	55	0
RSOLAG1IB_43	282	165420	165800	0	1	0	0	0	2	1	0	0	4	0	0
RSOLAG1IB_44	1155	172767	174334	48	9	0	0	19	20	0	0	0	57	25	0
RSOLAG1IB_45	1671	174759	176679	162	147	9	0	83	188	5	0	2	156	120	0
RSOLAG1IB_46	1107	177110	179065	18	19	7	0	16	14	0	0	4	45	19	0
RSOLAG1IB_47	2562	179199	184637	458	363	6	1	431	393	1	1	12	381	290	1
RSOLAG1IB_48	3156	185469	189458	1104	623	12	0	931	673	2	0	6	888	508	0
RSOLAG1IB_49	4866	189525	195122	6663	4181	210	6	5717	4276	49	10	77	4565	3666	5
RSOLAG1IB_50	2586	195817	198915	2087	1233	38	1	1881	1272	10	1	29	1890	1117	1
RSOLAG1IB_51	588	199303	199999	20	12	0	0	9	23	0	0	2	20	6	0
RSOLAG1IB_52	2709	201337	204899	474	122	0	3	1209	143	0	1	3	465	101	0
RSOLAG1IB_53	3108	208036	211320	544	269	2	0	402	330	0	2	6	494	215	1
RSOLAG1IB_54	1020	213988	215089	679	843	7	0	619	525	0	2	2	539	445	1
RSOLAG1IB_55	1056	216188	218126	4942	10406	5	5	2846	17643	12	5	9	5898	5592	6
RSOLAG1IB_56	1083	221110	223017	2337	7615	7	3	1612	10810	8	11	3	4326	4473	8
RSOLAG1IB_57	1269	225423	227621	11880	6908	35	8	9406	8510	18	13	23	7081	6017	5
RSOLAG1IB_58	477	227784	228978	543	576	4	0	542	719	1	0	3	501	594	0
RSOLAG1IB_59	861	229650	230561	5270	2788	26	1	3626	2065	23	4	27	4267	3022	4
RSOLAG1IB_60	1200	234954	236207	962	286	5	0	892	254	2	3	2	577	190	1
RSOLAG1IB_61	939	237301	238291	27	24	0	0	21	24	0	0	0	18	23	0
RSOLAG1IB_62	1860	240022	242463	1255	1015	14	0	940	1305	5	4	30	1213	871	1
RSOLAG1IB_63	744	246752	247830	45	49	5	0	54	40	4	0	2	86	88	0
RSOLAG1IB_64	957	248880	249955	41	11	0	0	20	15	0	0	1	68	22	0
RSOLAG1IB_65	1335	250547	252090	1473	824	4	0	988	874	1	1	3	926	659	0
RSOLAG1IB_66	1035	252252	253599	511	267	8	0	330	252	0	0	7	579	276	0
RSOLAG1IB_67	1359	255292	256794	34469	12454	134	15	19738	10821	56	21	155	20290	10278	12
RSOLAG1IB_68	1329	262238	264282	3067	2467	36	3	3184	3066	5	5	59	2336	2979	3
RSOLAG1IB_69	1155	264511	265893	5724	8958	11	4	6421	10651	14	12	12	5118	6306	4
RSOLAG1IB_70	1389	266397	267785	251	121	21	1	164	125	2	0	8	216	112	0
RSOLAG1IB_71	1113	268838	270059	1500	965	24	0	1170	960	9	0	12	1284	956	1
RSOLAG1IB_72	831	271515	272524	10	22	0	0	6	33	0	0	0	11	15	0
RSOLAG1IB_73	1008	275545	277002	1842	2184	124	2	2019	2935	49	2	44	3368	2408	3
RSOLAG1IB_74	654	278964	280005	36667	46505	55	29	36135	67613	67	52	66	32194	43115	41
RSOLAG1IB_75	1701	281335	283087	113	61	3	2	101	65	1	0	2	89	59	0
RSOLAG1IB_76	1992	284974	287043	1618	1037	18	1	1886	1276	8	0	23	1892	1374	0
RSOLAG1IB_77	486	288618	289210	511	525	50	0	292	600	12	1	19	435	419	0
RSOLAG1IB_78	1200	290063	291843	2622	1242	37	0	1847	1500	8	6	40	2453	1328	1
RSOLAG1IB_79	258	292510	293053	42	19	0	0	32	20	0	0	2	34	25	0
RSOLAG1IB_80	1779	294231	296182	327	158	0	0	273	175	0	0	1	249	170	0
RSOLAG1IB_81	2526	298220	300910	2080	1954	71	2	2280	1953	13	4	48	2147	1717	2
RSOLAG1IB_82	2364	301058	303792	3172	3125	230	3	2377	3525	46	5	99	2967	2558	3
RSOLAG1IB_83	351	303894	304614	1711	1412	4	1	1236	1893	2	1	2	1377	1379	1
RSOLAG1IB_84	1749	305249	309189	8552	2645	13	5	4937	3602	11	7	14	9773	4250	4
RSOLAG1IB_85	426	309697	310317	138	55	0	0	64	94	0	0	0	183	75	0
RSOLAG1IB_86	7050	310887	318637	4853	4138	436	2	3383	3311	98	2	128	4875	3721	12
RSOLAG1IB_87	1884	319019	321365	554	408	15	8	435	591	6	5	13	492	381	5
RSOLAG1IB_88	1854	321988	324093	1103	759	26	2	804	884	6	0	19	1028	656	4
RSOLAG1IB_89	3231	324887	328718	1997	1833	20	1	1750	2153	7	1	13	1906	1455	2
RSOLAG1IB_90	786	329665	331626	1232	1171	38	0	1057	1153	7	3	76	1508	1021	0
RSOLAG1IB_91	1425	333853	335507	870	913	21	3	785	893	7	4	19	882	618	1
RSOLAG1IB_92	1362	335797	337674	498	417	23	0	421	576	9	0	11	419	283	0
RSOLAG1IB_93	795	338870	340591	14315	13276	905	9	12798	14715	313	27	200	27430	16303	9
RSOLAG1IB_94	2568	343095	346328	4374	4045	224	2	3018	4505	47	4	92	3576	3541	2
RSOLAG1IB_95	1374	346389	347972	2153	1742	80	0	1870	2186	12	1	68	1837	1827	2
RSOLAG1IB_96	1074	348682	350592	9690	21330	17	11	8825	29945	13	20	18	15480	12959	16
RSOLAG1IB_97	1224	353668	355309	765	852	15	0	984	1051	2	0	14	752	1183	1
RSOLAG1IB_98	984	355540	356878	2639	2809	162	2	2315	3513	48	6	82	2769	2760	2
RSOLAG1IB_99	1056	358167	359433	16	42	23	0	9	32	59	1	0	21	92	0
RSOLAG1IB_100	528	360171	360698	33	21	0	0	29	38	0	0	0	46	36	0
RSOLAG1IB_101	3192	362742	366642	241	171	5	0	167	165	0	0	3	294	137	0
RSOLAG1IB_102	1290	370401	372236	1510	1580	51	5	1398	1996	28	2	31	1413	1439	1
RSOLAG1IB_103	237	372845	373255	4259	2532	65	1	2614	2937	37	2	31	3216	2499	5
RSOLAG1IB_104	3177	373683	377068	2816	2841	82	3	1981	2710	27	10	48	2772	2967	3
RSOLAG1IB_105	1269	378278	379810	540	562	13	1	669	596	2	0	6	515	489	0
RSOLAG1IB_106	456	383115	383733	3004	8009	18	7	3131	8631	11	8	18	3181	4359	5
RSOLAG1IB_107	876	383901	385062	207	158	0	0	168	179	0	0	1	231	202	0
RSOLAG1IB_108	477	385832	386460	1408	2150	14	4	1135	2977	8	1	14	1304	1896	3
RSOLAG1IB_109	1440	386549	388742	4784	3434	19	1	4346	4037	2	5	25	3232	2667	6
RSOLAG1IB_110	1113	389015	390529	934	1050	1	0	869	1251	2	3	2	940	821	1
RSOLAG1IB_111	609	390970	391838	15378	9934	184	7	12468	13690	56	22	135	12509	11698	16
RSOLAG1IB_112	1515	392197	394096	1475	1061	7	1	1364	1340	3	3	13	1112	980	0
RSOLAG1IB_113	435	395071	395621	731	436	1	0	607	480	3	0	0	377	253	0
RSOLAG1IB_114	393	395749	396208	253	289	4	0	328	306	2	0	2	184	187	0
RSOLAG1IB_115	753	396427	397242	630	671	38	0	482	751	1	2	19	513	410	2
RSOLAG1IB_116	2931	397587	401508	5078	3174	99	1	4734	3558	22	2	43	3518	3003	4
RSOLAG1IB_117	2370	403915	406820	316	193	100	1	226	244	22	0	87	309	223	0
RSOLAG1IB_118	3147	407597	411451	2163	1876	50	1	1651	2123	15	3	28	2006	1786	0
RSOLAG1IB_119	735	412094	413056	12660	6083	38	3	9237	7489	14	13	31	7826	5358	5
RSOLAG1IB_120	1785	415601	419630	78	93	8	0	57	80	2	0	8	65	72	1
RSOLAG1IB_121	1776	421643	425758	526	234	96	1	328	272	43	0	41	443	297	1
RSOLAG1IB_122	1809	425833	427954	770	652	31	0	964	804	7	2	11	692	767	1
RSOLAG1IB_123	2013	428276	430581	359	265	27	0	355	319	7	0	20	373	388	0
RSOLAG1IB_124	1476	430939	432476	20	5	0	0	15	11	0	0	1	10	4	0
RSOLAG1IB_125	6177	433723	440396	2723	2400	85	1	1870	2071	20	0	40	2018	1595	2
RSOLAG1IB_126	1074	444263	446176	2414	9041	13	7	2562	18366	8	6	5	2792	6111	7
RSOLAG1IB_127	1854	448423	450747	18114	12095	178	8	17819	13357	54	31	119	11178	9471	8
RSOLAG1IB_128	753	450961	451824	2409	2390	11	1	1376	2187	5	3	7	2007	2150	4
RSOLAG1IB_129	1725	452149	454134	3992	3724	209	6	3110	4534	53	2	120	3788	3057	1
RSOLAG1IB_130	1368	454315	456187	15994	10860	157	8	14411	11310	33	20	85	10865	10386	9
RSOLAG1IB_131	1062	457193	458473	299	25	0	0	87	29	0	0	0	44	39	0
RSOLAG1IB_132	1056	459663	460940	108017	72482	38	44	97201	59121	58	67	42	30960	32631	56
RSOLAG1IB_133	2718	461976	465678	3998	7471	29	1	4654	9120	14	11	22	3912	4327	3
RSOLAG1IB_134	768	467363	468309	1354	849	7	0	951	1021	0	0	5	972	736	0
RSOLAG1IB_135	1596	468914	470610	2450	1634	32	1	1951	1401	9	3	16	1735	1195	1
RSOLAG1IB_136	1230	473425	474993	6071	10673	21	9	6094	10903	24	16	31	6163	10763	5
RSOLAG1IB_137	1176	476409	477739	812	1758	12	0	869	2424	6	3	8	976	1107	0
RSOLAG1IB_138	981	477905	479320	2254	1691	9	3	2052	2151	3	4	12	1773	1747	1
RSOLAG1IB_139	1566	479958	482033	616	331	16	0	405	367	4	0	12	801	399	0
RSOLAG1IB_140	762	482556	483495	2313	3529	2	4	2752	3501	4	5	5	3895	4669	2
RSOLAG1IB_141	1191	483588	485213	9868	28414	34	16	9165	16417	42	32	46	10885	32964	9
RSOLAG1IB_142	2436	485510	488536	254	195	24	0	179	262	1	0	27	198	140	1
RSOLAG1IB_143	246	489350	489856	1206	1003	55	1	1076	1238	18	2	26	1259	871	0
RSOLAG1IB_144	561	490732	491397	12861	10841	526	9	13427	10805	156	14	280	14308	9806	5
RSOLAG1IB_145	1179	497260	498668	14317	19624	216	12	15899	20861	59	22	118	9405	10240	12
RSOLAG1IB_146	2883	499543	502685	2717	1721	34	3	2103	1588	15	5	41	1533	1198	4
RSOLAG1IB_147	969	502903	504146	2618	4627	108	4	3355	7159	38	6	43	2844	3700	6
RSOLAG1IB_148	783	505835	507062	538	294	11	0	405	373	2	1	8	538	262	0
RSOLAG1IB_149	252	507295	507712	245	82	3	0	79	93	0	0	1	175	75	0
RSOLAG1IB_150	1812	507919	510715	6000	3035	93	1	4844	3350	17	8	49	4650	2951	2
RSOLAG1IB_151	1233	512354	515942	1401	1306	41	0	859	1002	17	2	21	1420	1223	6
RSOLAG1IB_152	3594	518202	522268	1467	1196	35	2	1147	1125	7	1	20	994	737	1
RSOLAG1IB_153	411	524228	524836	132	143	3	0	115	185	4	0	2	200	204	0
RSOLAG1IB_154	513	524883	525618	310	246	2	0	197	300	2	0	0	315	258	0
RSOLAG1IB_155	1899	525913	527932	1014	813	4	1	879	748	0	1	6	735	561	2
RSOLAG1IB_156	408	528236	528797	1157	1641	26	1	1124	2174	14	4	18	1067	1672	3
RSOLAG1IB_157	813	528982	529972	67	76	0	0	70	88	0	1	1	46	105	1
RSOLAG1IB_158	261	530074	530334	1	0	0	0	0	3	0	0	0	3	1	0
RSOLAG1IB_159	3015	530870	535186	2550	1634	88	3	3033	2173	23	5	42	1789	1635	6
RSOLAG1IB_160	246	535450	535749	194	67	0	0	191	78	0	1	0	135	61	0
RSOLAG1IB_161	201	535784	535984	3	1	0	0	0	3	0	0	0	2	1	0
RSOLAG1IB_162	5283	537765	543524	2410	1587	84	1	1915	1567	19	10	45	2090	1448	2
RSOLAG1IB_163	567	544127	545023	3373	2007	80	1	2514	2199	15	4	49	2252	1435	1
RSOLAG1IB_164	858	545664	546694	19243	12565	338	10	10239	12059	79	22	211	14126	10156	10
RSOLAG1IB_165	702	546949	547782	1774	1059	8	1	1210	1294	2	2	6	1539	1125	1
RSOLAG1IB_166	3009	548120	553571	348	257	20	0	256	275	6	0	7	277	204	0
RSOLAG1IB_167	885	555621	556671	1592	4147	26	5	1509	6458	7	5	21	2304	3028	5
RSOLAG1IB_168	1128	557044	558324	1568	1464	59	0	1162	1518	13	3	28	1502	1100	2
RSOLAG1IB_169	1362	559530	561268	569	1063	6	0	562	1082	0	1	7	621	652	0
RSOLAG1IB_170	1185	561397	562853	699	681	41	5	648	892	20	1	30	660	563	3
RSOLAG1IB_171	1680	563230	565132	3891	7134	33	6	5207	9345	23	8	22	3621	4683	3
RSOLAG1IB_172	501	565295	565962	1184	1211	77	2	924	1551	15	2	27	1109	1065	5
RSOLAG1IB_173	4140	566160	571114	3489	2317	23	1	2541	2663	8	3	19	2502	2190	2
RSOLAG1IB_174	267	571412	571781	948	774	25	1	474	994	6	0	10	841	704	1
RSOLAG1IB_175	303	571936	572408	1298	1004	35	1	838	1174	11	0	35	1471	905	0
RSOLAG1IB_176	1008	572628	573746	1384	1706	6	0	1438	2108	0	0	3	978	990	2
RSOLAG1IB_177	477	574023	574877	2105	1425	42	4	1494	1736	3	4	20	1564	1180	5
RSOLAG1IB_178	909	575022	576273	19548	11361	79	8	16652	15118	23	10	69	12577	12762	9
RSOLAG1IB_179	1068	576410	577702	1510	1813	27	1	1394	2247	9	2	9	1576	1598	2
RSOLAG1IB_180	1116	578168	579602	4144	3939	150	3	4101	5294	30	6	79	4171	4556	4
RSOLAG1IB_181	282	579625	580428	136	208	10	0	203	392	1	1	10	229	241	0
RSOLAG1IB_182	1320	583869	585647	8890	7136	107	5	9168	9382	24	16	59	5493	6496	5
RSOLAG1IB_183	2652	586412	590432	5945	6735	170	87	2703	5693	124	83	88	4682	7380	61
RSOLAG1IB_184	2148	590740	593720	3393	1909	63	0	2403	1827	16	3	35	2669	1657	2
RSOLAG1IB_185	1239	594041	595413	617	890	54	1	568	1028	2	2	17	598	506	0
RSOLAG1IB_186	390	595612	596202	3231	1860	35	1	2552	2424	17	5	42	2561	2143	3
RSOLAG1IB_187	3252	596343	600488	2638	1742	37	1	2180	1754	9	2	30	1954	2093	1
RSOLAG1IB_188	1713	600579	603082	682	511	12	1	501	618	5	0	5	626	505	0
RSOLAG1IB_189	1488	603438	605323	730	358	2	0	485	391	0	1	1	649	347	1
RSOLAG1IB_190	2112	605718	608333	3538	5734	30	3	3595	7004	6	6	16	3421	3392	6
RSOLAG1IB_191	891	608673	609724	2358	1125	28	1	1835	1307	17	1	22	2231	1294	1
RSOLAG1IB_192	564	610608	611316	7962	4173	35	1	5330	4956	14	7	31	6908	5703	4
RSOLAG1IB_193	1140	611526	612966	1486	1723	1	1	1313	2401	1	1	11	1360	1734	1
RSOLAG1IB_194	1842	613143	615945	817	1314	3	3	771	1496	4	2	6	770	806	0
RSOLAG1IB_195	2385	619658	622267	689	591	58	2	436	580	8	1	32	474	399	0
RSOLAG1IB_196	2349	624833	628477	384	636	2	1	355	810	1	1	0	377	465	1
RSOLAG1IB_197	1692	630668	632793	967	1311	60	0	769	1481	11	4	55	1195	829	1
RSOLAG1IB_198	1308	633569	635116	543	404	13	0	371	513	2	1	6	608	364	0
RSOLAG1IB_199	1689	635497	637665	1348	1532	1	1	1559	2001	4	0	1	1258	1216	1
RSOLAG1IB_200	2703	637880	641113	1785	1680	64	0	1470	2162	26	3	47	1820	1436	1
RSOLAG1IB_201	3450	641414	645176	3648	3683	35	0	2914	3969	15	8	29	2674	2571	4
RSOLAG1IB_202	1473	645977	648144	1352	783	50	0	843	840	15	1	27	1268	929	0
RSOLAG1IB_203	1380	648990	651001	605	665	256	0	672	711	55	1	65	484	475	0
RSOLAG1IB_204	1485	655078	657358	380	388	7	1	299	366	2	0	5	277	303	0
RSOLAG1IB_205	3258	658118	662372	9960	7436	186	9	8939	8794	35	9	89	6874	6417	7
RSOLAG1IB_206	3507	665850	669943	695	485	34	0	597	565	9	2	16	746	477	0
RSOLAG1IB_207	1302	671194	672495	2404	1025	0	0	2025	1231	2	2	3	1874	977	1
RSOLAG1IB_208	1815	673111	675561	1063	944	33	0	950	917	4	1	25	780	654	1
RSOLAG1IB_209	1386	676340	678050	1663	1526	73	4	1617	1859	16	0	24	1581	1585	2
RSOLAG1IB_210	1434	678230	679876	4668	3253	163	4	3390	3397	48	5	66	3749	2742	4
RSOLAG1IB_211	336	680681	681138	985	1506	6	2	848	2102	2	1	4	1014	1329	1
RSOLAG1IB_212	1965	681244	683755	1454	1036	16	0	1084	1086	4	2	12	968	910	0
RSOLAG1IB_213	2109	683919	686392	1423	1502	9	3	1705	2049	7	1	13	1533	1520	1
RSOLAG1IB_214	345	688280	688905	67528	41735	71	34	46029	54978	76	59	83	50405	48213	47
RSOLAG1IB_215	435	689826	690435	2925	386	1	3	1375	500	3	1	2	3510	1077	3
RSOLAG1IB_216	738	690743	691818	57	1	0	0	40	0	1	0	0	349	25	0
RSOLAG1IB_217	3405	692501	696726	939	616	79	0	606	516	42	1	36	732	471	2
RSOLAG1IB_218	525	700288	701003	110	307	1	0	165	236	0	0	0	285	535	0
RSOLAG1IB_219	696	701271	702268	249	212	29	0	160	248	2	0	10	337	205	0
RSOLAG1IB_220	345	702464	702857	90	78	0	0	33	85	0	0	2	110	84	0
RSOLAG1IB_221	4443	702968	709424	1238	578	26	0	316	451	6	1	13	1474	843	0
RSOLAG1IB_222	4197	709566	714354	4621	2527	100	3	3169	2426	21	4	38	2962	1937	3
RSOLAG1IB_223	423	714671	715250	5410	3150	34	4	4289	3887	16	9	30	3243	2596	2
RSOLAG1IB_224	240	716567	716806	0	0	0	0	0	0	0	0	0	0	1	0
RSOLAG1IB_225	804	717380	718365	1498	1500	9	0	1275	1868	9	1	9	1488	1798	2
RSOLAG1IB_226	1455	718725	720255	1034	1321	5	3	1011	1552	1	2	5	779	863	0
RSOLAG1IB_227	3291	720907	724886	1701	1254	52	3	1268	1509	13	0	40	1451	1075	4
RSOLAG1IB_228	699	725491	726410	101	61	1	0	84	92	0	0	1	93	49	0
RSOLAG1IB_229	972	726710	727939	932	1523	6	0	877	2055	1	3	10	1008	1120	1
RSOLAG1IB_230	1047	728719	730260	563	529	18	1	435	561	2	1	11	629	539	1
RSOLAG1IB_231	1770	730594	733091	435	197	34	0	168	325	7	2	12	695	230	0
RSOLAG1IB_232	672	733966	734908	1110	1326	14	2	847	1979	3	5	4	1062	985	1
RSOLAG1IB_233	2490	735129	738005	3826	2682	65	2	2650	2874	12	5	28	2673	2130	2
RSOLAG1IB_234	423	738126	738711	459	291	3	2	217	381	1	0	4	372	285	0
RSOLAG1IB_235	3021	739152	743339	1833	1857	8	1	1371	1881	7	4	12	1449	1422	1
RSOLAG1IB_236	1398	743847	745674	3285	2290	73	2	2715	2585	22	2	46	2896	2193	3
RSOLAG1IB_237	789	746153	747319	9375	7449	131	7	6368	7935	28	8	101	7230	6870	8
RSOLAG1IB_238	1725	747586	749686	1480	4545	28	4	2006	5697	10	2	16	2141	2320	6
RSOLAG1IB_239	633	749929	750673	7231	7234	70	7	6369	8995	30	10	84	6050	5365	14
RSOLAG1IB_240	1422	751199	752864	1713	1463	21	1	1360	1423	5	1	21	1864	1556	4
RSOLAG1IB_241	954	753592	754597	484	297	0	0	289	360	0	2	1	317	204	0
RSOLAG1IB_242	498	754641	755288	1466	831	5	1	937	1008	3	2	13	1404	1201	2
RSOLAG1IB_243	405	755420	755926	824	265	0	0	563	434	0	0	0	668	469	0
RSOLAG1IB_244	603	758419	759316	289	277	14	0	235	268	4	0	10	357	211	1
RSOLAG1IB_245	345	761099	761938	2215	1953	27	1	1595	2654	8	1	24	2447	2712	2
RSOLAG1IB_246	1863	762703	765374	1395	1056	22	1	1274	1398	2	2	14	1253	1261	1
RSOLAG1IB_247	1230	765510	767432	2003	1238	36	0	1514	1794	5	1	16	1553	1299	0
RSOLAG1IB_248	1353	767484	769067	4619	3444	17	4	3646	3402	0	8	14	2441	2573	3
RSOLAG1IB_249	1500	769246	770906	241	179	19	1	178	218	10	0	14	260	203	0
RSOLAG1IB_250	2004	770967	773336	342	345	18	0	263	364	1	2	12	302	268	1
RSOLAG1IB_251	273	774259	774799	519	143	1	1	345	147	2	0	4	435	178	0
RSOLAG1IB_252	414	775336	775907	412	194	7	0	300	215	1	0	7	384	207	0
RSOLAG1IB_253	1497	776030	778051	1074	1001	55	0	747	1154	21	4	17	1195	898	0
RSOLAG1IB_254	1980	779308	781796	7897	12213	55	4	9034	13939	28	11	30	6915	8736	12
RSOLAG1IB_255	453	784017	784905	3610	2647	20	4	2671	3010	8	4	14	3069	3085	4
RSOLAG1IB_256	2292	785041	788443	1990	966	20	0	1488	1261	10	1	15	1850	1328	1
RSOLAG1IB_257	1626	788773	790799	9830	5812	85	5	7405	6222	26	6	39	5051	4146	5
RSOLAG1IB_258	489	791121	791716	1081	821	14	0	687	1103	4	1	8	847	657	2
RSOLAG1IB_259	1269	791955	793571	1708	661	18	1	828	1017	2	1	17	1417	1093	2
RSOLAG1IB_260	888	793616	794689	1714	1987	7	2	1542	2240	2	3	5	1241	1186	2
RSOLAG1IB_261	2286	796017	798520	994	903	94	2	669	901	30	1	30	939	948	1
RSOLAG1IB_262	888	800435	801539	581	823	59	1	379	1073	13	3	29	473	439	0
RSOLAG1IB_263	642	806354	808345	462	879	8	0	334	1503	2	2	5	505	645	2
RSOLAG1IB_264	2475	808603	811206	1134	651	53	2	827	617	17	5	33	932	556	0
RSOLAG1IB_265	1572	816953	818915	28	8	0	0	16	17	0	0	1	25	14	0
RSOLAG1IB_266	513	819638	820320	81	208	2	0	102	268	0	0	2	108	122	0
RSOLAG1IB_267	927	820359	821548	582	838	3	2	490	1081	3	0	4	626	495	0
RSOLAG1IB_268	2586	824008	827051	49	93	4	0	38	107	0	0	17	52	165	0
RSOLAG1IB_269	1938	827279	829947	4182	5081	33	1	4198	6060	10	8	26	3228	3183	5
RSOLAG1IB_270	2295	829982	832911	771	1157	8	0	673	1251	4	2	13	814	835	1
RSOLAG1IB_271	1233	834121	835852	79	59	13	0	67	69	4	0	16	68	35	0
RSOLAG1IB_272	1380	836264	837698	852	572	8	1	590	506	5	0	6	506	310	1
RSOLAG1IB_273	1131	837947	839272	74	105	2	0	76	77	0	0	4	54	54	0
RSOLAG1IB_274	4263	843519	850173	395	233	9	0	290	336	1	1	2	423	227	0
RSOLAG1IB_275	2400	850547	853315	769	2842	16	4	986	3372	4	3	13	1208	1539	3
RSOLAG1IB_276	1518	854265	856310	860	704	13	1	719	793	5	3	8	629	591	1
RSOLAG1IB_277	1281	858028	859472	5313	7113	311	3	3764	5693	129	14	130	4859	3685	2
RSOLAG1IB_278	1098	859851	861166	384	652	18	20	340	566	29	16	19	420	314	9
RSOLAG1IB_279	2190	861318	863920	3649	2530	79	2	3395	2815	14	5	39	2793	1860	5
RSOLAG1IB_280	885	864040	865090	1726	1372	9	1	1184	1541	2	1	10	1312	1123	0
RSOLAG1IB_281	924	865315	866865	2217	2335	2	0	2085	2936	4	1	2	1826	2177	1
RSOLAG1IB_282	1359	867331	868965	2791	1396	32	4	1202	1237	19	0	5	1985	778	1
RSOLAG1IB_283	1545	870173	871857	34276	36501	357	28	28071	42958	118	62	247	34525	42572	44
RSOLAG1IB_284	999	872491	873711	790	599	20	1	867	768	4	1	13	694	833	1
RSOLAG1IB_285	1119	873825	875115	4475	2208	26	4	2843	2675	9	7	33	3602	2580	2
RSOLAG1IB_286	1842	875337	877581	3559	1791	84	2	2244	2126	16	4	53	3570	2014	4
RSOLAG1IB_287	636	877980	878884	5736	2158	69	2	2622	2944	20	7	43	4591	2664	4
RSOLAG1IB_288	1104	879175	880511	13910	6919	82	5	10743	8014	36	28	80	11939	9498	11
RSOLAG1IB_289	4068	883395	889662	699	526	4	0	633	552	4	0	3	589	436	0
RSOLAG1IB_290	306	893470	893775	3	0	0	0	3	0	0	0	0	5	2	0
RSOLAG1IB_291	1650	899032	900791	8713	5336	70	1	7148	5346	24	13	44	5663	4177	3
RSOLAG1IB_292	585	901416	902117	42466	80486	399	379	44550	109870	431	349	403	45246	71091	341
RSOLAG1IB_293	3759	903636	908743	216	151	1	1	198	171	2	0	2	231	171	0
RSOLAG1IB_294	540	909127	911678	379	438	3	1	271	431	0	0	1	419	348	1
RSOLAG1IB_295	3606	911705	916376	175	314	4	1	263	370	1	1	4	323	363	0
RSOLAG1IB_296	4236	917158	924933	1536	1502	36	0	1343	1540	11	1	29	1420	1119	1
RSOLAG1IB_297	924	925821	926856	130	80	2	1	77	122	0	0	6	107	102	0
RSOLAG1IB_298	471	927957	928541	483	461	31	0	320	577	8	0	15	436	420	1
RSOLAG1IB_299	633	930125	931084	2924	2364	46	1	1732	2385	14	2	44	2210	1675	1
RSOLAG1IB_300	888	931321	932584	2860	1577	34	0	1957	1516	9	2	45	2226	1507	2
RSOLAG1IB_301	450	932856	933410	104	22	2	0	37	19	0	0	11	136	35	0
RSOLAG1IB_302	573	934096	934786	699	534	19	0	368	663	5	1	9	539	445	0
RSOLAG1IB_303	909	934881	936176	1676	1783	89	0	1183	2165	8	2	39	1607	1348	0
RSOLAG1IB_304	1983	936360	939437	1975	1330	38	3	1496	1354	11	6	27	1403	1157	1
RSOLAG1IB_305	1068	939515	941043	2304	1817	32	1	1953	2357	12	2	23	1882	1501	2
RSOLAG1IB_306	1251	941984	943554	201	95	1	0	127	105	0	0	1	176	90	0
RSOLAG1IB_307	1590	944022	945890	549	686	41	1	900	825	1	1	59	522	655	1
RSOLAG1IB_308	429	948146	948806	374	1454	76	0	304	2385	18	0	37	680	866	0
RSOLAG1IB_309	210	949375	949725	11	5	0	0	12	6	0	0	0	4	4	0
RSOLAG1IB_310	1566	949897	951722	2558	1581	59	0	1719	1850	17	4	50	2468	1427	0
RSOLAG1IB_311	810	951916	953044	852	583	1	0	608	698	4	1	2	534	435	0
RSOLAG1IB_312	1407	953668	955249	1034	978	6	1	919	1135	2	1	4	850	791	0
RSOLAG1IB_313	3147	955476	958672	352	382	30	3	224	381	15	2	23	338	307	7
RSOLAG1IB_314	1653	959366	961619	110867	50345	174	46	139388	48269	102	88	197	64508	32500	65
RSOLAG1IB_315	630	962515	963354	3211	3299	30	2	3292	4168	12	6	28	3473	3257	5
RSOLAG1IB_316	459	963408	964335	6050	4231	30	2	4061	4985	11	9	24	4400	3214	4
RSOLAG1IB_317	1869	964597	967715	1145	855	12	0	662	899	3	3	25	990	1599	1
RSOLAG1IB_318	261	968318	968578	1	0	0	0	0	0	0	0	0	2	1	0
RSOLAG1IB_319	1092	971644	973143	10772	10676	49	4	11387	13452	17	12	33	7436	7645	16
RSOLAG1IB_320	2274	973327	975923	1272	2875	66	0	1348	3251	11	3	53	1475	1607	5
RSOLAG1IB_321	462	976081	976593	5207	6484	14	5	4871	8193	8	6	13	5223	5167	11
RSOLAG1IB_322	1140	977466	978948	34840	43794	73	27	44158	62702	58	36	72	26790	33597	33
RSOLAG1IB_323	1434	980627	982729	374	219	3	0	208	245	0	1	3	265	208	0
RSOLAG1IB_324	720	982987	983888	2518	1354	9	1	1462	1083	3	4	33	2918	2591	1
RSOLAG1IB_325	3720	989303	993140	1051	1282	77	0	1078	1315	16	1	45	1004	964	1
RSOLAG1IB_326	654	993574	994348	5028	2896	120	1	2908	3313	30	2	59	4595	3186	1
RSOLAG1IB_327	2781	994622	998016	2017	2093	78	1	1775	2245	19	4	52	1895	1726	1
RSOLAG1IB_328	219	998213	998431	2	0	0	0	0	2	0	0	0	0	1	0
RSOLAG1IB_329	354	998451	998971	1062	884	7	0	731	1260	3	4	2	846	994	1
RSOLAG1IB_330	672	999829	1000784	12715	9117	73	7	11242	10033	63	25	72	13070	19468	9
RSOLAG1IB_331	2553	1002186	1005186	3230	1054	11	5	1754	1024	2	4	7	2855	1643	0
RSOLAG1IB_332	1494	1005508	1007471	1278	1268	15	0	1131	1409	7	2	19	1316	1244	1
RSOLAG1IB_333	873	1007677	1008854	4101	3361	42	3	3291	4195	20	3	54	3522	3804	5
RSOLAG1IB_334	3366	1009306	1013473	1839	1409	18	1	1479	1614	9	3	15	1372	1186	0
RSOLAG1IB_335	2052	1013564	1015973	1121	966	24	0	817	1063	7	3	13	824	749	1
RSOLAG1IB_336	1845	1018319	1020216	2931	1990	83	2	2041	1937	29	5	59	2234	1556	1
RSOLAG1IB_337	657	1021421	1022077	1749	2263	8	0	1420	2188	5	0	4	1188	1119	3
RSOLAG1IB_338	207	1023874	1024140	159	73	3	0	95	89	0	0	1	148	73	0
RSOLAG1IB_339	1845	1026569	1028896	2313	1447	32	1	1524	1618	5	1	27	2138	1434	2
RSOLAG1IB_340	1059	1029273	1031347	3634	2108	60	1	2530	2204	22	7	41	3310	2110	3
RSOLAG1IB_341	2082	1031652	1034079	10252	15394	91	7	9799	15124	26	14	66	9293	8567	4
RSOLAG1IB_342	774	1034586	1035805	3062	1894	38	2	2887	2791	9	2	27	2499	2126	3
RSOLAG1IB_343	930	1036497	1037590	4805	12371	353	8	4278	10549	94	10	129	5047	5524	4
RSOLAG1IB_344	981	1038717	1039978	591	898	7	0	580	1107	1	1	9	563	676	2
RSOLAG1IB_345	1149	1040046	1041364	738	737	28	1	613	749	2	3	8	535	526	2
RSOLAG1IB_346	822	1041462	1042551	1539	2473	1	0	1618	3103	4	2	3	1336	1701	0
RSOLAG1IB_347	5013	1042709	1048296	4517	3151	141	3	3151	3228	31	12	77	3495	2502	3
RSOLAG1IB_348	675	1048536	1049360	999	890	12	0	689	889	2	2	13	814	993	1
RSOLAG1IB_349	1710	1049523	1051670	3665	3180	47	2	3520	3307	19	6	33	2577	2169	4
RSOLAG1IB_350	1320	1053894	1056100	5642	16162	33	6	6473	20070	25	16	35	6904	11570	14
RSOLAG1IB_351	723	1056152	1057216	2749	2896	92	3	1961	2974	34	5	74	2840	2513	1
RSOLAG1IB_352	3357	1057413	1061896	17063	12207	185	14	15653	13283	59	25	89	13932	10640	14
RSOLAG1IB_353	1935	1063156	1065256	140406	158041	299	123	159293	163175	257	180	282	87401	94731	133
RSOLAG1IB_354	2994	1065671	1068914	1020	791	45	0	745	811	11	1	16	828	546	2
RSOLAG1IB_355	282	1069434	1069824	76	80	0	0	49	92	0	0	4	415	175	0
RSOLAG1IB_356	273	1070403	1070786	1	2	0	0	0	0	0	0	0	2	3	0
RSOLAG1IB_357	609	1071698	1072510	334	243	11	0	200	429	4	2	11	358	296	1
RSOLAG1IB_358	2130	1072864	1075360	863	497	30	0	716	546	10	1	19	717	419	0
RSOLAG1IB_359	1113	1078783	1080213	527	489	31	0	411	680	19	0	19	506	539	0
RSOLAG1IB_360	633	1080309	1081044	871	1267	4	2	954	1511	2	0	4	815	894	0
RSOLAG1IB_361	2001	1081840	1084360	702	557	17	0	560	671	3	1	10	640	448	1
RSOLAG1IB_362	3750	1084802	1089779	1628	990	42	1	958	1106	9	0	29	1335	824	2
RSOLAG1IB_363	1239	1089865	1091338	625	278	9	0	336	411	3	2	4	678	341	0
RSOLAG1IB_364	1098	1091770	1093029	1092	571	2	0	804	670	1	2	5	926	612	1
RSOLAG1IB_365	891	1093235	1094543	2015	748	1	1	2410	807	4	3	6	1720	842	3
RSOLAG1IB_366	2232	1094898	1097548	2136	1425	76	3	1891	1478	17	2	26	1795	1391	3
RSOLAG1IB_367	1017	1097723	1099177	6857	3201	40	1	4342	3313	15	2	20	3958	2835	4
RSOLAG1IB_368	753	1100225	1101158	549	958	101	0	225	867	12	1	31	848	1064	0
RSOLAG1IB_369	1665	1101470	1103570	918	581	16	0	701	665	3	1	11	807	464	0
RSOLAG1IB_370	870	1103987	1105067	8921	4235	62	4	6463	5272	18	14	71	7227	5241	6
RSOLAG1IB_371	3543	1105206	1109009	2244	2871	28	1	2184	3105	8	1	20	1975	1983	2
RSOLAG1IB_372	699	1109253	1110063	453	429	20	4	275	375	8	1	10	400	272	4
RSOLAG1IB_373	417	1110138	1110798	940	1226	33	1	775	1705	12	4	36	1097	1178	2
RSOLAG1IB_374	1107	1110982	1112438	529	376	30	0	324	441	5	3	16	486	394	1
RSOLAG1IB_375	894	1112487	1113751	6267	4978	25	7	5396	6564	11	9	23	4339	4610	6
RSOLAG1IB_376	1059	1113892	1115179	358	208	7	0	321	404	1	1	8	467	345	1
RSOLAG1IB_377	1053	1115918	1117187	46220	21524	22	15	32972	26044	38	22	24	18461	11340	24
RSOLAG1IB_378	2688	1119615	1122626	4457	3370	68	2	3288	3025	28	12	50	3496	2785	0
RSOLAG1IB_379	579	1123485	1124174	2620	2167	44	1	2153	1925	6	7	27	4799	3405	1
RSOLAG1IB_380	1488	1125483	1127447	4364	1629	47	1	3906	1834	9	2	32	2471	1177	0
RSOLAG1IB_381	753	1127781	1128987	39208	85165	82	41	36005	97163	91	46	78	29751	42196	45
RSOLAG1IB_382	1464	1129306	1130925	12382	5884	86	8	9743	6205	28	10	56	9697	6153	11
RSOLAG1IB_383	1434	1131616	1133313	7164	3671	27	2	7363	3751	13	6	27	5015	3198	1
RSOLAG1IB_384	1662	1134583	1136772	2272	2609	14	12	2346	3033	8	12	9	1967	2012	5
RSOLAG1IB_385	453	1137265	1137834	641	809	1	0	559	1214	0	1	2	392	468	0
RSOLAG1IB_386	1170	1139133	1140723	71629	25013	66	18	52423	20164	43	32	39	21259	13715	25
RSOLAG1IB_387	2316	1141095	1143464	184	84	3	0	136	85	0	1	2	132	66	0
RSOLAG1IB_388	3201	1144042	1148163	7851	6032	185	9	5384	5654	50	7	113	7096	5336	6
RSOLAG1IB_389	1656	1150577	1152396	4117	2920	46	1	3631	3186	11	4	34	3615	3274	4
RSOLAG1IB_390	5427	1153093	1160221	1485	1043	41	2	1837	1257	10	6	25	1345	1270	1
RSOLAG1IB_391	1614	1160875	1162652	532	406	17	1	453	383	0	2	23	330	226	1
RSOLAG1IB_392	1296	1163921	1165535	660	236	4	0	373	280	2	0	2	419	233	0
RSOLAG1IB_393	3204	1166252	1170646	1844	865	24	2	1275	997	1	0	19	1603	911	3
RSOLAG1IB_394	2001	1174328	1177100	29	19	1	0	24	18	0	0	1	61	23	0
RSOLAG1IB_395	237	1179642	1179937	2	6	0	0	2	9	0	0	0	1	6	0
RSOLAG1IB_396	1194	1180228	1182110	12148	9097	120	4	10374	9058	31	10	81	8103	6166	9
RSOLAG1IB_397	2235	1182864	1185217	1011	915	19	2	880	936	4	1	3	913	841	2
RSOLAG1IB_398	1980	1185568	1187719	601	418	55	0	312	319	15	1	41	508	298	0
RSOLAG1IB_399	2397	1188120	1191200	2846	3278	134	3	2440	3057	37	1	76	3075	2519	2
RSOLAG1IB_400	807	1191636	1192830	163	137	9	1	159	184	5	1	9	236	205	0
RSOLAG1IB_401	1125	1193404	1194905	1259	1027	0	1	1038	1197	5	2	3	988	880	1
RSOLAG1IB_402	1482	1195011	1197077	51994	31393	135	21	59192	28987	69	42	87	26556	18341	40
RSOLAG1IB_403	225	1197306	1197590	12891	5468	150	6	8026	6744	67	14	115	14807	10132	3
RSOLAG1IB_404	1038	1198375	1199793	8342	3902	93	6	4414	5060	32	8	52	8823	4943	2
RSOLAG1IB_405	1284	1202979	1204554	4524	4575	9	5	4429	5750	12	6	6	3245	3486	6
RSOLAG1IB_406	216	1204593	1205045	522	235	3	1	440	454	1	0	0	375	250	0
RSOLAG1IB_407	351	1205080	1205483	1470	573	3	0	1084	680	0	0	2	912	562	0
RSOLAG1IB_408	948	1206556	1207764	1879	1504	5	0	988	1440	0	1	21	1523	1941	2
RSOLAG1IB_409	1983	1207984	1210397	2592	7613	48	2	3125	9295	17	12	29	4053	5141	2
RSOLAG1IB_410	681	1210641	1211605	578	519	22	0	325	639	6	5	34	884	827	0
RSOLAG1IB_411	930	1212939	1214031	48391	20620	1146	27	37520	19358	270	34	599	34261	19977	21
RSOLAG1IB_412	2208	1214184	1216858	13143	6829	106	8	6887	7839	41	10	102	11911	6686	7
RSOLAG1IB_413	2538	1218754	1221699	2644	1696	2	4	2325	1741	2	2	3	1661	1189	2
RSOLAG1IB_414	435	1221994	1222705	2143	1079	8	4	1112	1403	6	1	3	1402	1214	1
RSOLAG1IB_415	1203	1222902	1224431	12697	18828	183	29	17097	24594	73	38	165	11129	14241	37
RSOLAG1IB_416	906	1224684	1226132	3816	2775	4	1	3272	2995	6	4	6	2723	2464	3
RSOLAG1IB_417	1266	1226399	1228270	17686	19340	154	13	14993	19110	28	17	209	10119	17102	14
RSOLAG1IB_418	357	1228683	1229143	2261	1680	54	3	1312	1756	15	0	39	1831	1953	3
RSOLAG1IB_419	762	1229317	1230240	1508	1161	38	1	834	1530	13	0	40	1220	1031	0
RSOLAG1IB_420	1806	1230467	1232703	1375	1128	68	2	1091	1316	15	0	34	1159	1044	1
RSOLAG1IB_421	783	1232764	1233604	1177	1137	4	0	828	1582	3	2	7	1042	901	1
RSOLAG1IB_422	339	1233653	1234147	33710	16710	228	15	17303	28655	97	48	218	38538	34622	22
RSOLAG1IB_423	1002	1234217	1235963	2360	878	2	0	2040	895	2	0	0	1422	959	0
RSOLAG1IB_424	792	1236317	1237613	4338	4102	202	2	3332	4244	58	8	89	3646	3435	4
RSOLAG1IB_425	561	1239548	1240220	1509	2067	3	1	1376	2854	2	3	6	1364	1856	2
RSOLAG1IB_426	3993	1240632	1244935	12040	7785	294	2	8929	5924	70	21	182	8060	5431	7
RSOLAG1IB_427	2064	1245821	1248482	989	1004	42	1	795	1021	11	5	18	824	558	0
RSOLAG1IB_428	756	1248928	1249967	5932	4899	115	3	4374	5889	35	2	58	5010	4607	2
RSOLAG1IB_429	624	1250544	1251330	636	1014	2	0	622	1471	1	1	2	584	601	2
RSOLAG1IB_430	1215	1251540	1253114	614	603	28	1	495	883	20	0	19	610	669	0
RSOLAG1IB_431	864	1253276	1254249	4444	7552	21	4	5244	9543	10	8	7	3619	4245	5
RSOLAG1IB_432	3615	1255811	1260563	1699	1715	120	2	1170	1756	29	2	47	1399	1158	1
RSOLAG1IB_433	1719	1261948	1264384	5739	4399	31	6	4859	4814	8	10	17	4132	3901	7
RSOLAG1IB_434	723	1264738	1265512	469	267	12	0	311	346	1	0	12	418	307	0
RSOLAG1IB_435	654	1265669	1266423	1409	1109	28	0	1201	1448	9	0	34	1015	877	1
RSOLAG1IB_436	1713	1266851	1268819	1333	1037	9	0	1200	1118	3	0	10	869	689	0
RSOLAG1IB_437	1374	1268961	1270556	800	496	17	0	583	635	6	2	7	642	406	1
RSOLAG1IB_438	1674	1271263	1273343	12055	10444	125	8	11768	12947	43	16	89	8504	8768	13
RSOLAG1IB_439	2115	1273859	1276232	3773	3135	84	2	3672	3205	18	5	34	2500	2441	5
RSOLAG1IB_440	1245	1276615	1278083	821	525	35	0	503	596	19	4	24	947	584	1
RSOLAG1IB_441	294	1282397	1282690	0	0	0	0	0	0	0	0	0	0	1	0
RSOLAG1IB_442	1854	1284949	1287239	354	372	39	0	351	386	8	3	12	407	335	1
RSOLAG1IB_443	261	1287908	1288371	654	228	11	0	258	262	0	0	7	589	214	0
RSOLAG1IB_444	960	1288452	1289695	3851	1596	106	1	3005	1138	28	2	94	2177	1004	3
RSOLAG1IB_445	684	1291153	1292180	448	692	3	0	239	705	1	2	8	609	652	1
RSOLAG1IB_446	702	1293290	1294434	1746	2056	9	0	1885	2708	3	5	2	2760	1196	0
RSOLAG1IB_447	714	1296449	1297162	1081	444	24	0	619	370	11	3	28	1024	538	0
RSOLAG1IB_448	2316	1297598	1300307	2858	2872	138	17	1867	2813	55	12	75	2485	1807	12
RSOLAG1IB_449	1158	1300587	1301853	3010	4013	13	4	2271	5414	13	4	18	3649	3855	3
RSOLAG1IB_450	1485	1302014	1303882	673	293	11	1	394	395	2	1	14	631	619	0
RSOLAG1IB_451	960	1304809	1306008	101	45	1	0	76	38	2	0	0	113	87	0
RSOLAG1IB_452	1149	1307850	1309224	26304	17428	370	10	12204	16024	108	30	301	20964	14734	14
RSOLAG1IB_453	1050	1309549	1310982	925	897	42	1	691	1092	14	1	22	905	805	1
RSOLAG1IB_454	1743	1311125	1313255	531	213	1	0	620	277	1	0	1	351	221	1
RSOLAG1IB_455	489	1313371	1313915	1537	2183	3	0	1641	2626	2	4	4	1134	1221	2
RSOLAG1IB_456	609	1314078	1314895	1879	1946	9	2	1766	2775	2	6	12	1735	1867	2
RSOLAG1IB_457	873	1315007	1316145	1112	2036	4	0	1000	2672	7	2	8	1128	1234	3
RSOLAG1IB_458	663	1316280	1317327	43599	39463	513	32	31986	40945	109	35	245	27140	24516	35
RSOLAG1IB_459	1599	1317619	1319681	5511	3707	86	3	4269	4774	19	8	64	5044	4158	5
RSOLAG1IB_460	1113	1320026	1321553	648	468	0	0	534	539	2	3	0	574	373	1
RSOLAG1IB_461	1383	1321729	1323577	1871	1516	36	1	1516	1628	14	3	15	1705	1269	6
RSOLAG1IB_462	840	1324297	1325251	2116	1580	47	1	1513	1822	11	3	32	1981	1359	0
RSOLAG1IB_463	2721	1325735	1328958	1457	1157	57	3	1201	1289	18	0	28	1427	1113	0
RSOLAG1IB_464	1818	1329266	1331288	710	858	7	1	581	850	4	1	2	892	962	0
RSOLAG1IB_465	1917	1333952	1336269	366	236	15	0	257	243	4	0	6	362	251	0
RSOLAG1IB_466	1230	1336413	1338007	780	1238	0	1	838	1303	4	1	3	1402	1205	0
RSOLAG1IB_467	876	1339054	1340176	1383	1081	29	0	1141	1194	10	1	17	971	807	1
RSOLAG1IB_468	2196	1341762	1344403	337	74	1	0	474	67	1	0	6	293	81	0
RSOLAG1IB_469	1131	1344586	1345767	1486	1141	7	0	1113	1250	4	3	15	1118	1056	3
RSOLAG1IB_470	1284	1347020	1348652	4891	1988	32	1	3425	1659	16	5	19	3522	2145	1
RSOLAG1IB_471	1620	1349850	1351962	10285	9048	81	9	9302	10893	14	9	47	6581	6297	8
RSOLAG1IB_472	675	1352136	1352931	2558	2683	11	2	2136	3458	2	0	5	1827	1791	4
RSOLAG1IB_473	2412	1353192	1355761	2632	4069	7	4	2918	4849	8	2	6	2928	2271	4
RSOLAG1IB_474	621	1356091	1357001	1425	1241	38	2	1125	1805	9	1	22	1360	1370	2
RSOLAG1IB_475	2475	1358106	1361066	7388	11217	25	9	7730	13508	12	11	18	5861	6450	4
RSOLAG1IB_476	2631	1361360	1364413	2558	2032	44	1	2303	2601	17	3	40	2852	2388	2
RSOLAG1IB_477	2019	1364928	1367173	2372	1846	51	0	2073	2002	8	9	56	2186	1679	2
RSOLAG1IB_478	606	1367612	1368336	175	119	1	0	184	93	0	0	1	236	190	0
RSOLAG1IB_479	789	1368624	1369623	229	131	7	0	261	151	2	0	4	365	157	0
RSOLAG1IB_480	1416	1370519	1372193	3440	3575	197	2	2312	3203	53	6	123	2494	2124	4
RSOLAG1IB_481	1119	1372389	1373507	21	36	8	0	34	32	5	1	3	49	108	0
RSOLAG1IB_482	2994	1373983	1378058	724	804	45	1	859	803	5	3	24	734	1061	0
RSOLAG1IB_483	1359	1379987	1382015	1920	4172	38	2	2001	5854	10	5	42	2208	3801	3
RSOLAG1IB_484	1065	1382171	1383329	616	577	13	0	658	687	4	2	16	725	654	1
RSOLAG1IB_485	609	1383480	1384299	1266	335	4	1	1668	297	6	0	2	1025	231	1
RSOLAG1IB_486	999	1385055	1386225	1325	1117	23	0	1205	1356	7	2	11	1053	830	1
RSOLAG1IB_487	303	1387085	1387450	2624	1822	12	1	1839	2568	9	4	6	2076	1926	3
RSOLAG1IB_488	4407	1387581	1392104	1212	642	47	0	810	579	14	2	28	814	505	0
RSOLAG1IB_489	1026	1392439	1393742	50071	46977	48	26	65447	45775	48	47	36	30119	26889	37
RSOLAG1IB_490	2523	1393990	1397052	149	218	3	0	131	230	4	1	4	152	153	0
RSOLAG1IB_491	2055	1398370	1400602	1342	1196	5	4	1114	1230	2	2	7	938	907	4
RSOLAG1IB_492	5640	1400878	1407240	6441	4227	234	1	3991	3397	48	7	88	4070	2720	5
RSOLAG1IB_493	702	1407660	1408656	2214	2880	9	1	1935	3964	3	2	10	1881	2037	3
RSOLAG1IB_494	2862	1409840	1412960	748	1360	87	0	573	1132	15	0	73	636	557	3
RSOLAG1IB_495	2643	1413740	1417186	4442	2581	150	0	3930	2393	28	4	75	4185	2522	4
RSOLAG1IB_496	2490	1420003	1422926	2969	3153	264	2	2502	3535	55	4	111	2864	2393	6
RSOLAG1IB_497	1614	1423278	1425407	280	215	1	0	220	285	1	0	4	258	123	0
RSOLAG1IB_498	606	1425550	1426362	1905	6321	33	4	2087	10897	13	4	28	2997	4746	7
RSOLAG1IB_499	2841	1426539	1430081	638	1824	18	2	789	2330	9	2	17	969	981	3
RSOLAG1IB_500	1263	1430222	1431759	2124	1424	55	2	1620	1766	12	2	38	1670	1088	0
RSOLAG1IB_501	1323	1431860	1433490	1358	1189	23	2	1402	1352	6	4	18	1043	1028	0
RSOLAG1IB_502	861	1434382	1435392	100	155	4	1	104	213	2	1	4	118	107	0
RSOLAG1IB_503	1827	1436516	1439260	1187	918	4	0	1147	1225	5	1	9	896	852	2
RSOLAG1IB_504	1059	1440362	1441950	841	1087	3	2	840	1446	4	1	2	649	949	3
RSOLAG1IB_505	882	1442642	1443733	695	852	46	0	644	1084	10	0	25	757	570	2
RSOLAG1IB_506	1248	1443945	1445683	3731	7763	66	1	4585	9018	19	10	35	4103	6639	3
RSOLAG1IB_507	2079	1445804	1448676	728	587	25	2	525	696	5	0	17	681	455	0
RSOLAG1IB_508	891	1448798	1449907	2449	1720	75	2	2250	2391	35	1	54	2690	2191	2
RSOLAG1IB_509	1017	1450429	1451696	13015	6154	39	5	17903	5962	17	10	20	9320	5431	4
RSOLAG1IB_510	1581	1459826	1461573	1556	1646	40	2	1313	1654	3	3	27	1360	1316	2
RSOLAG1IB_511	339	1461926	1462382	124	42	0	0	83	51	0	0	3	157	54	0
RSOLAG1IB_512	1683	1462599	1464895	155	272	37	0	127	330	5	0	16	218	228	2
RSOLAG1IB_513	948	1465497	1466444	6399	4889	121	19	5341	5103	37	23	92	3933	3466	18
RSOLAG1IB_514	336	1466907	1467288	1349	581	17	2	532	873	1	0	5	748	336	2
RSOLAG1IB_515	288	1467389	1467778	2765	1685	38	0	1902	1994	12	0	31	2214	1685	2
RSOLAG1IB_516	327	1468133	1468573	2887	1190	12	1	3732	1455	3	2	11	2442	1422	5
RSOLAG1IB_517	234	1468744	1469094	1692	541	3	1	1787	696	1	0	5	1375	689	1
RSOLAG1IB_518	1428	1469497	1470981	6698	2629	35	2	4075	2488	21	3	44	3918	2621	2
RSOLAG1IB_519	288	1471889	1472176	13	11	0	0	13	5	0	0	1	14	5	0
RSOLAG1IB_520	1107	1473811	1475334	2212	1199	24	4	1606	1337	20	4	24	2128	1362	6
RSOLAG1IB_521	1845	1476315	1478476	1341	1182	28	2	1166	1550	3	2	21	1206	816	3
RSOLAG1IB_522	1086	1480322	1481681	11	16	19	0	5	14	6	0	8	32	11	0
RSOLAG1IB_523	4035	1482686	1487099	897	1053	106	0	485	952	26	3	36	896	631	2
RSOLAG1IB_524	1518	1488142	1490140	388	202	5	0	430	216	2	1	5	315	113	2
RSOLAG1IB_525	708	1491567	1492376	310	303	1	0	279	320	0	0	2	189	303	0
RSOLAG1IB_526	225	1492717	1493049	310	618	9	1	319	1019	5	1	11	347	437	1
RSOLAG1IB_527	450	1495645	1496094	181	65	0	0	122	63	1	0	0	99	50	0
RSOLAG1IB_528	1143	1498010	1499319	4485	3224	28	1	3053	3335	16	5	12	4612	2982	2
RSOLAG1IB_529	2364	1499894	1502879	6215	4094	114	8	4954	4486	22	7	75	4872	4743	7
RSOLAG1IB_530	954	1504640	1505593	109	58	8	0	75	68	0	0	11	124	76	0
RSOLAG1IB_531	1731	1505708	1510217	1324	921	62	1	770	1033	11	1	27	1136	706	0
RSOLAG1IB_532	249	1511210	1511989	139	118	5	0	167	103	4	1	11	155	164	0
RSOLAG1IB_533	1800	1512127	1514045	3344	2269	58	5	2406	1591	20	2	36	2323	1792	2
RSOLAG1IB_534	384	1514301	1514684	1051	422	13	0	312	373	3	1	8	905	507	0
RSOLAG1IB_535	741	1515226	1516130	31423	19965	191	15	25856	25054	101	40	70	40061	20152	22
RSOLAG1IB_536	1374	1516743	1518341	862	853	52	0	599	734	17	1	16	888	563	0
RSOLAG1IB_537	969	1518770	1519738	448	609	1	1	473	772	1	1	1	346	458	0
RSOLAG1IB_538	984	1522427	1523630	21	26	10	0	12	30	4	0	4	34	32	0
RSOLAG1IB_539	5841	1523786	1530716	2148	2042	225	0	1314	2247	58	6	88	2356	1716	3
RSOLAG1IB_540	1386	1531236	1532743	512	632	18	0	361	674	3	0	11	404	375	1
RSOLAG1IB_541	522	1535299	1536135	5399	4098	11	2	3947	5994	4	3	12	3044	2753	2
RSOLAG1IB_542	1719	1536319	1538101	396	324	7	0	317	302	1	0	4	317	221	0
RSOLAG1IB_543	1350	1538368	1540083	5009	2838	20	1	3589	3238	7	3	9	2942	2067	4
RSOLAG1IB_544	348	1540381	1541336	891	521	7	0	568	666	3	1	11	655	488	1
RSOLAG1IB_545	210	1541940	1542320	65	69	5	0	64	121	1	0	2	82	82	0
RSOLAG1IB_546	612	1542460	1543232	2079	2017	66	1	1313	2287	19	2	29	2046	1556	3
RSOLAG1IB_547	939	1543762	1545025	59	27	3	0	62	23	6	0	0	105	92	0
RSOLAG1IB_548	651	1545268	1546134	507	657	27	0	350	721	12	1	21	637	635	0
RSOLAG1IB_549	1887	1546463	1548723	166	113	2	0	157	145	0	0	5	138	118	0
RSOLAG1IB_550	900	1548971	1549870	122	22	0	0	41	27	0	0	1	99	30	0
RSOLAG1IB_551	2640	1549978	1553349	1435	1380	39	1	1035	1269	12	1	24	1201	859	1
RSOLAG1IB_552	1287	1553932	1555445	777	858	5	2	786	1064	5	2	4	697	677	0
RSOLAG1IB_553	921	1557746	1558769	1373	3056	23	4	1189	3352	9	9	17	1582	1843	3
RSOLAG1IB_554	1611	1558972	1561177	10607	6409	153	2	8333	6801	31	11	66	7254	6286	8
RSOLAG1IB_555	225	1561362	1561586	0	3	0	0	3	2	0	0	0	2	2	0
RSOLAG1IB_556	2094	1561656	1564361	1195	985	31	2	1252	1466	14	6	33	1389	1212	0
RSOLAG1IB_557	2037	1567733	1570571	2432	1607	6	4	2005	2229	5	3	13	1811	1724	1
RSOLAG1IB_558	2697	1571160	1574645	2361	1444	56	1	1961	1769	18	6	43	2412	1599	1
RSOLAG1IB_559	915	1574877	1575840	87	50	3	0	64	67	0	0	3	50	57	0
RSOLAG1IB_560	1365	1576338	1577805	689	394	1	2	501	348	2	3	2	487	327	1
RSOLAG1IB_561	363	1577974	1578530	435	472	1	0	312	725	0	0	1	414	333	1
RSOLAG1IB_562	4503	1578857	1584729	436	482	3	1	590	577	0	2	3	508	473	1
RSOLAG1IB_563	390	1584780	1585225	507	358	1	0	374	367	0	0	3	399	310	2
RSOLAG1IB_564	3048	1585469	1589355	2031	1187	58	1	1362	1197	13	4	45	1667	1313	0
RSOLAG1IB_565	1974	1590461	1592625	3720	3351	96	0	2807	2852	38	2	63	3147	3177	6
RSOLAG1IB_566	1278	1596965	1599299	864	684	15	1	622	679	2	1	17	756	804	0
RSOLAG1IB_567	360	1599476	1599878	771	435	6	0	462	453	1	0	4	454	381	0
RSOLAG1IB_568	288	1600077	1600414	705	370	3	0	437	326	1	2	3	494	251	1
RSOLAG1IB_569	1815	1600455	1602477	620	519	10	0	579	642	4	1	8	582	397	1
RSOLAG1IB_570	219	1602621	1602839	3	10	0	0	1	10	0	0	0	0	6	0
RSOLAG1IB_571	678	1602964	1603778	318	234	14	0	232	229	4	0	10	303	213	0
RSOLAG1IB_572	564	1605376	1605989	66	87	13	13	72	34	7	5	11	32	28	6
RSOLAG1IB_573	831	1606032	1606862	1620	789	15	1	735	618	5	1	16	1115	700	0
RSOLAG1IB_574	1059	1607324	1608529	1036	2091	6	1	1076	2475	2	2	6	916	1043	1
RSOLAG1IB_575	294	1610947	1611578	596	184	2	0	406	219	2	1	4	560	273	0
RSOLAG1IB_576	225	1611690	1611981	196	73	3	0	158	74	2	0	2	177	105	1
RSOLAG1IB_577	231	1612997	1613331	54	23	0	0	67	21	1	0	2	52	34	0
RSOLAG1IB_578	240	1613728	1614010	45	19	3	0	34	36	0	0	0	49	37	0
RSOLAG1IB_579	1653	1615130	1617515	1034	1256	41	0	812	1496	50	5	8	1114	1251	1
RSOLAG1IB_580	1248	1618282	1619720	3094	2564	44	0	2740	2575	11	2	37	2736	2280	2
RSOLAG1IB_581	279	1620165	1620595	806	869	4	0	497	1231	1	1	0	769	841	0
RSOLAG1IB_582	1365	1621134	1622947	880	787	19	0	605	776	4	0	13	792	693	1
RSOLAG1IB_583	939	1623707	1624762	780	510	11	2	631	604	2	0	10	462	321	0
RSOLAG1IB_584	2532	1625468	1629001	9869	14984	125	7	8505	14727	53	12	121	8898	11158	16
RSOLAG1IB_585	1536	1629192	1631443	441	315	2	0	294	377	0	1	1	342	315	0
RSOLAG1IB_586	387	1632776	1633219	12	4	0	0	13	31	0	0	1	50	33	0
RSOLAG1IB_587	1086	1633297	1634382	391	141	7	0	268	227	5	0	19	919	496	0
RSOLAG1IB_588	1245	1636405	1637943	927	712	40	0	637	838	6	0	23	1008	658	0
RSOLAG1IB_589	2364	1638426	1641271	3116	4299	21	8	2080	5639	18	6	22	4538	3773	10
RSOLAG1IB_590	2772	1641968	1645379	25155	29949	87	23	20844	29999	74	53	104	21566	28765	29
RSOLAG1IB_591	1509	1645618	1647186	286	213	5	0	208	252	0	0	0	205	155	0
RSOLAG1IB_592	828	1648677	1649694	658	421	13	0	509	450	7	2	13	516	373	0
RSOLAG1IB_593	1746	1650146	1652212	790	501	26	0	611	742	5	0	24	697	536	0
RSOLAG1IB_594	747	1652294	1653380	2122	1003	2	1	1623	1204	3	2	1	1265	1203	0
RSOLAG1IB_595	966	1653666	1654785	2070	686	4	3	1344	918	2	2	4	1947	1035	1
RSOLAG1IB_596	2724	1655304	1658656	976	581	15	0	708	516	2	1	16	694	548	0
RSOLAG1IB_597	1539	1660158	1662549	1114	2664	13	1	1230	3917	9	3	4	1445	2024	1
RSOLAG1IB_598	1710	1663040	1665347	552	681	7	0	475	816	4	2	6	490	465	1
RSOLAG1IB_599	1152	1665706	1667474	176	407	11	1	202	443	10	0	9	185	222	0
RSOLAG1IB_600	423	1668562	1669200	544	603	248	0	359	721	60	1	201	810	647	2
RSOLAG1IB_601	2712	1669858	1672692	34	13	2	0	17	13	0	0	2	52	14	0
RSOLAG1IB_602	771	1674916	1676297	1735	1334	17	1	1418	1827	5	3	15	1454	1199	1
RSOLAG1IB_603	564	1676413	1677274	271	122	0	0	154	148	0	2	0	244	177	1
RSOLAG1IB_604	216	1677304	1677576	49	23	0	0	28	43	0	2	0	59	56	0
RSOLAG1IB_605	300	1679519	1679871	134	325	0	0	146	398	1	0	15	145	255	0
RSOLAG1IB_606	423	1680109	1680531	3346	2146	11	1	3489	2037	3	4	4	2707	2382	0
RSOLAG1IB_607	810	1681120	1682088	2495	3534	7	1	2071	4410	10	6	4	2723	2245	1
RSOLAG1IB_608	1047	1682200	1683751	1068	884	38	1	726	1138	8	1	25	901	767	0
RSOLAG1IB_609	1278	1683828	1685486	5160	4791	228	6	5822	5847	79	9	91	5299	4469	4
RSOLAG1IB_610	3123	1685940	1691029	1710	1821	52	0	1573	2104	6	1	27	1470	1302	1
RSOLAG1IB_611	2379	1691638	1694936	240	166	4	0	352	234	1	1	2	780	256	0
RSOLAG1IB_612	1005	1695167	1696349	59	58	10	0	50	89	2	0	20	123	67	0
RSOLAG1IB_613	2205	1696673	1699166	67	36	7	0	34	37	0	0	4	66	29	0
RSOLAG1IB_614	333	1699379	1699899	10101	1909	9	5	8305	3250	10	5	23	6637	3344	5
RSOLAG1IB_615	2166	1700900	1703328	2938	5661	19	4	2861	6809	9	7	17	3555	3322	3
RSOLAG1IB_616	957	1705516	1706760	21	30	346	0	11	21	77	1	90	31	59	1
RSOLAG1IB_617	969	1707348	1708566	377	509	213	0	258	639	58	1	118	676	574	1
RSOLAG1IB_618	966	1709754	1711032	2189	5255	122	3	1767	6116	48	4	21	3665	4885	3
RSOLAG1IB_619	1056	1711250	1713570	601	622	20	0	374	795	16	2	1	522	512	0
RSOLAG1IB_620	942	1713905	1715180	90	50	2	0	57	51	0	1	1	119	39	0
RSOLAG1IB_621	1992	1717891	1719882	1113	2644	119	2	907	2954	27	2	92	1390	1622	7
RSOLAG1IB_622	849	1720271	1721448	4268	3363	53	2	3304	4450	10	3	41	2485	2139	7
RSOLAG1IB_623	849	1721591	1722609	559	1315	10	0	511	1760	4	2	2	725	994	2
RSOLAG1IB_624	3813	1722831	1726850	874	949	6	2	777	1043	2	2	8	639	671	0
RSOLAG1IB_625	309	1727311	1727619	3	2	0	0	7	10	0	0	0	8	7	0
RSOLAG1IB_626	1302	1728164	1729574	19125	8716	103	9	10992	10411	40	13	166	14225	10463	11
RSOLAG1IB_627	1035	1729881	1731236	2208	2260	22	4	1710	2387	14	3	20	1244	2323	7
RSOLAG1IB_628	873	1731666	1732721	1503	668	11	1	793	1016	9	1	10	1327	1494	2
RSOLAG1IB_629	825	1733385	1734552	822	521	3	0	559	727	0	0	4	655	674	1
RSOLAG1IB_630	585	1734689	1735401	2222	1130	7	1	1603	1674	3	2	14	2218	2080	2
RSOLAG1IB_631	1422	1735454	1737575	1425	806	21	0	940	1189	10	1	19	1269	908	1
RSOLAG1IB_632	498	1737618	1738438	11629	8590	29	10	8438	12398	24	17	52	8918	9563	11
RSOLAG1IB_633	2172	1738585	1741883	7814	5165	144	4	7290	5815	20	8	85	4527	3693	7
RSOLAG1IB_634	360	1742864	1743335	10	14	0	0	7	4	0	0	0	12	11	0
RSOLAG1IB_635	1548	1743642	1745467	158	212	22	0	196	200	8	0	6	218	150	0
RSOLAG1IB_636	903	1749179	1750694	5424	3751	65	2	3659	4065	22	7	104	4933	5212	7
RSOLAG1IB_637	708	1751120	1752184	1758	688	8	0	1604	872	7	0	25	1718	1040	0
RSOLAG1IB_638	711	1752841	1753767	783	586	39	0	421	787	9	0	25	896	562	2
RSOLAG1IB_639	993	1754518	1755663	4888	3085	20	2	4051	3337	7	3	10	2914	2018	0
RSOLAG1IB_640	603	1756372	1757195	84	86	2	1	88	94	2	0	1	70	72	0
RSOLAG1IB_641	3195	1757594	1761480	4125	2313	47	3	3497	2695	9	1	42	3222	2121	3
RSOLAG1IB_642	597	1761682	1762407	2765	423	12	1	970	355	5	2	9	2251	574	0
RSOLAG1IB_643	1284	1762713	1764447	2706	3039	8	1	2541	3422	2	6	7	2572	2384	3
RSOLAG1IB_644	2625	1765538	1768594	1574	1225	37	0	1201	1374	7	2	18	1379	994	0
RSOLAG1IB_645	867	1772821	1773997	846	1553	23	2	813	2187	6	0	12	877	986	2
RSOLAG1IB_646	1374	1775022	1776899	6399	5155	131	21	5528	5029	61	23	102	4328	3587	22
RSOLAG1IB_647	210	1777850	1778059	891	785	5	0	322	723	1	0	9	953	1100	0
RSOLAG1IB_648	5517	1778133	1788827	4432	4499	103	4	3119	4709	24	10	84	3693	5426	6
RSOLAG1IB_649	1392	1788918	1790472	60	53	7	0	53	58	1	0	8	85	82	0
RSOLAG1IB_650	1572	1790738	1792915	441	323	17	0	244	295	3	1	22	544	305	0
RSOLAG1IB_651	1035	1793036	1794560	2184	2828	25	2	1652	3164	6	2	22	2077	1660	0
RSOLAG1IB_652	255	1794641	1795056	139	256	3	0	143	390	1	0	1	243	233	0
RSOLAG1IB_653	801	1795573	1796863	293	75	0	0	200	116	1	0	2	80	50	0
RSOLAG1IB_654	1773	1797263	1799305	1126	1710	41	1	877	1516	12	3	43	982	828	3
RSOLAG1IB_655	291	1800105	1800501	627	829	23	0	426	1168	7	2	30	716	721	1
RSOLAG1IB_656	987	1800795	1801840	1155	560	21	0	890	641	3	0	11	783	460	0
RSOLAG1IB_657	747	1802922	1803880	48	9	1	0	33	13	0	0	0	55	23	0
RSOLAG1IB_658	2031	1804051	1806556	2085	1354	18	0	1730	1700	5	6	11	1242	1010	0
RSOLAG1IB_659	546	1806669	1807654	1502	953	32	1	1068	1231	8	2	27	1335	1299	1
RSOLAG1IB_660	1371	1807742	1809360	2060	1153	15	0	1721	1359	5	4	7	1581	1223	2
RSOLAG1IB_661	1359	1809698	1813119	6210	5319	72	2	5458	5483	15	4	56	4486	4675	9
RSOLAG1IB_662	3213	1813204	1816472	716	597	21	1	633	545	6	0	9	575	571	2
RSOLAG1IB_663	7581	1817175	1825225	1449	2339	14	2	1288	2290	4	2	9	1430	1178	1
RSOLAG1IB_664	1266	1825440	1826705	51	80	0	0	45	81	1	0	1	87	69	0
RSOLAG1IB_665	6171	1826881	1833374	78	103	3	1	55	152	2	3	1	156	172	0
RSOLAG1IB_666	1272	1833801	1835183	498	454	63	1	392	472	16	0	69	580	657	1
RSOLAG1IB_667	2520	1835544	1838637	1388	2345	12	2	1274	2993	3	4	17	1657	1526	1
RSOLAG1IB_668	882	1843343	1844536	3749	2691	8	0	3284	3288	7	1	10	2496	2179	0
RSOLAG1IB_669	3987	1844617	1850256	2764	1657	23	0	1980	1752	6	5	21	2014	1473	1
RSOLAG1IB_670	3132	1850542	1854204	1494	508	12	0	1409	580	3	1	11	1304	571	0
RSOLAG1IB_671	255	1854831	1855085	387	180	1	0	155	241	0	1	2	339	200	1
RSOLAG1IB_672	2274	1855221	1857952	4799	4071	64	1	4299	4842	41	4	53	4448	3885	5
RSOLAG1IB_673	594	1860110	1860857	4	7	259	0	3	4	12	0	75	12	10	0
RSOLAG1IB_674	1392	1862073	1863767	4898	9871	18	3	5999	11305	19	9	23	5154	6269	11
RSOLAG1IB_675	912	1864130	1865151	1753	1607	41	0	1117	1908	7	4	26	1454	1223	2
RSOLAG1IB_676	1296	1866740	1868959	5837	3229	58	2	4653	4049	29	5	38	4065	3137	8
RSOLAG1IB_677	1878	1870792	1872884	3752	1926	54	2	2240	1816	13	7	39	2773	1789	0
RSOLAG1IB_678	1725	1873380	1875389	1037	801	15	0	763	746	3	1	10	842	809	1
RSOLAG1IB_679	2022	1876175	1878951	1873	1227	21	2	1529	1221	6	4	23	1438	1032	0
RSOLAG1IB_680	1857	1879929	1882530	126	66	13	0	54	72	1	0	4	137	70	0
RSOLAG1IB_681	3312	1883008	1886463	3580	2989	75	4	3046	2895	22	8	64	3114	2508	3
RSOLAG1IB_682	1686	1887034	1888826	4492	3402	126	0	3520	3300	26	8	106	3896	3180	0
RSOLAG1IB_683	495	1890556	1891176	1046	363	0	0	737	338	0	0	1	634	415	0
RSOLAG1IB_684	1941	1891397	1893993	713	269	10	0	331	281	1	1	16	1523	542	1
RSOLAG1IB_685	1818	1894659	1897162	4396	1482	13	3	1654	2308	8	12	4	5638	4836	2
RSOLAG1IB_686	2301	1899385	1902456	11626	6569	139	6	9481	7539	31	7	75	8682	6847	7
RSOLAG1IB_687	936	1902687	1903781	3326	4343	18	5	3357	6388	10	10	9	3077	4066	4
RSOLAG1IB_688	2496	1906182	1910116	3296	1784	22	1	2778	2407	10	3	12	2297	1572	2
RSOLAG1IB_689	1035	1910468	1911868	1582	1259	36	0	1295	1762	10	3	26	1484	1134	0
RSOLAG1IB_690	1611	1913074	1915877	1693	878	14	0	1209	1135	3	1	12	996	612	0
RSOLAG1IB_691	594	1916257	1917319	119	55	21	0	64	68	3	0	22	107	35	0
RSOLAG1IB_692	603	1917720	1918636	283	320	22	0	220	482	7	1	17	393	353	0
RSOLAG1IB_693	2058	1918787	1921263	1946	1884	68	2	1506	2253	17	4	38	2004	1481	2
RSOLAG1IB_694	462	1921273	1921845	2630	1720	17	0	2761	1709	4	2	38	1450	1196	2
RSOLAG1IB_695	840	1922385	1923460	1260	944	13	1	898	996	4	0	14	1163	978	4
RSOLAG1IB_696	480	1923588	1924174	8727	6772	38	5	6396	8492	13	11	58	7085	6382	8
RSOLAG1IB_697	1932	1924723	1927379	31759	30425	168	50	35826	37049	93	57	176	23287	25057	38
RSOLAG1IB_698	1776	1928530	1930496	68	18	0	0	67	32	0	0	0	92	31	0
RSOLAG1IB_699	2352	1931476	1934140	2077	1313	21	1	1605	1440	6	5	16	2061	1622	2
RSOLAG1IB_700	5049	1934339	1940048	438	566	58	0	470	632	12	3	19	635	643	0
RSOLAG1IB_701	621	1940434	1941105	1004	1071	28	2	711	1037	5	3	15	861	668	1
RSOLAG1IB_702	252	1941204	1941668	7731	5857	23	4	5608	7572	9	15	21	6310	6174	4
RSOLAG1IB_703	1152	1943552	1944927	545	246	7	1	275	284	1	0	4	493	280	0
RSOLAG1IB_704	1308	1946034	1947613	1695	1867	3	1	1028	2210	3	3	7	1625	1775	1
RSOLAG1IB_705	1047	1948935	1950289	3913	2360	2	3	1783	3153	5	6	3	5579	4093	6
RSOLAG1IB_706	291	1950607	1951068	1415	1224	12	7	1164	1902	13	5	11	1323	1224	2
RSOLAG1IB_707	1602	1951243	1953498	1206	1049	8	0	1199	1372	4	1	5	1199	810	3
RSOLAG1IB_708	2694	1953769	1957362	3682	3366	352	2	3702	3504	62	3	172	3460	3050	4
RSOLAG1IB_709	1059	1957918	1959133	190	890	7	0	320	1070	2	2	3	374	627	1
RSOLAG1IB_710	708	1959380	1960484	1286	1966	20	1	943	2359	2	1	7	1445	1260	1
RSOLAG1IB_711	768	1961031	1962230	20841	14719	15	16	21040	16558	16	14	9	14538	14947	10
RSOLAG1IB_712	1770	1962841	1964969	627	1319	21	3	702	1623	2	0	10	748	756	0
RSOLAG1IB_713	726	1965120	1966228	1050	1051	8	0	891	1594	2	1	3	1069	1082	2
RSOLAG1IB_714	1302	1967033	1969043	11857	12894	574	4	8805	14346	117	17	274	9884	8772	17
RSOLAG1IB_715	945	1969406	1970807	897	479	9	1	618	505	2	0	6	755	566	0
RSOLAG1IB_716	681	1971000	1972146	3882	3280	3	4	3339	4252	5	3	6	2932	3269	4
RSOLAG1IB_717	1194	1973327	1974520	288	182	0	0	225	177	0	1	1	230	165	0
RSOLAG1IB_718	1245	1974551	1976911	2216	1881	6	1	1998	2506	3	3	8	1823	1670	3
RSOLAG1IB_719	1434	1977119	1978719	97	75	29	0	47	105	6	0	12	96	65	0
RSOLAG1IB_720	4350	1979125	1983681	2127	1339	44	2	1502	1314	12	4	27	1300	1152	1
RSOLAG1IB_721	2124	1983921	1986480	5011	3193	47	3	3098	3039	21	4	13	3788	2470	0
RSOLAG1IB_722	534	1986965	1987732	1361	822	22	0	930	1122	9	1	9	1422	1019	1
RSOLAG1IB_723	3513	1987985	1992176	3651	2810	66	1	3625	3045	22	6	45	2641	1952	4
RSOLAG1IB_724	4806	1997472	2002504	1618	902	39	2	1406	906	11	1	26	1160	968	1
RSOLAG1IB_725	1230	2002913	2004399	3901	2257	32	8	3634	2133	6	4	36	2882	1858	2
RSOLAG1IB_726	2490	2004508	2007876	2052	1131	34	1	1967	1367	9	3	39	1697	1348	1
RSOLAG1IB_727	855	2008006	2009173	1013	1563	4	0	1026	2294	1	2	4	1142	1269	3
RSOLAG1IB_728	765	2010446	2011210	5	1	3	0	1	1	1	0	2	4	5	0
RSOLAG1IB_729	384	2011428	2011963	1	1	0	0	1	1	1	0	1	4	2	0
RSOLAG1IB_730	1878	2012533	2015204	70	81	6	0	35	102	3	0	2	92	80	0
RSOLAG1IB_731	993	2015310	2016512	408	1272	10	1	457	1368	3	0	5	550	604	0
RSOLAG1IB_732	3729	2016836	2021201	1105	4450	38	6	1593	4722	12	6	27	1711	2045	4
RSOLAG1IB_733	606	2021316	2021921	693	488	22	0	534	644	3	0	18	608	446	0
RSOLAG1IB_734	906	2022429	2023547	319	530	0	0	321	786	0	0	1	343	475	0
RSOLAG1IB_735	4182	2023704	2028720	1099	976	26	0	939	1067	7	3	19	1054	831	0
RSOLAG1IB_736	684	2028984	2029828	175	247	26	1	238	318	6	0	11	222	304	2
RSOLAG1IB_737	1413	2029918	2031807	1348	1349	32	1	1091	1362	15	3	37	1177	1143	0
RSOLAG1IB_738	1380	2031836	2033495	864	721	22	1	694	783	9	0	32	900	620	0
RSOLAG1IB_739	1380	2034187	2035819	331	230	0	0	222	265	1	2	1	304	260	0
RSOLAG1IB_740	954	2036380	2037840	1987	1498	5	1	1749	1799	3	1	1	1704	1816	2
RSOLAG1IB_741	1422	2038708	2040341	1384	792	30	1	1031	793	9	1	22	1158	849	0
RSOLAG1IB_742	2076	2043082	2045210	11848	4940	467	10	9223	4288	63	11	303	6491	3063	3
RSOLAG1IB_743	2370	2045397	2048211	1816	3287	34	1	1820	3953	7	3	27	2205	2077	4
RSOLAG1IB_744	672	2048330	2049122	623	340	128	0	404	271	21	0	127	556	392	1
RSOLAG1IB_745	5664	2049467	2057321	6656	4139	11	2	6244	4828	8	11	17	4941	4606	4
RSOLAG1IB_746	1845	2057553	2060104	44412	31912	43	20	32988	29735	66	41	44	29855	32518	37
RSOLAG1IB_747	1260	2061775	2064029	2016	2560	15	0	1878	3418	5	0	26	2185	2205	3
RSOLAG1IB_748	702	2064535	2065550	632	340	6	0	392	380	1	0	5	505	273	0
RSOLAG1IB_749	1092	2065596	2069823	2775	2836	14	1	2715	3351	6	3	26	2210	2733	1
RSOLAG1IB_750	1590	2069903	2071677	6410	6406	55	1	4711	7380	23	11	72	4666	6071	9
RSOLAG1IB_751	2412	2073286	2075955	16245	10042	106	7	11387	9222	42	13	85	10057	7814	6
RSOLAG1IB_752	264	2076183	2076446	5530	2752	17	0	2180	1853	2	3	15	3360	2120	6
RSOLAG1IB_753	1854	2077328	2080069	2632	1448	19	5	1568	2423	13	5	13	2893	3869	3
RSOLAG1IB_754	1419	2080915	2082805	2751	4034	17	2	2416	4967	12	7	22	2130	2214	2
RSOLAG1IB_755	1092	2083002	2084605	6280	6377	122	4	5991	8199	26	16	76	6004	6088	9
RSOLAG1IB_756	1452	2084744	2086304	6622	6138	25	6	5110	7213	12	5	29	4703	4911	8
RSOLAG1IB_757	1005	2088917	2090423	3760	1951	13	4	2680	2432	9	4	15	2385	1837	4
RSOLAG1IB_758	798	2090640	2091704	3931	3063	49	2	3117	3335	11	4	38	3132	2725	2
RSOLAG1IB_759	1323	2091750	2093480	6138	5320	302	3	5305	5707	70	11	100	5086	3717	6
RSOLAG1IB_760	2811	2093909	2097233	7822	5724	40	3	6338	5322	12	14	37	4337	3809	8
RSOLAG1IB_761	999	2097456	2098792	16283	12575	41	7	16670	16059	25	29	45	10346	11236	17
RSOLAG1IB_762	750	2098921	2099818	1611	1382	9	1	1359	1705	1	2	1	1333	1516	3
RSOLAG1IB_763	2319	2099961	2102443	1461	1305	17	0	1181	1642	4	4	9	1484	1096	1
RSOLAG1IB_764	915	2102697	2104030	9	11	0	0	8	15	0	0	1	42	7	0
RSOLAG1IB_765	702	2106771	2107817	2	5	0	0	5	5	0	0	0	1	3	0
RSOLAG1IB_766	687	2108223	2109297	149	135	10	0	89	185	3	0	11	163	149	0
RSOLAG1IB_767	1080	2109880	2111019	9456	5702	83	4	7094	6109	51	14	90	8776	7616	3
RSOLAG1IB_768	726	2111309	2113010	2618	1605	15	0	1570	2286	5	1	9	2383	1839	1
RSOLAG1IB_769	1629	2113061	2115271	2010	1293	47	1	1425	1850	14	3	30	1682	1602	2
RSOLAG1IB_770	1170	2115815	2117304	148	174	15	0	140	321	5	0	21	472	441	0
RSOLAG1IB_771	246	2118039	2118284	0	0	0	0	0	0	0	0	0	1	0	0
RSOLAG1IB_772	231	2118663	2118893	10	5	0	0	6	6	0	0	0	19	16	0
RSOLAG1IB_773	2220	2121281	2123975	4376	3814	42	1	3012	5046	23	6	25	4326	4392	0
RSOLAG1IB_774	1692	2124589	2126552	186	193	33	0	211	231	7	1	4	240	210	0
RSOLAG1IB_775	777	2126654	2127489	489	292	21	1	331	308	7	0	9	418	291	0
RSOLAG1IB_776	2385	2127665	2130247	1363	1608	13	0	1015	1608	5	1	7	1033	812	2
RSOLAG1IB_777	756	2130452	2131358	598	1372	12	0	557	2243	3	1	16	879	1118	3
RSOLAG1IB_778	2055	2131493	2134038	2098	2050	40	2	2162	2470	9	5	29	2059	1798	3
RSOLAG1IB_779	1035	2134331	2135470	1444	1293	22	0	1159	1390	4	3	11	1254	1020	2
RSOLAG1IB_780	564	2135800	2136530	3404	3239	16	2	2845	3813	6	3	20	2804	2932	4
RSOLAG1IB_781	639	2136660	2137582	226	244	18	1	121	442	3	0	9	221	240	0
RSOLAG1IB_782	1302	2137934	2139541	1413	2379	6	1	1987	3965	2	4	5	1982	1823	2
RSOLAG1IB_783	2556	2139629	2142576	1784	1377	93	0	1295	1746	24	4	43	1681	1173	0
RSOLAG1IB_784	804	2142876	2144008	2418	7961	7	5	3092	12592	11	9	6	3599	5204	8
RSOLAG1IB_785	1272	2144248	2145952	15	25	2	0	5	56	0	0	2	25	27	0
RSOLAG1IB_786	2847	2147785	2150801	754	619	32	0	741	674	8	0	26	773	555	0
RSOLAG1IB_787	570	2152119	2152741	437	151	0	1	287	173	0	0	1	329	219	0
RSOLAG1IB_788	261	2154450	2154767	928	293	22	0	479	438	7	1	12	924	472	0
RSOLAG1IB_789	459	2155461	2155973	42	18	4	0	20	21	0	0	4	28	23	0
RSOLAG1IB_790	2280	2156738	2159629	1707	1616	92	0	1364	1858	23	8	50	1679	1517	2
RSOLAG1IB_791	1704	2159972	2161902	15383	8614	175	8	8329	7913	35	11	98	10776	6830	5
RSOLAG1IB_792	1908	2162164	2164776	1077	1193	24	0	999	1496	7	2	11	1017	925	0
RSOLAG1IB_793	1419	2165215	2166881	713	649	49	0	514	695	7	1	25	753	582	1
RSOLAG1IB_794	2364	2167473	2170247	2824	2063	177	128	2362	2324	95	87	83	2303	1882	66
RSOLAG1IB_795	504	2170450	2171230	226	234	4	0	230	295	1	0	3	211	278	0
RSOLAG1IB_796	330	2171356	2171867	365	273	0	0	269	324	1	1	1	274	238	0
RSOLAG1IB_797	597	2172267	2173410	313	389	39	0	162	404	19	0	13	571	335	0
RSOLAG1IB_798	1245	2175884	2177183	2056	1821	55	1	1921	1903	14	0	34	1854	1412	2
RSOLAG1IB_799	510	2177564	2178127	1336	165	4	2	850	238	3	0	4	2218	298	1
RSOLAG1IB_800	1551	2178456	2181086	2993	3037	10	3	2033	3322	1	3	4	2467	2935	3
RSOLAG1IB_801	492	2181366	2182196	2201	2109	11	1	1801	2684	6	7	8	1389	1855	5
RSOLAG1IB_802	1419	2182390	2184408	1907	2427	12	1	1193	2027	9	4	17	1788	3289	3
RSOLAG1IB_803	5727	2184793	2190972	4329	2329	78	9	2135	1809	48	14	60	2474	1660	11
RSOLAG1IB_804	1560	2191681	2193868	946	1620	3	0	1134	1930	3	2	2	849	866	0
RSOLAG1IB_805	600	2194140	2194918	6292	5943	32	5	5378	7920	19	10	29	5735	5634	8
RSOLAG1IB_806	3027	2195543	2198817	1791	1580	27	2	1326	1504	6	4	23	1361	1117	1
RSOLAG1IB_807	774	2199518	2200466	12	23	0	0	3	34	0	0	1	11	15	0
RSOLAG1IB_808	1428	2200671	2202520	14596	10391	45	9	17786	13585	13	14	24	8983	7336	10
RSOLAG1IB_809	276	2202587	2202862	104	103	0	0	172	181	0	0	0	92	113	0
RSOLAG1IB_810	810	2203012	2203874	746	798	0	0	646	920	0	1	2	638	628	0
RSOLAG1IB_811	582	2203980	2204713	1355	1098	5	1	1107	1518	5	3	13	1144	1134	1
RSOLAG1IB_812	897	2205183	2206645	698	553	28	0	510	777	8	0	18	667	564	0
RSOLAG1IB_813	690	2206854	2207543	110	49	0	0	72	57	1	0	4	94	51	0
RSOLAG1IB_814	825	2207773	2208702	279	131	27	0	122	107	3	0	29	387	185	0
RSOLAG1IB_815	669	2212199	2213081	1721	1399	4	2	1463	1682	5	3	3	1041	888	1
RSOLAG1IB_816	495	2213254	2213861	2161	1581	4	2	1758	2155	4	1	8	1611	1483	2
RSOLAG1IB_817	267	2213927	2214193	548	582	3	0	721	916	3	1	2	468	631	1
RSOLAG1IB_818	1056	2214486	2215978	11107	15730	48	15	7599	19435	25	22	59	15875	15261	13
RSOLAG1IB_819	909	2216125	2217576	3884	2319	15	2	3268	2697	10	5	16	3797	1991	1
RSOLAG1IB_820	1287	2218125	2220092	12211	6451	137	4	6773	8022	48	11	75	10760	5652	5
RSOLAG1IB_821	357	2220212	2220668	807	573	24	1	798	769	2	3	9	789	533	0
RSOLAG1IB_822	678	2221264	2222439	976	1256	15	1	536	1438	8	2	12	1549	1769	2
RSOLAG1IB_823	1530	2225304	2227153	12532	9271	262	6	5011	7860	96	8	41	8843	5578	2
RSOLAG1IB_824	432	2227545	2228064	2567	3277	17	3	2355	4890	12	4	17	2259	2473	5
RSOLAG1IB_825	1089	2228470	2229664	1446	964	10	0	1051	1334	2	1	8	1347	1071	0
RSOLAG1IB_826	828	2229722	2230908	2243	2114	31	0	1711	2632	8	2	16	1770	1935	3
RSOLAG1IB_827	4476	2231316	2236769	3933	2017	89	5	2654	2118	15	3	61	2873	1924	3
RSOLAG1IB_828	765	2237032	2238215	2816	2760	87	1	2187	2922	14	5	56	2725	2309	6
RSOLAG1IB_829	5376	2239043	2244842	8455	5113	180	2	5022	4713	53	14	142	7500	5285	5
RSOLAG1IB_830	1641	2245320	2247426	18967	9417	239	5	9045	10288	81	18	152	14675	10810	8
RSOLAG1IB_831	1191	2250008	2251636	1095	1588	61	1	930	1542	21	0	27	1096	1036	0
RSOLAG1IB_832	1053	2252211	2253573	1623	2765	8	0	1596	2698	2	3	3	1924	2049	1
RSOLAG1IB_833	1260	2253990	2255543	1136	694	32	3	942	742	17	1	21	996	710	0
RSOLAG1IB_834	2868	2255673	2259368	1664	1102	31	0	1246	994	4	1	17	1097	731	1
RSOLAG1IB_835	1788	2259557	2261744	522	601	3	1	690	700	2	0	0	683	475	0
RSOLAG1IB_836	3240	2263275	2267399	22814	30832	273	20	22165	32955	64	31	113	16296	16416	30
RSOLAG1IB_837	1068	2267662	2268879	1292	2262	11	0	1245	3140	3	0	7	1253	1420	1
RSOLAG1IB_838	2151	2269085	2272020	3893	3350	41	3	3880	4236	11	4	47	3037	2635	3
RSOLAG1IB_839	549	2272372	2273035	12367	8315	38	3	12039	12776	19	12	39	6848	6256	9
RSOLAG1IB_840	228	2273335	2273636	1080	544	2	2	535	1145	0	1	3	558	331	0
RSOLAG1IB_841	1662	2273799	2275903	2886	1456	10	1	2043	1553	4	5	13	2910	1254	0
RSOLAG1IB_842	1464	2277152	2278837	465	146	2	0	527	161	3	3	0	557	167	0
RSOLAG1IB_843	1455	2283261	2284926	636	630	11	0	444	719	3	0	5	588	489	1
RSOLAG1IB_844	708	2285343	2286233	1709	2523	12	3	1447	2835	4	2	7	2036	2189	3
RSOLAG1IB_845	1356	2289309	2291044	766	709	24	2	773	828	7	1	33	621	636	0
RSOLAG1IB_846	2466	2291297	2294265	1476	1099	10	0	1371	1277	4	4	15	1275	1012	1
RSOLAG1IB_847	264	2296530	2296999	4386	3335	60	4	2639	5350	22	8	44	3799	3888	0
RSOLAG1IB_848	10368	2297213	2308477	7175	3760	166	4	4919	3754	28	13	77	5042	3749	6
RSOLAG1IB_849	3003	2308594	2312480	878	512	13	3	765	684	2	0	9	747	531	3
RSOLAG1IB_850	669	2312721	2313389	15	3	1	0	17	12	0	0	0	19	7	0
RSOLAG1IB_851	1380	2313917	2315466	1728	1291	63	2	1270	1674	7	1	18	1429	900	3
RSOLAG1IB_852	1386	2315776	2317700	6560	5153	85	2	6029	5946	23	10	65	5085	4119	2
RSOLAG1IB_853	414	2317808	2318395	140	127	6	0	128	162	0	0	4	136	95	0
RSOLAG1IB_854	543	2318569	2319295	389	275	15	0	235	260	1	1	4	282	176	0
RSOLAG1IB_855	1560	2319606	2321447	5340	5252	196	3	3723	4756	42	1	81	4039	3292	2
RSOLAG1IB_856	309	2322163	2322588	8045	7326	40	4	4273	6086	23	13	111	7043	12756	5
RSOLAG1IB_857	471	2322927	2323785	3094	1730	3	0	2315	2299	4	8	2	2155	2132	1
RSOLAG1IB_858	2052	2324445	2328039	4317	3353	98	2	3176	2982	20	5	48	3613	2386	3
RSOLAG1IB_859	966	2328648	2329946	2590	2287	126	3	2217	2536	25	2	86	2827	2289	4
RSOLAG1IB_860	1212	2330366	2332300	1025	335	28	0	548	468	6	0	22	983	447	1
RSOLAG1IB_861	3492	2332581	2336655	570	544	38	0	341	485	9	0	17	537	360	0
RSOLAG1IB_862	1230	2336813	2338092	1484	668	5	1	1203	854	1	2	4	1214	818	1
RSOLAG1IB_863	606	2338543	2339260	2839	1769	27	1	2180	1989	5	3	27	1905	1529	2
RSOLAG1IB_864	417	2339525	2340184	28687	59798	72	23	27907	80214	65	47	49	29571	43013	36
RSOLAG1IB_865	606	2340299	2341015	3271	1905	41	2	2464	2360	11	2	27	2319	1813	0
RSOLAG1IB_866	837	2342020	2343083	716	909	60	2	701	1305	13	2	33	899	943	1
RSOLAG1IB_867	1674	2343330	2345649	5620	5263	107	3	4830	5657	43	6	61	4998	4089	10
RSOLAG1IB_868	2685	2347471	2350400	2304	2004	17	1	1967	2070	6	4	13	1830	1424	3
RSOLAG1IB_869	2169	2350852	2353117	2540	2344	53	0	1440	2368	19	1	30	2434	2481	6
RSOLAG1IB_870	1389	2353518	2355185	3753	3797	19	3	2659	4243	16	2	20	3298	3618	5
RSOLAG1IB_871	873	2355419	2356564	2037	3684	290	1	1187	4407	67	2	84	2668	2416	5
RSOLAG1IB_872	2034	2359494	2361704	4099	2535	53	4	3697	2520	14	8	26	2752	2103	2
RSOLAG1IB_873	429	2362647	2363129	163	123	1	0	129	100	0	0	0	112	101	1
RSOLAG1IB_874	768	2363231	2364287	835	657	96	1	522	657	26	0	26	624	770	0
RSOLAG1IB_875	3009	2364678	2368363	3337	6229	211	7	3174	7589	55	7	97	3517	3850	7
RSOLAG1IB_876	3402	2368663	2373386	608	1134	35	1	410	1195	23	1	15	743	665	1
RSOLAG1IB_877	1851	2373592	2375997	61807	121526	123	67	69704	114548	113	108	112	51751	62625	88
RSOLAG1IB_878	633	2376532	2377164	1690	2639	4	1	1712	3493	4	0	4	1518	1656	4
RSOLAG1IB_879	1260	2377241	2378720	1899	1840	17	1	1905	2119	8	3	9	1443	1175	4
RSOLAG1IB_880	1680	2380512	2382352	2457	3251	82	2	2610	2807	23	8	61	2097	2802	1
RSOLAG1IB_881	1293	2382713	2384481	2182	1691	113	1	1672	1685	18	2	58	2506	1875	1
RSOLAG1IB_882	258	2386648	2387134	1341	794	1	1	781	958	1	1	3	825	963	0
RSOLAG1IB_883	546	2387213	2387929	949	907	1	0	745	982	2	0	2	996	754	2
RSOLAG1IB_884	2109	2388154	2390615	485	496	46	1	373	616	9	2	33	518	452	2
RSOLAG1IB_885	1467	2390813	2392379	1404	891	15	1	1063	1079	12	0	7	1063	831	3
RSOLAG1IB_886	813	2392623	2393820	4975	2623	16	1	3280	3134	5	1	16	2846	2331	3
RSOLAG1IB_887	2997	2393970	2397932	31275	31218	29	25	27520	34046	42	34	30	22944	24221	29
RSOLAG1IB_888	1839	2398001	2400174	2349	2951	4	3	2465	3402	3	0	4	1750	2015	1
RSOLAG1IB_889	741	2400352	2401369	10359	10217	32	8	10880	12176	16	12	25	7206	7432	10
RSOLAG1IB_890	1551	2401697	2403317	2925	903	34	14	2445	863	16	20	38	2421	1887	13
RSOLAG1IB_891	4044	2403890	2408997	210	107	6	0	186	116	0	0	6	212	259	0
RSOLAG1IB_892	945	2409366	2410578	5075	4378	333	2	3098	3884	81	8	143	5064	3088	2
RSOLAG1IB_893	528	2410726	2411352	667	331	3	0	330	400	1	2	5	501	387	1
RSOLAG1IB_894	744	2411521	2412442	674	710	1	0	565	974	2	3	2	700	670	1
RSOLAG1IB_895	1500	2412692	2414299	592	693	4	0	543	861	2	0	2	500	513	0
RSOLAG1IB_896	2100	2414520	2416915	1617	1789	14	1	1453	2370	8	4	24	1616	1541	2
RSOLAG1IB_897	816	2417175	2418217	208	176	4	1	129	252	1	0	17	183	173	0
RSOLAG1IB_898	1413	2419003	2420671	472	489	31	2	358	517	5	1	6	419	308	0
RSOLAG1IB_899	2466	2421550	2424394	8669	5575	133	3	7736	5996	35	15	86	7020	5482	5
RSOLAG1IB_900	1383	2424973	2427136	979	786	38	2	783	974	7	2	34	966	837	2
RSOLAG1IB_901	4734	2427621	2432646	1889	1078	67	0	1025	890	18	0	49	1579	911	1
RSOLAG1IB_902	594	2432979	2433845	291	178	6	0	142	236	2	0	3	381	291	0
RSOLAG1IB_903	1020	2434414	2435755	7829	6675	36	4	6071	6826	14	4	22	5348	5129	4
RSOLAG1IB_904	1125	2436011	2437238	1049	540	23	0	711	784	3	1	15	945	702	2
RSOLAG1IB_905	1353	2438147	2439922	8967	6739	123	4	5827	5547	39	11	102	7280	5405	4
RSOLAG1IB_906	252	2440767	2441225	17166	28602	32	22	13638	39250	39	32	30	19211	28170	20
RSOLAG1IB_907	915	2441861	2443103	21459	17680	15	10	21606	19320	18	24	11	13835	10383	19
RSOLAG1IB_908	645	2445207	2445969	1043	771	8	0	812	921	6	1	9	1140	1291	0
RSOLAG1IB_909	237	2446647	2447085	802	454	8	1	305	462	4	1	3	637	604	0
RSOLAG1IB_910	1872	2447835	2450465	869	571	520	0	489	579	114	0	254	734	505	0
RSOLAG1IB_911	1545	2450720	2453002	3002	2934	66	0	2732	3599	24	3	50	2401	2604	3
RSOLAG1IB_912	798	2453182	2454322	10214	10100	47	4	12620	11964	11	14	32	8240	8218	5
RSOLAG1IB_913	5094	2454374	2459957	4558	2990	52	2	3304	2838	7	6	29	3405	2235	3
RSOLAG1IB_914	951	2460165	2461325	595	558	9	1	431	839	5	2	13	522	540	1
RSOLAG1IB_915	1596	2461443	2463305	1057	1133	58	11	872	1288	26	13	33	1098	886	6
RSOLAG1IB_916	960	2463677	2465122	3260	2915	54	0	2562	3753	12	1	39	3260	2790	1
RSOLAG1IB_917	1281	2465403	2467171	18630	15371	130	78	19226	20492	119	86	151	12991	13987	84
RSOLAG1IB_918	633	2467795	2468639	1758	1493	22	2	1379	1870	8	1	20	1355	1329	1
RSOLAG1IB_919	639	2468713	2469543	1428	1263	48	1	983	1632	14	0	41	1336	882	1
RSOLAG1IB_920	1023	2469888	2471085	2393	1283	31	1	1342	1418	17	1	28	2164	1778	3
RSOLAG1IB_921	789	2471444	2472503	1084	808	2	0	763	1124	1	2	4	884	910	0
RSOLAG1IB_922	1089	2472642	2474012	200	205	4	2	147	232	4	0	3	216	191	0
RSOLAG1IB_923	846	2474202	2475368	641	396	7	0	474	530	5	0	8	564	449	1
RSOLAG1IB_924	363	2475534	2476096	6523	3536	31	3	4616	4583	16	2	49	4649	3881	4
RSOLAG1IB_925	2658	2476187	2479328	2716	2307	21	1	2451	2640	8	2	14	2263	1890	2
RSOLAG1IB_926	957	2480042	2481111	670	3237	393	1	1101	2900	40	3	846	916	5130	3
RSOLAG1IB_927	597	2483894	2484543	13287	3988	59	2	8253	3610	18	7	35	8141	6139	4
RSOLAG1IB_928	579	2486155	2486782	2773	956	11	2	1773	1106	6	4	11	1384	814	0
RSOLAG1IB_929	813	2487885	2488753	1435	260	1	0	418	259	0	0	5	896	431	0
RSOLAG1IB_930	1884	2488889	2491717	2360	1713	22	1	1967	1859	5	6	19	1977	2082	1
RSOLAG1IB_931	1176	2491797	2493119	1177	1248	5	3	992	1449	1	0	2	921	935	1
RSOLAG1IB_932	816	2493260	2494294	911	527	0	1	721	688	1	2	0	640	518	0
RSOLAG1IB_933	2433	2494517	2497052	3983	1333	1	3	2324	1795	6	6	5	4586	1922	2
RSOLAG1IB_934	2103	2497327	2499900	1519	1186	9	2	1311	1269	9	4	15	1173	929	4
RSOLAG1IB_935	942	2500634	2502051	1876	1558	64	1	1450	2069	15	4	57	1699	1736	3
RSOLAG1IB_936	1137	2502496	2503762	21	23	0	0	17	16	0	0	1	6	12	0
RSOLAG1IB_937	2820	2504885	2508385	1219	1564	82	1	1120	2023	14	1	49	1198	1043	1
RSOLAG1IB_938	3336	2508897	2512806	1218	879	55	1	1011	980	14	2	43	1003	689	1
RSOLAG1IB_939	693	2512889	2513856	46	48	7	0	50	50	4	0	6	51	36	0
RSOLAG1IB_940	903	2514105	2515168	3284	2641	125	5	2546	3432	46	8	80	3415	2895	2
RSOLAG1IB_941	645	2515303	2516049	5332	5490	12	6	5092	7193	7	7	12	4165	3894	2
RSOLAG1IB_942	2184	2516347	2519272	3185	1289	21	2	1682	1634	8	4	25	3368	2616	0
RSOLAG1IB_943	987	2520271	2521504	1881	1219	33	0	1377	1534	13	0	23	1911	1243	1
RSOLAG1IB_944	504	2522169	2522830	870	833	26	1	1307	1024	7	0	9	867	1173	1
RSOLAG1IB_945	399	2523149	2523760	1516	495	0	0	825	623	0	1	2	952	574	1
RSOLAG1IB_946	486	2523814	2524621	641	309	0	1	508	317	2	0	1	445	359	0
RSOLAG1IB_947	324	2525923	2526416	5980	4217	12	1	4661	6114	8	4	7	4987	4376	5
RSOLAG1IB_948	1485	2528117	2529869	2253	1658	38	2	1832	1813	13	10	43	1903	1897	6
RSOLAG1IB_949	1419	2529982	2531599	1013	1445	10	1	994	2025	3	2	7	950	1082	1
RSOLAG1IB_950	1011	2532497	2534092	2221	2332	3	4	2037	3100	6	5	4	1867	2222	3
RSOLAG1IB_951	1788	2534435	2536706	2968	3497	39	2	3238	4694	35	7	28	2484	2518	2
RSOLAG1IB_952	3063	2537397	2540807	1675	1160	47	0	1043	1074	16	0	19	1350	988	0
RSOLAG1IB_953	894	2540968	2542000	500	433	6	0	319	628	1	0	3	603	565	1
RSOLAG1IB_954	1047	2542231	2543618	1127	1411	39	0	939	1878	12	4	20	1016	877	0
RSOLAG1IB_955	2115	2543678	2546042	3191	3186	105	2	2770	3635	21	5	47	2482	2404	2
RSOLAG1IB_956	696	2546259	2547114	4505	3497	33	0	3048	4120	15	8	35	3965	4480	2
RSOLAG1IB_957	1971	2547333	2549779	870	1010	67	3	820	1302	14	6	32	985	943	3
RSOLAG1IB_958	456	2549983	2550548	1493	708	14	1	873	1010	9	0	11	1442	1260	1
RSOLAG1IB_959	2265	2550791	2553163	2164	1434	38	2	1498	1566	22	3	27	1938	1662	1
RSOLAG1IB_960	1416	2553458	2555187	68433	31212	38	34	65748	35864	44	49	33	37878	26486	30
RSOLAG1IB_961	1149	2555330	2556812	2154	1466	14	2	1437	1969	0	1	21	1486	1097	1
RSOLAG1IB_962	993	2557120	2558397	4440	3257	6	2	4653	3755	4	3	4	3186	2561	2
RSOLAG1IB_963	1125	2558728	2559954	1048	989	39	1	871	1024	6	2	17	1016	847	0
RSOLAG1IB_964	1755	2560137	2563168	19621	28104	1386	14	11880	41015	336	31	696	26282	26068	19
RSOLAG1IB_965	972	2563561	2564947	1758	1423	37	2	1534	1844	14	2	15	1401	1301	1
RSOLAG1IB_966	1026	2565071	2566096	146	360	6	1	248	550	1	0	3	273	335	1
RSOLAG1IB_967	1242	2567246	2568760	1985	1547	28	1	1752	2000	3	3	18	1836	1442	4
RSOLAG1IB_968	546	2568947	2569755	8305	6356	98	2	4930	7520	28	9	45	4840	3847	7
RSOLAG1IB_969	942	2569910	2571008	898	852	36	1	770	1218	4	2	28	949	889	1
RSOLAG1IB_970	2940	2571547	2575601	4851	2171	64	3	3026	2381	21	8	78	3814	2704	1
RSOLAG1IB_971	1785	2576650	2579421	2002	3019	39	3	1806	3603	10	3	30	2250	2286	5
RSOLAG1IB_972	3954	2579555	2583761	1225	891	124	0	884	789	22	0	51	1117	583	2
RSOLAG1IB_973	1488	2586559	2588582	7608	16067	114	9	10307	18277	45	18	66	7498	12076	7
RSOLAG1IB_974	651	2589936	2590975	245	245	0	0	149	354	2	0	1	263	206	1
RSOLAG1IB_975	807	2591480	2592729	1673	884	5	2	1134	990	2	1	4	1035	763	2
RSOLAG1IB_976	957	2593679	2594690	2586	2266	17	2	2205	2511	7	3	41	2438	2466	0
RSOLAG1IB_977	1353	2594732	2596394	2261	2926	14	1	1968	3703	6	0	22	1589	2524	0
RSOLAG1IB_978	1488	2596711	2598559	6462	3024	116	2	4631	3283	12	5	109	3456	2110	5
RSOLAG1IB_979	1275	2598829	2600643	1551	1459	3	3	1316	1540	2	2	5	1364	1020	5
RSOLAG1IB_980	3003	2602173	2605335	17285	9727	133	10	16845	8935	74	31	91	12309	8930	12
RSOLAG1IB_981	1458	2605844	2607821	3710	2037	64	3	2409	2121	19	2	38	3059	2172	1
RSOLAG1IB_982	567	2609074	2609787	5427	4541	66	4	3650	4228	26	2	52	3869	3931	7
RSOLAG1IB_983	1878	2610853	2613486	8829	8124	8	6	8959	8448	10	11	7	7004	5317	6
RSOLAG1IB_984	1203	2613858	2615280	1244	2853	2	4	1552	3761	5	1	1	1465	1185	7
RSOLAG1IB_985	687	2615477	2616270	1013	349	2	0	377	381	0	0	0	333	148	0
RSOLAG1IB_986	4212	2618357	2623767	1456	2158	1	3	1409	2600	2	4	5	1506	1465	4
RSOLAG1IB_987	816	2624341	2625411	483	933	1	0	688	1285	2	0	1	647	543	0
RSOLAG1IB_988	7365	2625880	2633913	682	998	10	1	546	980	3	2	7	724	587	0
RSOLAG1IB_989	1203	2634710	2636090	1916	1915	74	0	1315	2331	19	4	53	1949	2104	3
RSOLAG1IB_990	1197	2636555	2637800	21	22	0	0	30	24	0	0	0	15	18	0
RSOLAG1IB_991	261	2638764	2639200	19775	37792	30	23	16761	53765	55	52	37	24243	40556	34
RSOLAG1IB_992	717	2639371	2640264	848	622	9	0	669	702	2	0	7	851	511	1
RSOLAG1IB_993	957	2640650	2641606	78	60	0	0	60	58	0	0	0	66	46	0
RSOLAG1IB_994	1494	2642231	2644271	2108	5245	2	2	2334	8422	4	6	3	2814	2835	4
RSOLAG1IB_995	915	2644662	2645576	760	270	2	0	578	404	2	1	3	582	365	0
RSOLAG1IB_996	996	2645805	2647063	1564	1422	84	1	1283	1989	30	5	47	1865	1633	0
RSOLAG1IB_997	1245	2647773	2649223	1697	1272	5	3	1740	1748	0	1	7	1437	1099	3
RSOLAG1IB_998	555	2649631	2650311	412	306	3	0	219	312	0	0	7	383	401	0
RSOLAG1IB_999	1299	2650604	2652129	345	214	12	0	259	240	4	0	9	367	218	0
RSOLAG1IB_1000	1236	2652306	2653915	6962	4290	54	3	5655	4784	14	5	46	4413	3840	2
RSOLAG1IB_1001	570	2654208	2655109	8362	6840	218	7	5216	8741	46	10	119	6981	7458	3
RSOLAG1IB_1002	1014	2655321	2656818	1106	790	10	3	864	935	3	0	10	705	739	0
RSOLAG1IB_1003	801	2657255	2658165	992	681	4	0	680	727	2	2	4	662	542	3
RSOLAG1IB_1004	429	2658230	2658719	215	172	4	0	204	210	0	1	2	139	170	0
RSOLAG1IB_1005	531	2659078	2659670	1503	805	3	1	1163	989	3	3	1	989	779	2
RSOLAG1IB_1006	423	2659765	2660491	4495	2676	29	2	3250	3080	11	3	32	3109	3008	2
RSOLAG1IB_1007	1347	2660512	2662059	616	375	10	0	426	530	5	1	10	602	377	1
RSOLAG1IB_1008	783	2662451	2663508	2162	3005	9	1	2031	4005	3	2	6	2165	2066	1
RSOLAG1IB_1009	651	2663892	2664651	930	744	11	0	748	878	0	0	3	692	621	2
RSOLAG1IB_1010	2508	2664822	2667819	193	205	12	1	209	258	6	0	13	255	205	0
RSOLAG1IB_1011	1620	2667942	2669981	6622	5863	11	6	5503	6613	7	5	14	4369	4059	8
RSOLAG1IB_1012	1368	2670350	2673359	272	187	2	0	200	208	0	0	3	246	154	0
RSOLAG1IB_1013	981	2673552	2675105	1976	2563	22	0	1598	2809	8	3	14	1835	1891	1
RSOLAG1IB_1014	1344	2675327	2677232	7088	2991	42	2	4723	2436	21	6	40	5126	2985	1
RSOLAG1IB_1015	1419	2678611	2680434	1208	359	23	8	769	498	12	8	14	979	463	6
RSOLAG1IB_1016	1458	2680646	2682379	948	593	27	1	724	729	9	0	19	595	550	1
RSOLAG1IB_1017	990	2682840	2683878	4973	4774	203	2	3636	4029	59	6	138	3553	2766	4
RSOLAG1IB_1018	2367	2684390	2688214	2874	2287	33	0	2369	2124	8	2	29	1979	1588	2
RSOLAG1IB_1019	285	2688370	2688654	32	29	1	0	37	28	1	0	1	29	40	0
RSOLAG1IB_1020	2733	2689029	2692075	1645	1528	115	0	1048	1848	39	4	62	2000	1534	3
RSOLAG1IB_1021	831	2692293	2693615	1530	790	14	0	967	1742	6	2	17	1795	1545	2
RSOLAG1IB_1022	1575	2694680	2696346	7324	3090	131	2	7016	2510	40	5	98	5185	3175	3
RSOLAG1IB_1023	408	2699156	2699864	4796	2821	12	2	3571	3211	8	2	5	2924	2280	6
RSOLAG1IB_1024	1200	2700174	2701548	1279	559	20	0	946	546	3	0	20	1023	553	0
RSOLAG1IB_1025	204	2701829	2702032	22	8	2	0	18	15	0	0	2	11	13	0
RSOLAG1IB_1026	1293	2702691	2704208	310	246	14	0	261	388	1	1	8	411	293	1
RSOLAG1IB_1027	1008	2705094	2706457	2311	2099	40	2	1962	2276	13	4	23	2336	2033	0
RSOLAG1IB_1028	1302	2706743	2708472	4014	4262	10	4	3892	4934	4	3	9	3156	2798	2
RSOLAG1IB_1029	636	2708770	2709617	1278	943	9	1	813	1122	2	1	7	1061	1261	5
RSOLAG1IB_1030	1320	2709748	2711411	4217	6232	34	6	4322	8250	13	16	26	4315	5193	3
RSOLAG1IB_1031	1944	2711781	2713934	2720	2182	89	2	2526	2089	26	7	81	2378	1572	2
RSOLAG1IB_1032	552	2714072	2714778	827	611	13	1	673	864	4	0	14	641	505	0
RSOLAG1IB_1033	3993	2715122	2719532	1257	896	34	1	1054	973	10	5	27	1132	860	3
RSOLAG1IB_1034	801	2721937	2722953	742	1207	113	1	463	1072	29	2	56	1341	940	0
RSOLAG1IB_1035	3516	2724439	2728223	406	230	36	0	282	213	9	2	8	359	187	0
RSOLAG1IB_1036	1938	2730452	2732915	13255	10189	232	7	10601	11607	75	16	149	11962	10879	5
RSOLAG1IB_1037	771	2734350	2735382	641	411	108	2	404	483	21	2	34	887	434	0
RSOLAG1IB_1038	246	2738104	2738425	60	28	0	0	31	48	1	0	1	71	48	0
RSOLAG1IB_1039	2658	2739041	2741897	3520	1255	20	1	4192	1134	11	3	21	2492	1085	3
RSOLAG1IB_1040	3930	2742361	2747382	1707	2096	165	0	1273	2557	29	1	57	1911	1478	1
RSOLAG1IB_1041	1530	2750503	2752189	1195	749	22	3	895	887	8	3	23	1081	749	0
RSOLAG1IB_1042	543	2752479	2753079	3179	1280	141	1	2005	1534	42	8	113	4198	2180	1
RSOLAG1IB_1043	1413	2753875	2755407	1	0	0	0	0	1	0	0	0	1	1	0
RSOLAG1IB_1056	393	2822561	2823051	4711	2927	7	1	2899	3135	3	2	8	3821	3504	5
RSOLAG1IB_1057	1689	2823284	2825030	7818	8876	72	15	7598	10071	56	18	30	7070	7523	11
RSOLAG1IB_1058	1716	2825798	2827513	1261	1474	8	2	1261	1713	5	3	9	858	867	0
RSOLAG1IB_1059	207	2827772	2828188	2077	2572	32	0	2331	3982	13	2	27	1769	1902	3
RSOLAG1IB_1060	300	2828231	2828755	11779	10368	80	3	9493	11291	29	5	111	8639	8476	11
RSOLAG1IB_1061	1272	2837379	2839195	3357	2425	29	3	2812	2949	15	2	32	3096	2192	4
RSOLAG1IB_1062	2517	2839479	2843660	1372	663	8	1	980	694	2	0	11	1091	640	2
RSOLAG1IB_1063	2100	2843741	2846098	648	323	11	0	464	285	2	2	6	536	316	0
RSOLAG1IB_1064	1392	2851760	2853410	1627	1535	47	1	1710	1298	11	4	38	1142	1023	3
RSOLAG1IB_1065	1773	2865208	2867144	6902	3851	32	4	5924	5332	11	9	31	4639	5428	8
RSOLAG1IB_1067	510	2872501	2873173	0	2	0	0	0	1	0	0	0	0	3	0
RSOLAG1IB_1068	1110	2874915	2876024	608	192	1	0	484	252	0	1	0	416	232	0
RSOLAG1IB_1070	897	2879294	2880357	1410	1933	96	0	857	1709	32	2	54	1564	1386	0
RSOLAG1IB_1071	1758	2882629	2884656	405	236	14	0	316	338	5	0	15	358	311	0
RSOLAG1IB_1072	1380	2884884	2886445	822	568	6	0	522	797	2	2	8	746	477	2
RSOLAG1IB_1073	951	2887548	2888803	5621	11168	12	10	10858	22001	10	21	8	4571	8610	15
RSOLAG1IB_1074	1419	2890312	2891920	697	1071	9	0	527	1529	3	1	8	893	782	1
RSOLAG1IB_1075	2736	2892915	2896611	6148	2733	1	3	5069	2775	7	3	3	3977	2648	2
RSOLAG1IB_1076	1596	2897501	2899343	269	235	7	0	247	242	4	0	7	277	151	0
RSOLAG1IB_1077	1701	2900796	2903820	5564	4373	41	2	4110	2961	14	6	7	4464	3554	2
RSOLAG1IB_1078	1704	2905129	2907873	164	40	0	0	62	37	1	1	0	124	27	0
RSOLAG1IB_1079	1764	2909144	2911697	2220	2230	185	0	1503	1949	41	2	63	2010	1266	1
RSOLAG1IB_1080	1086	2912758	2914151	4379	3246	39	3	2528	3673	29	2	10	3323	3007	4
RSOLAG1IB_1081	1026	2914753	2915978	593	242	0	0	408	287	0	0	1	434	323	0
RSOLAG1IB_1082	1077	2916348	2917888	2453	920	2	2	1805	1150	2	3	1	1226	833	1
RSOLAG1IB_1083	246	2919107	2919406	46	46	0	0	47	52	0	0	0	22	41	0
RSOLAG1IB_1084	1083	2920890	2922374	5939	4355	55	7	5675	5029	24	5	28	3789	3598	10
RSOLAG1IB_1085	453	2922448	2923142	5544	4756	13	3	4683	5941	9	5	8	4775	5105	2
RSOLAG1IB_1086	1074	2924427	2925750	246	88	0	0	225	78	0	0	0	189	87	0
RSOLAG1IB_1087	1206	2928081	2929726	519	333	1	0	667	319	1	0	5	1214	486	0
RSOLAG1IB_1088	363	2930151	2930570	66	124	12	0	73	129	6	0	5	135	108	0
RSOLAG1IB_1089	1338	2930720	2932266	1339	1414	85	1	797	1607	23	2	44	1376	954	2
RSOLAG1IB_1090	1164	2933238	2934507	186	170	4	0	211	188	1	1	4	189	153	0
RSOLAG1IB_1091	1779	2935154	2937191	260	204	12	0	200	284	3	0	8	275	171	1
RSOLAG1IB_1092	1737	2937547	2939588	489	317	0	2	332	457	3	1	8	485	410	0
RSOLAG1IB_1093	903	2940531	2941826	50	181	0	2	38	102	1	0	4	99	458	0
RSOLAG1IB_1094	891	2942144	2943407	7	9	0	0	8	3	0	0	1	26	22	0
RSOLAG1IB_1095	1677	2944998	2946887	2758	1860	105	2	1722	2009	35	3	45	2013	1310	3
RSOLAG1IB_1096	957	2948414	2949421	2152	425	11	0	855	606	5	1	7	2032	739	1
RSOLAG1IB_1097	999	2950572	2951794	3163	4651	470	6	2950	5523	172	14	173	7770	4929	4
RSOLAG1IB_1098	297	2952048	2952513	103	47	0	0	38	78	0	0	0	95	47	0
RSOLAG1IB_1099	3663	2952868	2957149	1	6	1	0	2	6	0	0	0	0	3	0
RSOLAG1IB_1100	1104	2957661	2959096	0	2	5	0	4	5	2	0	1	6	1	0
RSOLAG1IB_1101	1050	2959642	2960997	647	412	2	0	282	432	0	1	0	703	390	0
RSOLAG1IB_1102	1056	2961706	2962889	3282	3025	6	2	3028	2915	5	2	4	1954	1776	0
RSOLAG1IB_1103	1560	2963181	2965221	13118	22700	131	18	16679	28140	59	37	378	13849	21584	22
RSOLAG1IB_1104	423	2967422	2968118	52	71	90	0	37	85	24	0	49	135	90	0
RSOLAG1IB_1105	2232	2973056	2975778	3028	2013	82	2	2831	2485	26	5	62	2372	1637	2
RSOLAG1IB_1106	321	2976325	2976751	290	71	0	0	96	70	0	0	0	171	80	0
RSOLAG1IB_1107	246	2976798	2977157	100	30	0	1	38	36	0	0	0	68	24	0
RSOLAG1IB_1108	384	2977214	2977893	138	37	0	0	64	47	0	0	0	118	52	0
RSOLAG1IB_1109	345	2978072	2978547	69	26	0	0	48	25	0	0	0	66	39	0
RSOLAG1IB_1110	351	2983499	2983962	386	1447	4	0	205	3313	2	2	6	840	1217	0
RSOLAG1IB_1111	2481	2985872	2988884	2165	2255	194	3	2006	3113	46	6	108	2430	2329	2
RSOLAG1IB_1112	585	2989264	2989903	260	81	0	0	131	213	0	0	1	353	256	0
RSOLAG1IB_1113	936	2991022	2992295	7729	5427	89	6	6546	7664	31	4	76	6759	6720	6
RSOLAG1IB_1114	1053	2992474	2993922	345	236	8	0	251	278	0	1	3	325	233	1
RSOLAG1IB_1115	498	2994302	2995334	870	773	48	0	669	1249	9	0	40	885	962	1
RSOLAG1IB_1116	831	2996351	2997349	712	464	7	1	726	600	2	2	1	780	385	0
RSOLAG1IB_1117	549	2999816	3000425	1223	1162	10	1	762	1663	4	0	3	908	679	0
RSOLAG1IB_1118	1341	3000559	3002226	811	1278	14	0	938	1567	2	2	5	770	894	2
RSOLAG1IB_1119	903	3002621	3003904	1304	1042	0	1	1004	1416	2	2	1	1027	965	1
RSOLAG1IB_1120	1623	3004016	3006263	1348	1293	20	0	1474	1759	3	2	16	1658	1637	1
RSOLAG1IB_1121	2325	3007071	3010105	5671	4085	104	4	4832	4792	25	8	51	4020	3635	2
RSOLAG1IB_1122	2907	3011966	3015234	42	35	221	0	29	46	30	0	147	76	55	0
RSOLAG1IB_1123	738	3015461	3016463	8259	9007	27	7	8588	10306	10	3	31	6493	6974	4
RSOLAG1IB_1124	3945	3017120	3022012	3801	3893	43	4	4466	3966	18	3	36	2783	2950	7
RSOLAG1IB_1125	1050	3022211	3023464	1601	1625	19	0	1233	1966	4	1	33	1425	1484	3
RSOLAG1IB_1126	1035	3023882	3025127	854	515	14	1	655	496	2	1	17	714	356	1
RSOLAG1IB_1127	855	3025639	3026657	147	55	7	0	93	91	3	0	4	161	82	0
RSOLAG1IB_1128	1719	3026993	3029989	4741	6923	34	1	5390	8679	12	10	45	3734	3946	7
RSOLAG1IB_1129	1509	3030907	3032466	200	64	4	0	109	65	0	0	3	249	74	0
RSOLAG1IB_1130	1422	3032998	3034485	217	86	8	1	153	103	0	0	7	246	125	0
RSOLAG1IB_1131	1023	3034624	3036042	1404	1001	3	1	1149	1220	3	0	2	962	813	0
RSOLAG1IB_1132	1404	3036109	3037630	1968	1503	58	1	1304	1450	24	2	40	1488	1212	1
RSOLAG1IB_1133	942	3043023	3044353	124	79	0	1	77	79	1	0	1	66	50	0
RSOLAG1IB_1134	759	3044453	3045503	2481	4118	8	3	2577	5544	12	9	6	2434	3487	5
RSOLAG1IB_1135	993	3046901	3048060	622	261	9	0	340	274	0	0	0	469	281	1
RSOLAG1IB_1136	1437	3048358	3050278	2524	996	100	1	1721	1028	21	2	75	2689	1443	2
RSOLAG1IB_1137	1392	3051844	3053404	1990	5408	30	7	2038	6230	6	3	21	2707	3426	4
RSOLAG1IB_1138	309	3053630	3054053	804	485	2	0	482	516	2	0	8	1306	1116	1
RSOLAG1IB_1139	1032	3054430	3055510	1125	1045	56	2	990	1165	10	0	23	767	743	0
RSOLAG1IB_1140	459	3056289	3056978	139	103	3	0	106	154	0	1	0	170	91	0
RSOLAG1IB_1141	1032	3057025	3058379	246	217	14	0	263	265	5	1	4	258	225	0
RSOLAG1IB_1142	558	3059572	3060399	5038	6431	191	3	4660	8577	58	9	111	5887	5539	3
RSOLAG1IB_1143	1287	3060666	3062167	1196	779	1	1	1237	980	3	1	1	1101	813	1
RSOLAG1IB_1144	1023	3062738	3063917	627	427	17	0	607	556	2	0	24	524	264	0
RSOLAG1IB_1145	363	3065845	3066331	1201	461	4	0	928	424	5	0	1	674	327	1
RSOLAG1IB_1146	2211	3066815	3069404	2462	2103	86	0	1865	2251	19	4	59	3018	2219	0
RSOLAG1IB_1147	1197	3069477	3071181	552	395	20	0	436	537	8	0	17	487	439	0
RSOLAG1IB_1148	1245	3071489	3073302	3765	2503	80	1	2454	2935	30	4	59	3205	3003	3
RSOLAG1IB_1149	1068	3077079	3078605	4322	4493	32	9	3752	4330	17	4	14	3343	3530	5
RSOLAG1IB_1150	675	3079177	3079987	2605	2307	55	1	2279	2023	22	4	23	1780	1385	2
RSOLAG1IB_1151	2925	3085999	3089955	841	936	101	0	662	812	31	2	55	931	678	1
RSOLAG1IB_1152	4518	3090317	3095772	3033	2939	53	1	2714	2998	13	6	30	2426	2052	6
RSOLAG1IB_1153	1236	3104355	3105744	2402	2408	101	4	1635	2724	26	6	52	2153	2833	5
RSOLAG1IB_1154	1929	3106153	3108691	1331	1080	45	0	1432	1287	8	2	31	1108	931	1
RSOLAG1IB_1155	309	3108773	3109081	146	66	0	0	85	76	0	1	1	100	50	0
RSOLAG1IB_1156	327	3109318	3109757	4268	433	1	1	2344	744	1	3	5	4797	949	2
RSOLAG1IB_1157	762	3110144	3111167	1008	695	120	0	809	937	26	1	134	1330	1089	0
RSOLAG1IB_1158	2082	3111834	3114483	120	329	5	0	110	405	1	1	2	159	185	0
RSOLAG1IB_1159	354	3114761	3115309	11615	9595	24	5	12336	19810	17	9	15	10902	9721	7
RSOLAG1IB_1160	2217	3115850	3118776	12879	8698	27	9	10165	9676	18	26	13	14508	7365	8
RSOLAG1IB_1161	813	3118943	3119858	1301	959	41	1	651	1039	8	3	18	1062	1111	1
RSOLAG1IB_1162	1602	3120405	3122381	1465	732	5	0	1097	1031	5	3	4	1169	987	0
RSOLAG1IB_1163	4230	3122567	3127235	346	330	32	1	281	406	3	0	27	400	362	0
RSOLAG1IB_1164	783	3127346	3128228	2583	1510	13	2	1910	2099	11	6	12	2659	3367	5
RSOLAG1IB_1165	1020	3129132	3130486	2173	4272	294	4	1587	4215	110	2	154	3239	3014	2
RSOLAG1IB_1166	225	3131179	3131638	11263	6851	31	4	7229	10263	21	8	30	7599	7201	12
RSOLAG1IB_1167	771	3131826	3132909	1098	2721	24	2	1082	3632	4	0	12	1276	1505	1
RSOLAG1IB_1168	2148	3133419	3136891	3918	2014	71	2	2823	2206	16	5	57	2578	1809	1
RSOLAG1IB_1169	2373	3137339	3140893	15105	6751	99	7	12145	11587	67	43	132	17552	20243	7
RSOLAG1IB_1170	393	3145348	3146183	5511	2753	5	1	3917	4008	8	7	10	3747	3208	6
RSOLAG1IB_1171	792	3148975	3149871	457	244	1	0	331	274	0	0	2	354	252	2
RSOLAG1IB_1172	783	3150244	3151153	2625	3254	6	2	2366	3582	5	3	5	2025	1996	3
RSOLAG1IB_1173	4035	3153124	3157509	3776	2844	99	3	3110	2312	25	3	60	2645	1760	3
RSOLAG1IB_1174	1155	3157575	3158961	319	408	15	1	391	444	14	0	12	307	396	0
RSOLAG1IB_1175	1239	3158992	3160389	2333	2227	60	1	2001	2025	11	5	29	1607	1422	3
RSOLAG1IB_1176	921	3160546	3161688	417	185	6	0	232	206	3	0	7	381	182	0
RSOLAG1IB_1177	1386	3163913	3165751	4595	3771	64	3	4283	4820	22	4	42	3719	3806	4
RSOLAG1IB_1178	1122	3167942	3169365	3915	6523	107	5	3367	9571	52	13	118	5798	7760	11
RSOLAG1IB_1179	948	3169657	3170829	20	13	6	0	19	15	0	0	4	23	11	0
RSOLAG1IB_1180	2025	3171747	3174253	76	49	13	0	31	31	2	0	4	59	32	0
RSOLAG1IB_1181	759	3174518	3175391	610	392	13	0	362	545	4	2	10	481	440	0
RSOLAG1IB_1182	822	3177862	3179000	2160	2694	35	0	2078	3789	13	6	45	2384	2834	2
RSOLAG1IB_1183	4161	3181084	3186748	18331	12787	384	15	10675	18647	113	44	230	18743	14482	26
RSOLAG1IB_1184	906	3187181	3188491	1618	2005	22	1	1241	2597	13	3	17	1551	1773	4
RSOLAG1IB_1185	1347	3189251	3191245	263	211	3	0	216	226	3	0	11	202	142	0
RSOLAG1IB_1186	552	3193344	3193953	96	49	0	0	72	70	0	0	3	77	53	0
RSOLAG1IB_1187	1335	3194553	3196201	565	339	4	0	497	359	4	0	1	397	275	0
RSOLAG1IB_1188	975	3196332	3197480	1972	885	31	0	1260	1149	5	1	19	2054	1297	1
RSOLAG1IB_1189	288	3197791	3198136	299	217	2	0	210	287	1	0	0	218	188	0
RSOLAG1IB_1190	3012	3198276	3201898	1370	2118	40	0	1307	2802	5	2	16	1465	1585	2
RSOLAG1IB_1191	1293	3201993	3203444	1442	816	2	0	1665	1575	3	3	2	687	606	4
RSOLAG1IB_1192	3048	3204207	3207426	2365	1841	89	0	2006	1871	14	2	79	1911	1333	0
RSOLAG1IB_1193	1062	3210583	3211800	9191	4022	248	9	5317	4952	71	24	173	9348	8000	6
RSOLAG1IB_1194	459	3214773	3215352	31149	74955	64	41	31446	89290	83	85	79	36118	63689	65
RSOLAG1IB_1195	975	3216856	3219339	1633	1619	33	2	1493	1730	6	1	15	1321	1148	0
RSOLAG1IB_1196	2829	3219486	3222530	1081	822	40	3	842	791	9	2	21	912	627	0
RSOLAG1IB_1197	1230	3222763	3224401	10798	9378	10	6	9053	8941	16	19	12	7121	7776	6
RSOLAG1IB_1198	1605	3224765	3226623	2273	4419	4	2	2526	4905	5	7	4	2146	3348	4
RSOLAG1IB_1199	1647	3226917	3229410	1071	179	0	0	613	304	0	0	1	491	103	1
RSOLAG1IB_1200	1608	3229917	3232332	2119	2118	6	1	1632	3083	2	2	6	1900	1712	2
RSOLAG1IB_1201	3207	3232732	3236766	2964	2392	94	3	2630	2312	23	5	69	2128	2102	3
RSOLAG1IB_1202	222	3237281	3237781	26	14	1	0	16	18	0	0	2	33	30	0
RSOLAG1IB_1203	2763	3242064	3245097	11264	4147	184	9	7846	3299	48	8	117	6804	3550	7
RSOLAG1IB_1204	1587	3245512	3248054	1039	851	28	0	777	1019	6	2	28	1132	961	2
RSOLAG1IB_1205	2190	3248130	3251301	396	518	47	1	269	582	5	2	40	435	401	0
RSOLAG1IB_1206	1251	3251863	3253670	1277	1051	62	1	1173	1292	23	3	28	1164	821	2
RSOLAG1IB_1207	1428	3254197	3256317	464	536	1	0	446	684	3	1	3	432	477	0
RSOLAG1IB_1208	420	3256462	3256990	2252	2012	35	1	1486	2585	19	0	46	2541	3080	0
RSOLAG1IB_1209	288	3257510	3257797	47	19	0	0	25	46	0	0	0	27	37	0
RSOLAG1IB_1210	1710	3258373	3260135	15276	11971	20	5	12246	15539	16	18	29	9897	9389	8
RSOLAG1IB_1211	1638	3260617	3262405	5204	3936	137	5	3322	3720	53	4	123	3933	3143	7
RSOLAG1IB_1212	2310	3263381	3265804	1017	895	28	5	909	754	10	1	27	685	556	8
RSOLAG1IB_1213	210	3266094	3266375	2	3	0	0	3	1	0	0	0	3	3	0
RSOLAG1IB_1214	1281	3267708	3269286	2408	2189	12	0	2243	2609	3	5	7	1918	1536	4
RSOLAG1IB_1215	411	3271062	3271590	782	404	132	0	407	378	15	0	43	783	250	1
RSOLAG1IB_1216	780	3271725	3272799	17732	11740	67	10	15173	12790	22	17	36	11218	10639	9
RSOLAG1IB_1217	1491	3273311	3275472	3202	2259	16	0	1873	2385	3	3	6	2633	1587	3
RSOLAG1IB_1218	762	3276166	3277036	7399	1516	155	2	8684	1178	46	2	29	5047	986	5
RSOLAG1IB_1219	204	3278392	3278834	177	170	5	0	203	349	1	0	0	226	174	0
RSOLAG1IB_1220	465	3278859	3279609	2051	1528	27	0	1555	1962	10	2	13	2036	1540	1
RSOLAG1IB_1221	486	3280033	3280738	6162	3024	30	0	4537	3938	20	5	27	3988	2180	6
RSOLAG1IB_1222	1758	3281098	3283152	1748	1642	44	0	1250	1680	21	1	29	2058	1566	2
RSOLAG1IB_1223	3888	3283917	3288386	11826	7129	167	6	7973	6432	44	15	127	7120	4932	8
RSOLAG1IB_1224	1368	3288830	3290805	30219	33659	78	23	36704	40371	39	46	35	26927	26037	25
RSOLAG1IB_1225	1260	3292668	3293978	2503	1998	33	1	2063	1438	11	0	16	1309	1392	1
RSOLAG1IB_1226	1365	3294447	3296134	899	807	20	1	846	958	6	1	24	878	751	1
RSOLAG1IB_1227	330	3296840	3297302	364	252	4	0	224	371	1	0	3	293	236	0
RSOLAG1IB_1228	1707	3297508	3299829	161	83	0	0	127	94	0	0	0	120	50	0
RSOLAG1IB_1229	1395	3299935	3302146	700	3554	14	3	901	4413	6	0	17	1241	2916	4
RSOLAG1IB_1230	1158	3306519	3308359	991	319	1	0	1234	261	2	0	0	919	291	1
RSOLAG1IB_1231	546	3308591	3309424	1842	2282	5	2	1412	3096	0	0	2	1661	1872	1
RSOLAG1IB_1232	1341	3309638	3311917	739	614	4	1	674	766	1	4	0	554	470	0
RSOLAG1IB_1233	1287	3312240	3313920	2614	2470	51	2	2310	3202	9	1	21	2095	2293	3
RSOLAG1IB_1234	1419	3314241	3315995	1895	3271	11	1	1851	3729	2	5	7	2087	2015	2
RSOLAG1IB_1235	732	3316166	3317204	2134	2661	51	2	1675	3260	16	7	25	2244	1870	3
RSOLAG1IB_1236	1830	3318284	3320470	380	219	4	0	262	243	2	1	7	373	295	0
RSOLAG1IB_1237	1569	3321816	3323932	11730	11917	50	3	11226	14923	31	15	42	9282	10010	11
RSOLAG1IB_1238	1056	3324241	3325713	709	830	3	2	770	997	0	1	8	670	621	1
RSOLAG1IB_1239	930	3327681	3328821	2150	2397	2	3	1741	2624	4	3	6	1580	1764	0
RSOLAG1IB_1240	1512	3329487	3331544	4895	2844	68	2	3586	3240	8	2	45	2616	1512	2
RSOLAG1IB_1241	1263	3331868	3333914	789	559	0	2	687	531	1	0	2	463	504	0
RSOLAG1IB_1242	219	3334612	3334830	1	0	0	0	0	0	0	0	0	0	0	0
RSOLAG1IB_1243	873	3334877	3336354	12196	4530	13	4	7217	4741	9	10	15	7241	5035	3
RSOLAG1IB_1244	603	3336886	3337974	1246	1298	15	1	602	1145	5	4	9	1086	2235	0
RSOLAG1IB_1245	249	3338074	3338322	15	40	1	0	24	50	2	0	1	17	31	0
RSOLAG1IB_1246	1431	3338362	3340065	11313	12787	67	6	9314	12672	18	14	42	9493	6666	9
RSOLAG1IB_1247	441	3340435	3341023	10708	7794	45	4	9372	11317	22	8	41	8628	7824	11
RSOLAG1IB_1248	1179	3341176	3342809	28789	31678	32	24	26626	35102	35	35	35	17353	20188	36
RSOLAG1IB_1249	1119	3343574	3345041	390	294	5	1	273	419	1	1	13	394	296	0
RSOLAG1IB_1250	2658	3345122	3348359	1735	1927	10	0	1503	1950	4	1	5	1559	1473	2
RSOLAG1IB_1251	531	3352453	3353284	12	14	0	0	85	18	0	0	0	42	18	0
RSOLAG1IB_1252	1239	3357110	3361360	1728	1160	23	5	1687	1380	11	4	23	1742	1140	2
RSOLAG1IB_1253	3441	3361501	3365850	4996	2174	85	0	2531	1870	19	1	28	3071	1400	0
RSOLAG1IB_1254	3009	3365899	3370793	2583	2260	34	3	1879	2767	8	3	48	2776	3639	2
RSOLAG1IB_1255	1647	3371129	3372881	582	416	1	1	567	559	1	2	2	390	312	0
RSOLAG1IB_1256	870	3373161	3374182	207	75	1	0	100	105	3	0	5	313	94	0
RSOLAG1IB_1257	1305	3375124	3376912	2043	3208	203	2	1610	3721	51	3	58	2951	2702	7
RSOLAG1IB_1258	3951	3378725	3383218	7631	4613	133	3	6342	4865	39	3	64	4955	3607	4
RSOLAG1IB_1259	1101	3383638	3384951	1452	1197	21	2	1199	1417	2	3	30	1188	920	3
RSOLAG1IB_1260	273	3385178	3385652	2598	2396	7	0	2867	3472	5	1	5	2289	2002	3
RSOLAG1IB_1261	921	3386446	3387725	457	402	5	3	472	589	2	1	8	420	375	1
RSOLAG1IB_1262	759	3388001	3389034	1497	1200	43	1	1375	1413	12	1	35	1584	1271	2
RSOLAG1IB_1263	3195	3390388	3394602	1823	2248	118	0	2063	2652	22	1	57	1554	1294	1
RSOLAG1IB_1264	1347	3394857	3396460	15788	11701	214	10	17257	15430	36	13	119	12028	12556	15
RSOLAG1IB_1265	777	3396616	3397490	2242	1796	84	2	1624	2199	23	2	57	1976	1368	2
RSOLAG1IB_1266	1548	3398071	3399726	1964	1098	20	0	1863	922	8	7	16	1284	911	2
RSOLAG1IB_1267	966	3400482	3401723	1928	772	31	0	1161	778	5	1	30	1764	829	1
RSOLAG1IB_1268	1569	3401962	3403708	2486	1625	74	0	1975	1792	27	3	27	1903	1558	3
RSOLAG1IB_1269	1299	3403943	3405793	11182	8562	144	5	11111	10202	38	10	84	7287	7036	11
RSOLAG1IB_1270	2058	3407423	3409834	3245	717	11	1	1275	689	2	2	10	2508	1041	1
RSOLAG1IB_1271	315	3410557	3411145	30325	16299	75	11	20087	20407	43	31	82	21785	18752	14
RSOLAG1IB_1272	1320	3411535	3413076	2543	2094	65	13	2330	1948	18	11	39	1902	1519	10
RSOLAG1IB_1273	1194	3415842	3417482	74	96	6	0	65	129	4	0	7	66	74	0
RSOLAG1IB_1274	1479	3420267	3422208	258	110	0	0	206	126	0	1	0	158	108	0
RSOLAG1IB_1275	939	3423386	3424579	35716	77416	63	47	34257	91517	81	59	70	29843	43117	45
RSOLAG1IB_1276	1344	3426324	3428345	3092	1864	46	1	1985	2037	13	6	39	2481	2266	5
RSOLAG1IB_1277	738	3429363	3430221	789	825	16	0	540	1047	3	0	8	577	714	2
RSOLAG1IB_1278	1602	3434487	3436584	1033	107	2	0	588	123	0	0	0	358	120	0
RSOLAG1IB_1279	678	3436884	3437561	44	9	1	0	26	18	0	0	0	43	20	0
RSOLAG1IB_1280	1107	3438156	3439539	3065	910	3	1	1783	1351	3	5	7	3890	1903	2
RSOLAG1IB_1281	615	3440430	3441577	25221	13285	361	10	21386	17200	81	9	254	17211	14752	13
RSOLAG1IB_1282	1008	3442886	3444122	13512	10640	92	10	13768	11469	27	28	60	9291	10471	17
RSOLAG1IB_1283	1344	3444738	3446415	987	1497	130	0	609	1407	33	3	65	1081	834	4
RSOLAG1IB_1284	240	3447685	3448050	86	13	2	0	26	18	0	0	1	82	17	0
RSOLAG1IB_1285	2643	3449364	3452796	1026	565	15	0	766	945	2	0	9	902	840	1
RSOLAG1IB_1286	930	3453191	3454332	1286	2265	9	0	1193	2825	7	3	5	1934	2122	0
RSOLAG1IB_1287	1395	3454673	3456679	2438	1425	13	1	1977	1725	4	3	18	1825	1284	1
RSOLAG1IB_1288	2052	3457523	3459989	7299	10240	74	8	5872	11959	32	22	114	9247	9505	10
RSOLAG1IB_1289	1623	3460371	3462099	2640	2427	29	3	2493	2711	13	7	20	2209	2181	2
RSOLAG1IB_1290	996	3463087	3464338	1473	2846	12	3	884	2749	8	5	0	2362	1778	1
RSOLAG1IB_1291	942	3466297	3467778	2725	2028	39	1	2964	2488	12	4	61	2596	2987	4
RSOLAG1IB_1292	2610	3469929	3472834	809	573	15	1	671	495	1	1	11	709	480	0
RSOLAG1IB_1293	3000	3473343	3476714	1114	1201	75	2	737	1098	24	2	30	1093	914	0
RSOLAG1IB_1294	774	3478050	3479000	290	237	22	1	230	326	4	0	9	273	185	0
RSOLAG1IB_1295	501	3479538	3480359	141	184	30	0	63	215	19	0	20	175	104	0
RSOLAG1IB_1296	216	3480874	3481140	228	237	10	0	181	229	0	0	0	123	126	0
RSOLAG1IB_1297	1188	3481941	3483547	1013	1149	89	0	780	1220	16	2	34	964	677	1
RSOLAG1IB_1298	2823	3483629	3487259	5058	2978	105	4	3489	3102	22	4	61	3922	3509	7
RSOLAG1IB_1299	564	3488486	3489159	4372	1319	35	1	3192	1514	7	7	21	2799	1210	1
RSOLAG1IB_1300	3204	3489545	3493471	1415	836	65	1	1106	910	11	2	50	1095	741	3
RSOLAG1IB_1301	1587	3493695	3495863	1966	1618	10	2	1685	1888	7	2	17	1893	1612	4
RSOLAG1IB_1302	1230	3496187	3500580	192	144	65	0	172	247	75	0	10	258	221	0
RSOLAG1IB_1303	1269	3503663	3505211	1094	1400	55	1	836	1567	9	1	35	1022	870	2
RSOLAG1IB_1304	1902	3505608	3508103	1932	1657	91	19	1597	2055	19	21	59	1696	1277	14
RSOLAG1IB_1305	753	3508264	3509222	4568	2042	23	1	2831	2647	6	3	28	3054	1935	1
RSOLAG1IB_1306	3348	3509350	3513353	1021	793	37	0	852	934	6	2	31	801	552	0
RSOLAG1IB_1307	798	3513656	3514600	1100	1531	18	2	983	1919	10	0	11	1209	1184	4
RSOLAG1IB_1308	447	3515364	3516023	289	340	6	0	213	467	2	0	3	315	332	0
RSOLAG1IB_1309	813	3516271	3517343	195	144	4	0	197	157	2	0	5	170	176	1
RSOLAG1IB_1310	951	3517402	3518605	656	322	14	1	428	430	1	0	8	519	341	1
RSOLAG1IB_1311	1653	3519480	3521516	472	175	7	0	230	204	1	1	13	603	313	1
RSOLAG1IB_1312	1602	3521796	3523821	3033	3284	132	1	3373	2561	39	1	56	2414	1694	1
RSOLAG1IB_1313	339	3524183	3524649	1379	1453	7	1	1075	2134	4	2	3	1149	1392	2
RSOLAG1IB_1314	6471	3526524	3533738	18939	15958	104	26	15266	17267	52	35	69	11752	9281	16
RSOLAG1IB_1315	228	3535050	3535325	24	10	0	0	17	10	0	0	0	16	14	0
RSOLAG1IB_1316	1293	3539223	3540806	1386	848	12	1	1011	1007	3	0	9	1045	803	1
RSOLAG1IB_1317	1950	3543514	3545726	1733	990	37	3	1514	1514	13	6	34	1583	1003	1
RSOLAG1IB_1318	246	3546332	3546628	594	353	0	0	500	469	2	2	4	598	546	0
RSOLAG1IB_1319	1320	3546860	3548587	2347	1332	26	4	1684	1542	11	3	27	1612	1171	2
RSOLAG1IB_1320	906	3550042	3551057	2559	3958	256	1	1666	3684	75	4	167	2521	2640	1
RSOLAG1IB_1321	921	3552467	3553569	2265	2151	5	3	2116	2672	8	6	8	1518	1789	1
RSOLAG1IB_1322	1113	3553930	3555542	2042	715	5	0	3279	781	5	4	5	1689	739	0
RSOLAG1IB_1323	1134	3556070	3557404	205	36	1	0	146	36	0	0	3	157	42	0
RSOLAG1IB_1324	1521	3557627	3560301	1056	433	17	0	1101	595	4	1	16	743	465	0
RSOLAG1IB_1325	339	3561300	3561913	10	2	2	0	11	16	1	0	2	19	10	0
RSOLAG1IB_1326	1716	3562104	3564292	409	231	17	0	198	258	1	1	6	338	168	0
RSOLAG1IB_1327	663	3564428	3565246	931	714	2	0	747	868	1	0	2	618	531	1
RSOLAG1IB_1328	633	3566533	3567546	5741	3898	172	4	3979	4767	52	3	139	5933	4090	3
RSOLAG1IB_1329	603	3568175	3569057	281	192	11	2	241	203	4	0	5	238	128	0
RSOLAG1IB_1330	1002	3569464	3571075	1831	1772	42	2	1653	2235	12	2	40	1613	1459	1
RSOLAG1IB_1331	276	3571481	3571756	102	43	1	1	37	44	0	0	1	97	55	0
RSOLAG1IB_1332	1524	3571952	3573936	5512	6923	29	8	4881	8266	17	7	39	5839	6499	5
RSOLAG1IB_1333	1656	3575981	3577918	289	270	2	0	234	295	0	0	2	233	141	0
RSOLAG1IB_1334	1518	3579248	3581283	1268	886	7	1	1176	1441	5	1	8	1207	945	1
RSOLAG1IB_1335	663	3581934	3582745	1295	689	7	0	971	811	3	2	3	1079	769	0
RSOLAG1IB_1336	813	3583722	3584689	2520	1446	53	4	2046	1801	17	6	36	2254	1548	2
RSOLAG1IB_1337	3399	3584995	3588966	1938	993	55	0	1494	1061	17	0	33	1353	869	2
RSOLAG1IB_1338	1557	3589158	3591129	52049	30174	50	22	56057	33807	51	60	30	33768	25093	32
RSOLAG1IB_1339	540	3591149	3591960	1295	911	9	1	837	1048	7	3	13	1019	969	0
RSOLAG1IB_1340	1458	3593119	3595659	5873	4034	45	5	7107	5513	12	6	27	6718	4416	2
RSOLAG1IB_1341	321	3596009	3596428	4723	3282	40	0	3893	4757	14	2	34	3882	3606	4
RSOLAG1IB_1342	1698	3596579	3598376	912	653	8	0	679	799	5	3	12	859	879	1
RSOLAG1IB_1343	1101	3600469	3601677	119	161	210	0	96	185	28	0	73	124	206	0
RSOLAG1IB_1344	1047	3603718	3605428	4309	4886	377	0	3341	6007	79	11	236	4382	4425	7
RSOLAG1IB_1345	861	3606122	3607739	6579	7190	43	3	5405	9345	16	7	75	8083	7797	7
RSOLAG1IB_1346	1221	3608054	3609670	10755	20614	152	11	11972	27550	30	18	66	9862	10661	12
RSOLAG1IB_1347	2091	3609917	3612176	2632	2586	30	0	2174	2658	5	2	14	2255	1555	2
RSOLAG1IB_1348	672	3613310	3614097	1625	915	26	1	1091	983	10	1	25	1501	952	4
RSOLAG1IB_1349	687	3614212	3615176	849	277	5	1	400	291	3	0	6	722	595	1
RSOLAG1IB_1350	489	3621691	3622283	3176	1889	28	2	3500	1357	9	0	14	1879	1092	1
RSOLAG1IB_1351	1650	3622898	3625645	21220	18985	399	8	16844	25090	140	27	298	23617	19865	19
RSOLAG1IB_1352	2874	3625931	3629693	1246	966	76	0	1040	1129	14	1	31	1033	836	0
RSOLAG1IB_1353	840	3630005	3631006	724	515	21	0	491	859	7	2	7	946	643	1
RSOLAG1IB_1354	891	3632134	3633134	1227	504	8	0	748	785	5	3	5	1217	1000	0
RSOLAG1IB_1355	210	3639931	3640140	10	6	0	0	19	15	0	0	0	12	0	0
RSOLAG1IB_1356	2424	3640309	3642835	2163	3216	59	3	1057	2769	19	9	25	3291	3799	2
RSOLAG1IB_1357	348	3643736	3644143	1266	1428	2	1	1079	1866	2	0	2	943	883	1
RSOLAG1IB_1358	609	3644330	3645059	612	938	86	1	445	1267	30	1	27	721	722	0
RSOLAG1IB_1359	846	3645355	3646259	708	662	26	0	539	780	10	2	13	702	546	1
RSOLAG1IB_1360	534	3646748	3647332	64	67	0	0	39	51	4	0	1	54	60	0
RSOLAG1IB_1361	1050	3658444	3659830	1957	1447	62	1	1374	1857	25	3	24	2110	1642	0
RSOLAG1IB_1362	1152	3660413	3661732	425	466	4	0	273	532	1	1	12	483	623	0
RSOLAG1IB_1363	831	3661871	3663163	136	246	1	0	50	101	4	0	1	174	679	0
RSOLAG1IB_1364	987	3665044	3666081	346	225	5	0	270	246	1	0	4	312	213	0
RSOLAG1IB_1365	1296	3666501	3667872	477	1240	135	1	403	962	21	2	72	464	547	0
RSOLAG1IB_1366	285	3668577	3668861	7	4	0	0	3	9	0	0	0	9	4	0
RSOLAG1IB_1367	2028	3669421	3672123	7847	3556	57	5	3504	4566	36	9	61	7715	4930	3
RSOLAG1IB_1368	273	3673325	3673597	607	737	1	0	689	892	3	1	1	666	922	1
RSOLAG1IB_1369	996	3675094	3676143	500	408	6	0	394	521	1	0	11	411	378	0
RSOLAG1IB_1370	1680	3676324	3678706	1561	1584	10	0	1250	1873	9	5	13	1472	1395	1
RSOLAG1IB_1371	840	3678954	3679952	1115	2125	2	1	1195	3131	4	2	3	1320	1641	2
RSOLAG1IB_1372	987	3680100	3681369	1481	378	3	1	1084	461	0	3	8	1468	528	1
RSOLAG1IB_1373	1047	3682070	3683220	698	371	23	2	367	582	10	2	11	1182	539	1
RSOLAG1IB_1374	3711	3683972	3689642	7190	4908	9	7	5873	5522	9	14	16	5194	6290	9
RSOLAG1IB_1375	873	3690243	3691230	1024	1013	7	0	831	1359	5	2	7	984	915	0
RSOLAG1IB_1376	3948	3691859	3696017	4015	3441	143	3	2531	2564	30	4	60	2782	1725	1
RSOLAG1IB_1377	2922	3696931	3699913	706	1385	12	0	742	1707	0	1	10	653	761	2
RSOLAG1IB_1378	2346	3700095	3703048	989	515	18	1	617	629	3	1	11	878	554	2
RSOLAG1IB_1379	1371	3703494	3704916	4320	3676	21	2	3630	4112	11	10	27	3204	3520	4
RSOLAG1IB_1380	1575	3705646	3707805	4482	3477	19	6	4184	5518	9	5	22	4058	2328	5
RSOLAG1IB_1381	3786	3708228	3713657	1469	1123	48	1	1562	1580	10	6	37	1165	1309	1
RSOLAG1IB_1382	480	3713702	3714290	2011	1111	11	1	1231	1223	3	0	23	1359	1034	1
RSOLAG1IB_1383	2598	3714605	3717959	12796	9358	109	7	10770	9758	28	7	43	8373	6625	9
RSOLAG1IB_1384	1782	3718021	3720038	123	118	0	0	116	142	0	0	0	111	99	0
RSOLAG1IB_1385	675	3720218	3721182	1437	1535	63	4	1222	2212	20	4	38	1339	1405	1
RSOLAG1IB_1386	1449	3721586	3723564	8721	6000	335	6	6871	8250	109	18	247	10058	7923	6
RSOLAG1IB_1387	1200	3723829	3725304	3035	4498	7	3	2503	4651	10	10	14	2439	4519	4
RSOLAG1IB_1388	444	3725657	3726417	3182	1792	4	0	1688	1937	2	1	5	2227	2353	1
RSOLAG1IB_1389	1383	3729535	3731018	2149	1471	31	4	1260	1789	7	3	29	2227	1624	1
RSOLAG1IB_1390	675	3731106	3731883	786	608	4	2	516	798	0	3	0	498	496	1
RSOLAG1IB_1391	909	3732116	3733317	2524	1987	119	13	2005	2538	77	20	96	2372	1964	8
RSOLAG1IB_1392	327	3733575	3734016	30306	32445	128	26	30587	53136	72	48	163	21755	26437	42
RSOLAG1IB_1393	624	3734380	3735212	1844	1783	15	2	1624	2401	5	4	2	1678	1705	3
RSOLAG1IB_1394	252	3735406	3735865	676	385	2	0	354	520	0	0	2	537	526	0
RSOLAG1IB_1395	1743	3736632	3738585	2	2	0	0	0	2	0	0	0	3	1	0
RSOLAG1IB_1396	1512	3739790	3741676	1794	134	4	1	549	178	1	3	12	2142	206	1
RSOLAG1IB_1397	2076	3742209	3744870	3850	3911	36	2	3873	3347	15	3	36	2536	3450	3
RSOLAG1IB_1398	573	3748772	3749559	25	13	0	0	18	16	0	0	0	40	23	0
RSOLAG1IB_1399	852	3749707	3750927	94	52	0	0	55	73	0	0	0	71	62	0
RSOLAG1IB_1400	210	3750972	3751181	4	2	0	0	5	3	0	0	0	5	3	0
RSOLAG1IB_1401	1578	3751215	3753447	434	186	1	0	250	264	1	0	0	369	195	0
RSOLAG1IB_1402	1269	3753840	3755454	6981	8791	46	11	6831	10653	19	10	32	5860	7370	8
RSOLAG1IB_1403	1059	3755771	3757034	699	675	13	1	757	1088	7	6	12	841	1013	0
RSOLAG1IB_1404	2010	3757942	3760661	5347	4695	12	6	5561	4950	10	14	13	3834	3688	3
RSOLAG1IB_1405	2322	3761156	3763702	17897	7146	58	4	10922	8808	27	19	82	15913	9724	8
RSOLAG1IB_1406	1533	3765367	3767564	2638	946	8	1	1271	1299	6	5	7	2640	1752	2
RSOLAG1IB_1407	2826	3768152	3771737	6486	5013	4	1	4796	4667	10	8	3	3479	5529	4
RSOLAG1IB_1408	1392	3772837	3774591	2524	1627	9	1	1951	2180	5	1	10	2070	1882	1
RSOLAG1IB_1409	1314	3775107	3776733	849	287	5	0	435	328	0	1	5	921	456	0
RSOLAG1IB_1410	1893	3776855	3779017	1559	1215	22	1	1285	1292	9	5	15	1348	1052	1
RSOLAG1IB_1411	594	3779270	3780139	3949	4321	35	4	2567	3511	18	5	51	4167	5302	1
RSOLAG1IB_1412	1167	3780181	3782210	815	1304	71	0	753	1896	11	3	47	854	1023	0
RSOLAG1IB_1413	1101	3782808	3784305	512	966	28	1	613	1596	8	3	14	601	1008	2
RSOLAG1IB_1414	3240	3784790	3788133	371	361	14	1	352	494	1	1	12	373	317	1
RSOLAG1IB_1415	420	3788509	3789202	95	74	0	0	66	109	0	0	1	116	57	0
RSOLAG1IB_1416	1119	3789316	3790787	34	33	0	0	31	71	0	0	0	94	33	0
RSOLAG1IB_1417	411	3792452	3793103	1284	602	51	0	536	605	10	1	31	1565	844	0
RSOLAG1IB_1418	216	3793496	3793711	30	42	0	0	25	33	1	0	0	22	24	0
RSOLAG1IB_1419	1530	3793871	3795860	1202	1308	6	0	1147	1264	2	2	8	1021	870	1
RSOLAG1IB_1420	1014	3796080	3797799	1140	968	18	3	825	927	12	3	14	1115	1022	3
RSOLAG1IB_1421	225	3798331	3798555	1288	591	693	481	590	449	378	479	307	737	497	355
RSOLAG1IB_1422	972	3798986	3800225	857	521	32	0	400	430	5	0	12	528	454	1
RSOLAG1IB_1423	2178	3800798	3804388	4152	5404	21	3	3706	5796	15	4	46	3856	5816	7
RSOLAG1IB_1424	471	3804773	3805354	16376	12375	28	6	11380	16227	21	15	28	11501	10836	13
RSOLAG1IB_1425	699	3805361	3806976	2133	2185	15	1	1652	2763	11	9	13	2228	2133	2
RSOLAG1IB_1426	1053	3807308	3808698	384	416	17	0	364	518	1	0	1	411	439	0
RSOLAG1IB_1427	1647	3809881	3812473	753	874	39	0	709	918	10	0	19	658	622	2
RSOLAG1IB_1428	915	3812846	3813811	6141	5985	264	5	3318	6142	147	13	127	7082	6496	5
RSOLAG1IB_1429	2658	3814372	3817376	1705	1369	43	2	1442	1528	14	2	23	1545	1355	0
RSOLAG1IB_1430	3318	3817575	3822839	2036	2469	56	1	1368	2443	18	1	49	1983	1973	5
RSOLAG1IB_1431	525	3823199	3823777	36	52	3	0	29	33	0	0	0	32	29	0
RSOLAG1IB_1432	1923	3829388	3831865	272	139	4	0	258	361	1	0	3	681	472	2
RSOLAG1IB_1433	225	3832649	3832925	6568	5090	9	4	5298	7219	8	9	11	5169	5371	6
RSOLAG1IB_1434	444	3833230	3833755	481	129	2	0	198	171	1	0	3	575	246	0
RSOLAG1IB_1435	3456	3835028	3838539	816	590	76	1	514	537	17	2	29	789	545	0
RSOLAG1IB_1436	1278	3839111	3840598	1646	1560	80	1	1695	1783	16	2	52	1557	1263	0
RSOLAG1IB_1437	4320	3842011	3846753	1551	1183	19	0	1522	1354	3	4	12	1432	1134	0
RSOLAG1IB_1438	2211	3847650	3850275	1697	2453	21	2	1309	2896	3	1	22	2186	1764	2
RSOLAG1IB_1439	888	3850330	3851790	7107	5360	6	4	6521	6288	10	4	7	4668	4700	3
RSOLAG1IB_1440	1956	3851939	3854763	5505	5352	29	4	5802	6767	8	8	34	4508	5016	5
RSOLAG1IB_1441	672	3855828	3856608	1144	966	5	2	969	1565	1	2	5	1375	1132	1
RSOLAG1IB_1442	813	3856902	3858113	1916	1420	30	0	1674	1968	4	2	25	1587	1519	2
RSOLAG1IB_1443	1908	3858327	3860335	2274	1190	25	1	1999	1332	9	6	18	1706	990	2
RSOLAG1IB_1444	2643	3860490	3864089	1530	1034	61	0	1169	1281	20	1	41	1443	977	0
RSOLAG1IB_1445	1797	3864496	3866688	4291	3079	26	2	3101	2997	21	9	5	3738	2336	3
RSOLAG1IB_1446	1515	3868761	3870377	16672	17832	63	7	12714	18019	47	25	70	13720	13061	21
RSOLAG1IB_1447	273	3870587	3871065	467	879	12	0	665	1059	4	4	8	725	939	1
RSOLAG1IB_1448	720	3871307	3872263	5403	3715	7	1	4769	4454	3	6	9	3205	2473	7
RSOLAG1IB_1449	1599	3872586	3874469	11905	8895	16	6	9512	9268	18	14	17	7873	9755	12
RSOLAG1IB_1450	2076	3874985	3877520	1667	1462	82	0	1169	1540	21	3	34	1555	1269	1
RSOLAG1IB_1451	2640	3879541	3883034	5168	4446	224	4	3258	4055	47	8	87	4924	3774	7
RSOLAG1IB_1452	405	3883242	3883752	1522	959	19	0	999	1280	6	1	11	1227	1009	2
RSOLAG1IB_1453	5925	3884147	3892037	3263	2785	101	1	2454	3274	21	4	61	2788	3257	5
RSOLAG1IB_1454	717	3892268	3893442	2548	3485	64	0	2069	5420	24	7	33	3399	3241	5
RSOLAG1IB_1455	1107	3893544	3894853	942	1019	19	1	709	1177	9	1	16	749	566	0
RSOLAG1IB_1456	564	3895038	3895833	13404	12443	282	7	8655	12600	64	16	137	10370	9782	5
RSOLAG1IB_1457	315	3896417	3896782	1859	1242	30	1	1473	1235	10	3	22	1515	1061	0
RSOLAG1IB_1458	1080	3897428	3898619	571	456	32	0	619	504	11	2	14	500	465	0
RSOLAG1IB_1459	2634	3898924	3901972	1544	1283	32	1	1148	1503	11	2	20	1492	1082	2
RSOLAG1IB_1474	393	4029987	4030379	23	59	0	0	18	96	0	0	1	23	39	0
RSOLAG1IB_1475	1515	4033149	4034918	3460	3834	213	1	2953	4495	48	7	112	3989	3600	1
RSOLAG1IB_1476	1419	4035018	4036939	1343	1217	11	1	1114	1752	2	4	9	1368	1032	1
RSOLAG1IB_1477	1251	4037052	4038989	1759	2320	36	13	1738	2993	28	18	44	1569	1695	18
RSOLAG1IB_1478	360	4039585	4040168	36451	17301	504	16	26432	21503	163	41	355	28654	21168	18
RSOLAG1IB_1479	642	4041977	4042671	6	6	0	0	5	3	0	0	1	7	6	0
RSOLAG1IB_1480	1632	4042979	4045143	10829	9478	146	9	11194	12208	29	17	75	8286	8237	20
RSOLAG1IB_1481	1245	4045263	4046661	2055	2333	126	0	1866	2857	36	7	79	2010	1899	2
RSOLAG1IB_1482	1017	4047812	4048828	1090	503	23	2	893	430	7	1	23	995	823	2
RSOLAG1IB_1483	894	4049822	4050933	482	909	7	0	463	1183	2	0	3	475	664	3
RSOLAG1IB_1484	858	4051044	4052120	1634	4326	25	5	1895	6046	7	5	15	1862	2171	4
RSOLAG1IB_1485	1380	4053231	4055158	972	608	17	0	647	658	1	0	21	725	496	2
RSOLAG1IB_1486	2451	4055374	4058357	16061	9302	30	7	15178	9183	17	8	19	8553	5457	10
RSOLAG1IB_1487	1011	4060353	4061719	2461	1951	60	2	1655	2608	17	1	28	1541	1372	3
RSOLAG1IB_1488	2034	4062305	4064916	1636	1156	50	6	1279	1449	13	7	18	1470	1215	11
RSOLAG1IB_1489	537	4065271	4066175	5715	6016	79	4	3976	7616	25	10	112	5758	10227	3
RSOLAG1IB_1490	1038	4066303	4067603	599	579	4	1	397	647	0	1	3	537	631	0
RSOLAG1IB_1491	2553	4067896	4070676	7907	2580	70	4	7070	2884	28	6	84	4318	2355	4
RSOLAG1IB_1492	1692	4071326	4073500	2579	1595	73	0	1611	1607	22	0	42	1880	1331	2
RSOLAG1IB_1493	2319	4074050	4077088	1117	1143	85	1	1015	1372	27	5	37	1313	931	1
RSOLAG1IB_1494	942	4077678	4078943	118	125	5	0	155	197	0	0	1	146	165	0
RSOLAG1IB_1495	1632	4079069	4081307	1604	1274	8	5	1365	1287	3	2	8	1165	855	1
RSOLAG1IB_1496	264	4082026	4082512	721	135	0	0	414	205	2	0	0	606	219	1
RSOLAG1IB_1497	255	4083557	4083933	845	174	1	1	496	316	2	1	0	717	251	2
RSOLAG1IB_1498	2355	4086135	4088732	5130	3326	5	2	4639	4135	8	8	3	3954	3003	3
RSOLAG1IB_1499	1269	4089083	4090584	8245	4548	94	39	5826	5574	36	45	71	6276	5068	27
RSOLAG1IB_1500	3231	4091157	4095040	2576	3136	68	2	2221	3849	13	5	47	2049	2082	4
RSOLAG1IB_1501	828	4095867	4097019	253	247	0	0	141	219	2	1	0	216	116	0
RSOLAG1IB_1502	489	4099850	4100511	5	0	0	0	1	2	0	0	0	3	1	0
RSOLAG1IB_1503	2436	4101268	4104471	2114	1334	53	2	1896	1637	14	4	20	1435	1107	1
RSOLAG1IB_1504	1179	4104803	4106414	2337	2916	15	1	2164	3692	8	5	13	2143	2619	3
RSOLAG1IB_1505	1251	4106573	4108305	1252	1602	112	1	900	1831	22	1	56	1238	1058	3
RSOLAG1IB_1506	1113	4108432	4110068	1964	1514	13	1	1319	1879	9	1	11	1962	2037	0
RSOLAG1IB_1507	1872	4110254	4112327	158	168	9	1	265	215	1	1	11	219	240	0
RSOLAG1IB_1508	2244	4112350	4115173	2101	1775	10	0	1832	1801	4	2	9	1724	1426	1
RSOLAG1IB_1509	2043	4115769	4117811	739	693	57	0	550	690	8	0	17	559	441	0
RSOLAG1IB_1510	750	4119352	4120711	10017	14194	12	4	8634	15258	22	22	14	8464	12285	8
RSOLAG1IB_1511	300	4121200	4121639	520	449	25	0	263	361	4	0	23	416	276	1
RSOLAG1IB_1512	2079	4121765	4123946	730	835	88	1	487	689	14	1	38	752	608	1
RSOLAG1IB_1513	264	4124909	4125218	254	216	1	0	159	349	0	0	0	274	235	0
RSOLAG1IB_1514	3549	4125281	4129158	1054	622	11	0	779	570	1	1	11	751	577	1
RSOLAG1IB_1515	1587	4129713	4132308	1169	1325	7	0	2009	2142	5	2	9	1037	1999	0
RSOLAG1IB_1516	5517	4132520	4138293	797	396	17	0	626	395	5	2	10	519	304	1
RSOLAG1IB_1517	483	4138976	4139762	2703	937	5	3	1602	1234	3	1	6	1842	1308	0
RSOLAG1IB_1518	1659	4140755	4142587	2075	1588	24	0	1545	1721	3	5	24	1616	1272	3
RSOLAG1IB_1519	2340	4143043	4145966	2509	3571	12	3	2336	4023	5	7	14	2539	2470	5
RSOLAG1IB_1520	867	4146257	4147367	2359	1216	2	1	2128	1455	2	2	1	1709	1186	1
RSOLAG1IB_1521	801	4147411	4148324	1562	854	2	1	655	828	1	3	0	1366	814	0
RSOLAG1IB_1522	282	4148665	4149004	1048	764	4	1	853	1408	2	0	2	731	778	0
RSOLAG1IB_1523	708	4149149	4150147	2612	3073	29	1	2182	4313	8	4	20	2219	2528	2
RSOLAG1IB_1524	1077	4150466	4151702	4125	3386	138	4	2666	3647	51	2	61	3563	2512	4
RSOLAG1IB_1525	1050	4152332	4153704	226	100	0	0	115	109	0	1	2	183	168	0
RSOLAG1IB_1526	1638	4154057	4156776	2122	1160	1	0	1348	1448	5	1	4	2050	1351	1
RSOLAG1IB_1527	2460	4157894	4161053	945	815	50	1	767	677	9	1	17	731	586	2
RSOLAG1IB_1528	267	4161538	4161967	717	390	1	0	499	584	0	0	3	491	328	1
RSOLAG1IB_1529	1596	4163035	4165247	319	530	66	0	193	690	9	0	32	460	399	0
RSOLAG1IB_1530	1029	4166282	4167904	991	854	38	0	586	998	15	4	39	1534	1105	1
RSOLAG1IB_1531	1044	4168199	4169573	645	469	7	0	434	618	2	1	6	707	603	0
RSOLAG1IB_1532	627	4169764	4170737	2012	2076	3	3	1649	2452	7	4	3	1726	1690	3
RSOLAG1IB_1533	552	4170773	4171439	1104	759	20	1	733	956	10	0	25	971	736	1
RSOLAG1IB_1534	1185	4171609	4173098	3376	2676	9	0	2962	3119	6	4	15	2511	2367	5
RSOLAG1IB_1535	2340	4173209	4176336	4636	3215	54	1	3771	2982	23	6	48	2918	2456	3
RSOLAG1IB_1536	3708	4176734	4180654	700	640	40	0	515	621	12	0	16	596	431	1
RSOLAG1IB_1537	492	4181149	4181698	2	4	0	0	0	9	0	0	0	3	2	0
RSOLAG1IB_1538	2295	4182200	4185299	1042	732	11	1	954	903	3	2	7	864	639	1
RSOLAG1IB_1539	279	4187030	4188169	86	46	1	0	51	54	0	0	1	79	47	0
RSOLAG1IB_1540	654	4188383	4189250	594	460	1	0	426	630	0	2	7	514	482	0
RSOLAG1IB_1541	348	4190407	4191356	1166	870	9	3	966	1289	1	2	9	907	815	0
RSOLAG1IB_1542	651	4191760	4192627	582	424	3	1	385	579	0	0	10	520	424	0
RSOLAG1IB_1543	840	4194879	4195718	552	512	8	0	540	595	1	1	10	495	453	1
RSOLAG1IB_1544	1248	4196525	4198172	1209	777	3	1	1047	972	2	3	3	1048	799	1
RSOLAG1IB_1545	1539	4198254	4200169	4168	14939	99	7	5641	15485	35	11	60	6364	9533	12
RSOLAG1IB_1546	1563	4200425	4202872	2360	3192	23	1	2450	3803	6	3	17	2012	2198	4
RSOLAG1IB_1547	2154	4205056	4207448	654	815	69	0	382	857	48	1	37	1197	1029	0
RSOLAG1IB_1548	225	4210563	4210894	702	356	7	0	323	492	5	1	7	562	355	0
RSOLAG1IB_1549	1179	4211075	4212666	12802	14791	34	11	11984	17282	27	20	28	8344	9849	18
RSOLAG1IB_1550	552	4212932	4213652	1967	1501	25	2	1260	1747	11	4	23	1728	1518	4
RSOLAG1IB_1551	606	4214392	4215208	16197	15731	779	8	7228	16152	236	19	514	13965	10876	13
RSOLAG1IB_1552	1872	4217439	4222155	1169	2979	32	2	1058	4286	19	4	8	1717	2399	3
RSOLAG1IB_1553	5871	4225585	4231856	1145	1155	102	1	653	952	18	1	29	849	616	2
RSOLAG1IB_1554	834	4232008	4233055	449	406	6	1	378	518	4	0	3	531	338	0
RSOLAG1IB_1555	2694	4233767	4238407	2294	1611	20	2	1880	1742	4	0	16	1868	1550	4
RSOLAG1IB_1556	729	4238455	4239183	152	50	0	0	73	39	0	1	0	133	60	1
RSOLAG1IB_1557	204	4242967	4243170	98	68	0	0	46	60	0	0	0	76	42	1
RSOLAG1IB_1558	1608	4243809	4245767	246	174	66	0	229	257	9	1	35	221	170	1
RSOLAG1IB_1559	3780	4247309	4251361	1063	733	29	0	848	790	7	1	20	849	495	1
RSOLAG1IB_1560	294	4252584	4252877	2	0	1	1	0	1	2	3	0	2	0	1
RSOLAG1IB_1561	747	4252978	4253839	0	0	0	0	1	0	0	0	0	2	0	0
RSOLAG1IB_1562	1065	4254435	4257360	2764	1704	26	2	1688	2131	12	3	20	2304	2146	2
RSOLAG1IB_1563	1539	4258746	4260397	2544	3683	72	1	1408	2276	18	6	37	1882	2370	4
RSOLAG1IB_1564	900	4260673	4261747	738	877	68	1	515	948	6	2	24	776	623	1
RSOLAG1IB_1565	1113	4263286	4264454	259	151	3	0	127	182	2	1	2	311	128	0
RSOLAG1IB_1566	480	4265345	4266149	8505	11574	52	5	7040	19544	41	11	37	9770	12596	10
RSOLAG1IB_1567	237	4266423	4266774	4457	3828	16	2	3176	5947	6	4	10	4142	4010	2
RSOLAG1IB_1568	480	4267852	4268504	578	282	4	0	270	360	1	0	8	613	343	0
RSOLAG1IB_1569	1128	4268785	4272606	2430	1966	8	0	1391	2537	6	4	10	2802	2271	3
RSOLAG1IB_1570	2172	4273049	4276040	920	642	8	0	704	764	2	1	12	659	589	1
RSOLAG1IB_1571	1785	4276319	4278480	75	49	5	0	36	58	0	0	0	62	61	0
RSOLAG1IB_1572	1317	4279171	4280672	727	495	215	154	514	384	146	114	150	638	282	126
RSOLAG1IB_1573	306	4281110	4281510	80	72	7	0	42	97	0	0	5	59	66	1
RSOLAG1IB_1574	216	4282289	4282504	10	1	0	0	3	2	0	0	0	5	2	0
RSOLAG1IB_1575	2697	4282969	4286252	523	409	11	0	373	451	2	0	10	527	369	0
RSOLAG1IB_1576	819	4290246	4291357	1119	2072	5	0	980	1969	5	1	2	918	1538	0
RSOLAG1IB_1577	1503	4292052	4293779	797	1451	136	0	562	1367	23	2	52	893	802	2
RSOLAG1IB_1578	708	4295880	4297020	7	6	0	0	8	4	0	0	0	4	10	0
RSOLAG1IB_1579	486	4297625	4298458	2002	1065	24	0	1352	1317	8	3	27	1754	1380	1
RSOLAG1IB_1580	912	4298727	4300045	9477	6468	70	5	5492	5117	33	13	108	7112	6678	6
RSOLAG1IB_1581	1557	4301071	4303418	2308	1527	27	2	1951	1899	14	7	17	4210	2601	2
RSOLAG1IB_1582	252	4303523	4303774	1340	512	7	0	489	601	2	2	6	2123	1117	1
RSOLAG1IB_1583	2694	4304093	4307814	11096	14973	113	11	10886	16160	46	24	171	10489	12191	17
RSOLAG1IB_1584	849	4308066	4309299	5520	7377	47	11	4111	8604	32	16	50	7580	7960	8
RSOLAG1IB_1585	1770	4310186	4312137	9301	11015	392	9	8594	9874	195	15	136	7660	7758	10
RSOLAG1IB_1586	921	4316500	4322907	1089	1027	2	1	711	1418	4	0	1	1286	926	0
RSOLAG1IB_1587	1206	4323456	4325710	357	342	11	3	303	536	11	3	13	375	470	3
RSOLAG1IB_1588	945	4327059	4329498	1654	2191	30	1	1224	2818	10	3	44	2202	2144	0
RSOLAG1IB_1589	1023	4329742	4331036	12739	16281	74	13	10232	21338	33	25	141	13964	16210	10
RSOLAG1IB_1590	2184	4331359	4333815	411	389	34	0	363	438	6	0	16	353	226	0
RSOLAG1IB_1591	606	4334156	4335234	5993	4593	16	4	4885	5558	10	6	30	4176	4084	4
RSOLAG1IB_1592	1134	4335480	4336905	1627	1235	71	0	1092	1042	9	3	83	1624	1658	1
RSOLAG1IB_1593	1560	4337402	4339763	1041	717	23	2	918	862	7	1	14	1026	837	1
RSOLAG1IB_1594	1539	4339914	4342459	148	58	0	0	72	68	2	0	2	236	69	0
RSOLAG1IB_1595	1263	4343955	4345823	9292	5555	3	7	6333	6750	8	7	5	5947	4158	6
RSOLAG1IB_1596	1428	4346133	4348380	4558	5314	8	6	3994	6779	9	10	5	3441	3464	1
RSOLAG1IB_1597	1554	4348435	4350871	3324	2365	13	1	3106	3184	6	1	10	2902	2511	2
RSOLAG1IB_1598	1443	4351133	4353242	2380	1788	11	0	1450	2224	7	0	37	1840	2633	3
RSOLAG1IB_1599	726	4353917	4354876	233	124	19	0	125	112	0	1	53	137	101	1
RSOLAG1IB_1600	1194	4355356	4357116	438	409	7	0	310	390	2	1	3	547	441	0
RSOLAG1IB_1601	1191	4359313	4361041	240	200	1	0	169	243	0	0	0	164	94	0
RSOLAG1IB_1602	3051	4361797	4365175	3799	3017	91	5	3150	3239	22	4	59	2783	2235	4
RSOLAG1IB_1603	948	4365882	4367167	5997	14315	105	7	6152	19821	40	16	69	7610	9151	7
RSOLAG1IB_1604	696	4367495	4368249	2753	1557	119	2	2290	1928	27	7	65	3327	2854	3
RSOLAG1IB_1605	1125	4369731	4371016	671	487	24	0	427	656	11	0	15	724	637	1
RSOLAG1IB_1606	1200	4372032	4373702	383	236	1	1	354	298	1	0	1	327	231	0
RSOLAG1IB_1607	546	4374218	4375198	8680	7927	99	10	7265	11068	33	10	59	6428	5791	7
RSOLAG1IB_1608	228	4375731	4376086	15548	11724	33	4	10622	19500	24	12	21	12677	10150	10
RSOLAG1IB_1609	945	4377027	4378453	1254	1012	0	0	785	1222	0	2	0	771	776	0
RSOLAG1IB_1610	507	4378639	4379359	16937	14615	34	5	13916	16354	21	19	22	10012	9207	14
RSOLAG1IB_1611	1161	4379626	4381126	857	1041	19	2	1004	1182	7	0	11	1001	840	0
RSOLAG1IB_1612	1203	4381284	4382878	19170	14782	60	10	18067	17979	31	16	33	14077	13465	17
RSOLAG1IB_1613	1041	4383255	4384848	74656	44504	37	30	62973	42911	71	50	42	34747	40744	35
RSOLAG1IB_1614	699	4385102	4386282	2400	1715	18	0	2041	1914	7	3	19	1912	1826	4
RSOLAG1IB_1615	1446	4388150	4389853	2144	1218	30	0	1200	885	3	1	10	1367	731	2
RSOLAG1IB_1616	2421	4391161	4393959	1230	1176	275	0	738	989	57	1	81	1470	850	0
RSOLAG1IB_1617	1434	4394716	4396488	1351	1164	12	0	1151	1360	3	3	9	1347	953	1
RSOLAG1IB_1618	678	4397559	4398550	12233	5192	56	22	8426	6535	38	26	57	9834	7767	21
RSOLAG1IB_1619	603	4398750	4399575	1339	1342	12	1	1126	1601	7	5	4	1532	1322	1
RSOLAG1IB_1620	783	4400625	4401523	1102	2311	49	1	854	3192	20	1	17	1453	1741	3
RSOLAG1IB_1621	462	4406878	4407568	16	9	0	0	12	13	0	0	1	6	6	0
RSOLAG1IB_1622	807	4407869	4408840	1111	1452	6	0	955	1870	4	1	2	1172	1419	1
RSOLAG1IB_1623	378	4409538	4409915	968	1353	3	2	891	2411	5	0	0	1049	1093	0
RSOLAG1IB_1624	5163	4410072	4415581	4105	3123	131	1	2470	3123	50	9	90	3889	3406	1
RSOLAG1IB_1625	1296	4415986	4417490	1249	1569	3	0	1212	2156	4	1	4	1124	1544	3
RSOLAG1IB_1626	2505	4417942	4420809	4947	4111	133	29	3646	4309	68	43	95	3717	3299	38
RSOLAG1IB_1627	2475	4421417	4424795	2633	2352	66	0	2491	2382	28	6	47	2062	1779	3
RSOLAG1IB_1628	1632	4425113	4427211	64	45	0	0	49	55	0	0	0	58	38	0
RSOLAG1IB_1629	633	4427742	4428429	10	31	110	0	10	44	25	0	34	20	42	0
RSOLAG1IB_1630	747	4429563	4430427	18	30	7	0	2	24	2	0	0	16	59	0
RSOLAG1IB_1631	750	4431380	4432245	34	29	8	0	1	20	4	0	0	28	45	0
RSOLAG1IB_1632	657	4434035	4434809	6347	4243	103	5	5685	4518	48	5	53	4877	4123	2
RSOLAG1IB_1633	222	4435385	4435780	20	13	4	0	10	25	6	1	1	28	23	0
RSOLAG1IB_1634	861	4435839	4436814	2362	1362	6	4	1852	1384	5	2	8	1642	1470	1
RSOLAG1IB_1635	3075	4437214	4440789	2064	1790	93	2	1542	1823	39	0	48	2024	1253	1
RSOLAG1IB_1636	1821	4441810	4443981	93	6	0	0	23	5	0	0	0	121	7	0
RSOLAG1IB_1637	279	4447236	4447577	0	1	2	0	0	0	0	0	0	1	11	0
RSOLAG1IB_1638	765	4449671	4450720	3984	1735	19	3	2173	2595	6	7	20	4024	3352	6
RSOLAG1IB_1639	450	4453517	4454137	18500	10929	201	9	12337	14370	54	18	161	15854	12298	6
RSOLAG1IB_1640	597	4454395	4455171	751	472	4	0	395	572	2	0	11	713	556	1
RSOLAG1IB_1641	1539	4455498	4457874	1536	886	0	1	1084	993	1	3	1	1486	944	2
RSOLAG1IB_1642	636	4458329	4459525	3177	2867	37	1	1917	3683	36	2	59	3560	2891	2
RSOLAG1IB_1643	1659	4460483	4462798	194	100	7	0	125	138	1	0	3	139	115	0
RSOLAG1IB_1644	2163	4463751	4466038	2207	3159	24	4	2299	3526	11	4	11	2133	2110	5
RSOLAG1IB_1645	1167	4466373	4467878	3820	3021	433	0	1161	2201	43	7	482	2612	3414	3
RSOLAG1IB_1646	639	4469249	4470087	586	475	142	0	209	366	26	0	185	436	533	2
RSOLAG1IB_1647	507	4471646	4472415	15	11	0	0	11	11	0	0	0	9	11	0
RSOLAG1IB_1648	273	4472531	4472864	9	9	0	0	4	8	0	0	0	7	12	0
RSOLAG1IB_1649	963	4473355	4474577	33538	24822	554	10	17850	21004	196	26	410	22753	21637	23
RSOLAG1IB_1650	657	4475469	4476362	790	451	7	1	639	602	2	0	4	603	475	1
RSOLAG1IB_1651	3360	4477622	4481717	1961	1308	27	0	1928	1788	11	2	63	1900	2020	2
RSOLAG1IB_1652	1848	4482039	4484238	578	444	9	0	391	599	1	1	11	612	471	0
RSOLAG1IB_1653	1527	4484937	4488635	123	301	2	0	82	356	1	1	7	280	481	0
RSOLAG1IB_1654	1158	4490678	4492047	476	727	2	0	327	954	1	0	1	481	455	0
RSOLAG1IB_1655	1404	4492231	4493634	375	286	10	0	256	358	1	0	7	426	360	0
RSOLAG1IB_1656	1377	4494908	4496583	310	196	8	1	213	265	1	0	11	259	187	0
RSOLAG1IB_1657	6426	4496838	4504048	5387	4015	82	4	4734	3251	27	4	63	3995	3072	5
RSOLAG1IB_1658	1671	4504502	4506693	766	543	7	0	557	659	1	1	10	622	550	1
RSOLAG1IB_1659	963	4506719	4508004	886	794	1	0	630	882	1	1	2	689	601	3
RSOLAG1IB_1660	750	4508073	4508999	293	206	11	0	217	336	3	0	4	308	209	0
RSOLAG1IB_1661	630	4510462	4511205	7446	3455	188	4	6232	3367	70	6	89	7742	3265	4
RSOLAG1IB_1662	276	4512447	4513280	204	177	4	2	183	188	2	1	2	226	157	0
RSOLAG1IB_1663	2694	4513853	4516941	3107	2692	18	7	2808	2695	6	12	20	2740	1894	3
RSOLAG1IB_1664	1029	4517098	4518581	3655	3005	10	4	3310	3877	2	3	11	2151	2127	3
RSOLAG1IB_1665	2595	4518783	4522222	1308	1067	25	0	1055	1011	11	2	5	1041	813	0
RSOLAG1IB_1666	1809	4522572	4524601	2392	4566	4	2	2691	4409	5	2	4	2428	1963	4
RSOLAG1IB_1667	1944	4526179	4528806	2418	1794	3	1	2537	2169	2	0	5	1602	1545	3
RSOLAG1IB_1668	2670	4529128	4532288	761	476	41	0	620	586	14	1	32	723	452	0
RSOLAG1IB_1669	1449	4532793	4534570	1197	832	56	2	1616	846	19	0	45	977	772	0
RSOLAG1IB_1670	654	4535184	4536087	1791	2444	4	0	1599	2613	3	2	5	1617	1727	1
RSOLAG1IB_1671	1125	4536256	4537779	864	897	33	0	769	1160	5	1	19	846	722	1
RSOLAG1IB_1672	1104	4538076	4539408	27	10	1	0	15	18	1	0	0	32	17	0
RSOLAG1IB_1673	1551	4540662	4542618	15001	3486	42	4	5762	3469	12	16	15	6973	3247	6
RSOLAG1IB_1674	789	4542766	4543830	5382	5101	15	4	5062	6652	10	5	13	4138	4247	4
RSOLAG1IB_1675	3645	4545006	4549496	852	535	2	0	720	598	1	3	0	568	429	0
RSOLAG1IB_1676	1707	4549567	4551565	883	2575	8	5	1142	3185	1	4	7	1306	1687	7
RSOLAG1IB_1677	891	4551858	4552865	1486	1608	4	0	1077	1950	8	5	10	1432	1139	3
RSOLAG1IB_1678	11790	4553139	4565956	10337	7295	60	10	6611	5447	25	19	38	7129	5078	9
RSOLAG1IB_1679	387	4567017	4567512	281	317	9	0	207	350	1	1	2	304	286	0
RSOLAG1IB_1680	933	4567907	4568946	791	375	10	0	456	331	3	2	10	784	373	1
RSOLAG1IB_1681	1170	4569219	4570510	1062	518	15	0	816	668	4	1	12	921	562	0
RSOLAG1IB_1682	720	4576255	4576974	26	8	0	0	16	15	0	0	0	20	5	0
RSOLAG1IB_1683	1569	4580074	4581749	155	40	3	0	81	52	0	0	0	133	44	0
RSOLAG1IB_1684	1659	4583242	4585199	643	258	2	0	394	346	1	0	5	662	273	0
RSOLAG1IB_1685	627	4592732	4593464	94	25	0	0	37	14	0	0	0	63	22	0
RSOLAG1IB_1686	933	4594892	4596164	1346	539	3	0	822	601	0	3	0	859	653	1
RSOLAG1IB_1687	912	4596600	4597841	6060	1449	14	4	2674	2149	4	10	15	8556	2789	1
RSOLAG1IB_1688	3225	4598898	4602851	7561	4393	63	3	7859	4758	16	10	30	6339	3927	4
RSOLAG1IB_1689	4254	4603519	4609407	179	259	3	0	147	259	0	0	4	184	156	0
RSOLAG1IB_1690	1725	4613219	4615311	19095	7972	9	18	16924	10675	17	14	11	17557	10302	14
RSOLAG1IB_1691	2598	4615888	4618663	1272	1233	8	0	1322	1567	7	3	9	989	983	2
RSOLAG1IB_1692	2469	4619326	4622132	8314	2909	25	3	4809	4862	38	17	28	8597	7345	6
RSOLAG1IB_1693	2271	4623403	4626124	1691	1082	4	2	1296	854	3	0	8	989	1322	1
RSOLAG1IB_1694	2403	4630086	4633307	1982	1143	18	1	1638	2148	10	6	29	2225	1704	1
RSOLAG1IB_1695	1344	4634285	4635958	3559	2113	20	1	2699	2387	7	5	23	2828	1971	4
RSOLAG1IB_1696	1764	4636016	4638253	12549	16080	69	6	9548	17369	30	20	33	11931	11225	12
RSOLAG1IB_1697	216	4638860	4639129	575	1048	5	0	423	1310	1	1	7	629	783	0
RSOLAG1IB_1698	534	4639158	4639856	578	1507	8	1	605	2312	5	1	8	747	1108	2
RSOLAG1IB_1699	663	4640591	4641453	11	2	0	0	7	7	0	0	0	29	10	0
RSOLAG1IB_1700	2874	4641748	4644839	4676	4619	21	6	4805	4755	15	8	11	3543	3385	7
RSOLAG1IB_1701	2364	4645128	4647938	640	776	41	0	593	883	7	0	32	760	628	1
RSOLAG1IB_1702	1680	4648470	4650522	1734	374	5	2	1240	507	3	2	10	1556	531	0
RSOLAG1IB_1703	519	4651296	4652156	232	75	0	0	161	105	0	0	2	264	145	0
RSOLAG1IB_1704	930	4654877	4656439	1169	2084	0	5	1218	2552	4	5	2	744	769	0
RSOLAG1IB_1705	2001	4657242	4659663	4989	3840	101	13	4862	3659	36	18	55	4766	3389	7
RSOLAG1IB_1706	297	4661162	4661572	23	16	0	0	19	27	0	0	0	37	12	0
RSOLAG1IB_1707	1128	4663458	4664757	103	197	18	0	69	231	5	0	8	156	163	1
RSOLAG1IB_1708	1704	4666076	4668352	502	676	15	0	724	784	6	0	6	545	446	0
RSOLAG1IB_1709	1656	4671383	4673500	101	32	0	0	122	70	1	1	0	438	193	0
RSOLAG1IB_1710	1029	4674773	4676429	8703	11382	15	3	8392	15088	18	13	20	6933	10572	7
RSOLAG1IB_1711	2043	4678214	4680610	3708	4147	100	2	2978	4174	32	8	65	3843	3012	3
RSOLAG1IB_1712	345	4681017	4681430	789	1176	5	1	611	1933	3	1	2	738	1031	0
RSOLAG1IB_1713	702	4683400	4684867	117	18	0	0	17	17	0	0	1	102	30	0
RSOLAG1IB_1714	2778	4685522	4688609	3600	3108	407	4	3632	2804	104	5	190	3055	2274	2
RSOLAG1IB_1715	432	4688914	4689667	3582	1275	17	2	1970	1612	7	5	17	2716	1536	4
RSOLAG1IB_1716	2001	4689869	4692589	4114	1483	17	2	6013	1469	6	6	19	2805	1327	3
RSOLAG1IB_1717	669	4693473	4694393	2086	1387	2	0	2178	1842	1	2	4	1531	893	1
RSOLAG1IB_1718	258	4695021	4695396	8	6	0	0	10	7	0	0	0	7	4	0
RSOLAG1IB_1719	1638	4695709	4697631	322	305	141	0	220	313	29	0	91	354	227	0
RSOLAG1IB_1720	1758	4698420	4701007	897	664	33	2	686	696	6	2	14	685	492	0
RSOLAG1IB_1721	315	4701055	4701369	36	39	4	0	48	40	0	0	3	34	34	0
RSOLAG1IB_1722	2226	4702009	4704681	643	613	43	0	638	762	9	2	22	673	515	1
RSOLAG1IB_1723	765	4705295	4706162	514	442	34	0	356	598	12	2	16	547	480	2
RSOLAG1IB_1724	1287	4707036	4708433	99	72	1	0	88	99	1	0	2	67	36	0
RSOLAG1IB_1725	1758	4711268	4713867	8965	21653	101	14	9871	22317	29	16	31	8372	10755	33
RSOLAG1IB_1726	231	4715058	4715288	105	110	7	0	145	166	1	0	4	85	98	0
RSOLAG1IB_1727	1170	4715338	4717009	5990	3670	105	3	5744	5095	33	8	60	5700	4012	8
RSOLAG1IB_1728	1662	4717557	4719928	10270	8369	18	9	15128	9530	33	11	21	5680	6963	9
RSOLAG1IB_1729	561	4721164	4722031	78	37	2	0	36	32	0	0	1	55	29	0
RSOLAG1IB_1730	417	4722700	4723359	508	93	0	0	182	102	1	0	1	328	132	0
RSOLAG1IB_1731	1908	4723677	4726099	699	2116	11	1	769	2607	6	1	10	1078	1193	1
RSOLAG1IB_1732	2451	4726254	4728862	597	518	26	0	458	510	8	2	15	503	372	2
RSOLAG1IB_1733	1482	4728975	4730559	1188	1548	6	0	1120	1582	1	2	1	969	1137	2
RSOLAG1IB_1734	417	4731152	4731690	1907	1266	33	0	1229	1543	4	1	14	1695	1280	1
RSOLAG1IB_1735	1047	4734955	4736237	1981	1915	73	2	1295	2348	30	6	54	1869	1519	5
RSOLAG1IB_1736	1200	4736945	4738350	2003	631	3	1	1095	833	3	5	3	1948	815	1
RSOLAG1IB_1737	3339	4738705	4742803	3494	2080	83	1	2383	2038	28	6	60	2783	1913	2
RSOLAG1IB_1738	1500	4745917	4747654	647	331	132	0	332	416	36	1	34	543	339	0
RSOLAG1IB_1739	606	4748524	4749260	34	39	1	0	49	53	0	0	1	38	36	0
RSOLAG1IB_1740	1596	4750221	4752157	850	706	44	0	639	741	9	1	25	609	468	1
RSOLAG1IB_1741	1314	4752352	4753891	406	262	20	0	320	316	5	0	15	321	226	0
RSOLAG1IB_1742	1062	4753967	4755453	2754	3773	53	42	2394	4327	38	34	61	2380	3115	40
RSOLAG1IB_1743	3246	4755767	4759465	10766	8813	44	2	12580	9645	21	12	25	6780	6065	8
RSOLAG1IB_1744	1059	4761789	4762896	916	786	6	1	563	624	7	0	11	730	837	1
RSOLAG1IB_1745	471	4764392	4765035	19144	12222	19	7	14212	13759	12	24	25	10460	11016	8
RSOLAG1IB_1746	1164	4765354	4766739	119	83	6	0	67	79	0	0	8	112	110	0
RSOLAG1IB_1747	645	4770394	4771267	670	1095	34	0	544	1073	9	1	11	433	485	0
RSOLAG1IB_1748	1698	4771677	4773683	2486	1216	11	0	1476	1230	2	2	6	1770	1199	2
RSOLAG1IB_1749	1704	4774386	4776423	1126	242	8	0	706	460	3	1	5	1227	591	0
RSOLAG1IB_1750	1962	4776479	4779455	693	849	20	0	497	997	3	0	10	550	498	3
RSOLAG1IB_1751	1590	4779816	4782243	6681	4309	91	4	5240	5384	28	13	77	6542	4877	6
RSOLAG1IB_1752	1533	4783330	4784972	630	514	14	0	551	452	3	0	14	536	316	0
RSOLAG1IB_1753	2136	4785119	4787892	5829	5401	10	5	6005	6073	7	7	18	4040	3349	3
RSOLAG1IB_1754	3525	4788249	4792750	3495	3265	36	0	3171	3959	12	7	51	3382	2950	6
RSOLAG1IB_1755	537	4793432	4794249	1765	1951	17	1	790	1404	4	5	38	2106	4038	4
RSOLAG1IB_1756	918	4794625	4796020	17341	11332	129	9	13440	15619	51	12	75	10967	11628	10
RSOLAG1IB_1757	369	4796381	4796850	62	27	0	0	35	49	0	0	0	72	49	1
RSOLAG1IB_1758	837	4796935	4797871	595	555	0	1	653	658	2	1	1	507	504	0
RSOLAG1IB_1759	1113	4798489	4799772	4169	4857	7	6	4214	5646	6	6	8	2947	3571	7
RSOLAG1IB_1760	2286	4799938	4802783	2457	1703	28	0	2076	2107	9	6	17	2103	1669	1
RSOLAG1IB_1761	1281	4803107	4804889	3538	2053	9	2	3406	2611	5	8	8	2394	1787	0
RSOLAG1IB_1762	1362	4805330	4807037	2361	1509	29	3	1625	1713	16	7	27	1865	1627	4
RSOLAG1IB_1763	804	4807527	4808489	3113	3797	9	6	1444	1567	16	9	53	3875	6504	2
RSOLAG1IB_1764	1215	4809846	4811311	257	906	44	1	206	1016	11	1	49	402	431	0
RSOLAG1IB_1765	1635	4811620	4813421	9310	6231	83	5	6307	6973	30	12	54	6165	5436	0
RSOLAG1IB_1766	3822	4813971	4818312	3288	2867	34	2	2332	2496	13	1	29	2597	3073	2
RSOLAG1IB_1767	1146	4818661	4819910	607	530	6	2	502	601	1	0	11	447	413	2
RSOLAG1IB_1768	846	4820007	4821222	3646	2961	82	3	3094	3999	22	7	55	2924	2721	4
RSOLAG1IB_1769	1683	4821682	4823769	10514	6510	109	6	5451	5833	32	9	85	8482	5075	6
RSOLAG1IB_1770	1662	4824674	4826787	219	89	2	0	160	114	0	0	1	236	94	0
RSOLAG1IB_1771	1716	4826925	4828971	6745	9065	25	8	9142	11661	13	11	19	6001	7684	9
RSOLAG1IB_1772	1389	4830301	4832057	96	44	4	0	49	79	3	0	15	122	58	0
RSOLAG1IB_1773	1158	4832317	4833806	244	442	25	0	187	529	8	0	25	235	217	0
RSOLAG1IB_1774	1689	4834097	4836023	1950	1927	58	4	1843	1984	24	5	51	1964	2171	1
RSOLAG1IB_1775	1530	4837334	4839302	238	188	1	0	160	198	1	1	4	132	152	0
RSOLAG1IB_1776	2211	4840005	4842322	3250	3313	137	1	1709	2360	28	4	94	2771	2849	2
RSOLAG1IB_1777	1623	4844415	4846499	464	482	23	1	260	520	7	2	12	510	426	0
RSOLAG1IB_1778	1986	4847005	4849207	5483	3016	115	3	4937	2767	23	9	135	5478	4237	3
RSOLAG1IB_1779	1926	4849712	4851867	19656	19347	194	14	13062	12946	47	42	95	13699	18940	12
RSOLAG1IB_1780	534	4852417	4853133	268	225	8	0	167	299	1	1	11	315	260	0
RSOLAG1IB_1781	762	4853301	4854321	5714	7181	154	0	4091	7029	26	9	108	6276	7102	5
RSOLAG1IB_1782	882	4856372	4857653	824	213	3	1	315	204	3	1	0	945	258	0
RSOLAG1IB_1783	3774	4857892	4861837	503	256	2	0	383	280	2	1	3	409	243	0
RSOLAG1IB_1784	1110	4861976	4863939	6799	6425	3	3	6251	7718	12	6	3	5102	6015	7
RSOLAG1IB_1785	3252	4863951	4868033	2261	2044	140	4	1536	2422	36	2	68	2247	1612	2
RSOLAG1IB_1786	573	4868154	4868726	537	603	126	1	357	503	40	0	50	636	541	0
RSOLAG1IB_1787	414	4870322	4870785	3247	2475	13	2	2118	1031	9	3	13	2167	2711	0
RSOLAG1IB_1788	489	4874780	4875490	1895	1411	12	1	1236	1248	4	2	21	2971	2431	0
RSOLAG1IB_1789	1401	4875808	4877752	3629	2770	42	2	3380	3336	15	4	24	2418	2458	2
RSOLAG1IB_1790	1764	4877830	4879973	718	382	6	1	470	465	1	0	1	466	342	0
RSOLAG1IB_1791	1614	4880241	4882605	2376	3389	32	3	2944	3867	11	1	16	2170	2519	4
RSOLAG1IB_1792	2871	4882905	4886295	2225	2640	165	2	1860	2773	31	7	98	2312	2138	3
RSOLAG1IB_1793	1665	4886360	4888230	1097	992	23	1	1000	813	6	4	11	835	665	3
RSOLAG1IB_1794	474	4888764	4889293	40	31	0	0	34	62	0	0	0	68	48	0
RSOLAG1IB_1795	1383	4890104	4891755	6263	4312	66	4	5559	4957	20	7	68	4109	3853	3
RSOLAG1IB_1796	1041	4891891	4893311	2538	2576	2	3	2285	3180	2	4	2	1891	2015	0
RSOLAG1IB_1797	1731	4895013	4897242	1108	1364	20	1	832	1589	5	3	19	1280	1084	1
RSOLAG1IB_1798	1269	4897957	4899914	490	3021	2	2	685	4452	5	1	4	1870	3394	1
RSOLAG1IB_1799	1269	4902151	4904084	186	413	3	0	151	420	1	0	2	161	455	1
RSOLAG1IB_1800	1248	4907871	4909792	18	39	6	0	25	46	1	0	5	27	34	0
RSOLAG1IB_1801	402	4910439	4910896	10	15	0	0	7	21	0	0	0	12	30	0
RSOLAG1IB_1802	1362	4911258	4916949	475	378	1677	0	346	489	248	2	842	564	589	0
RSOLAG1IB_1803	285	4917114	4917451	12	4	0	0	6	8	0	0	0	9	7	0
RSOLAG1IB_1804	4488	4917513	4923267	1677	664	10	0	1205	680	1	5	2	995	550	1
RSOLAG1IB_1805	1644	4924326	4926720	4658	1585	97	0	3004	1681	23	3	58	3988	1369	0
RSOLAG1IB_1806	1191	4928596	4930071	28289	41236	273	208	34966	45991	208	204	214	25050	25283	164
RSOLAG1IB_1807	1008	4930706	4932227	916	628	5	0	755	895	0	0	1	867	637	0
RSOLAG1IB_1808	243	4932286	4932591	961	464	4	0	482	517	0	1	1	653	384	1
RSOLAG1IB_1809	1401	4933562	4935575	2769	3037	85	2	2881	3409	14	4	25	2519	2315	5
RSOLAG1IB_1810	1191	4936799	4938177	385	287	4	0	232	435	1	1	3	353	264	0
RSOLAG1IB_1811	1125	4938681	4940076	10113	16568	608	8	8326	21713	224	29	191	19698	14002	12
RSOLAG1IB_1812	1500	4940941	4943036	1424	351	16	0	742	531	6	2	7	1716	637	2
RSOLAG1IB_1813	1359	4943719	4945798	366	419	27	0	312	711	10	0	11	500	519	0
RSOLAG1IB_1814	1371	4946260	4947960	568	157	2	0	341	209	5	0	5	524	244	0
RSOLAG1IB_1815	1050	4948470	4949953	774	542	37	0	497	564	7	3	14	724	461	1
RSOLAG1IB_1816	672	4950158	4950890	769	1032	6	2	697	1746	2	0	1	881	907	0
RSOLAG1IB_1817	2001	4951043	4953374	616	764	51	1	555	967	4	1	36	616	476	1
RSOLAG1IB_1818	1422	4953589	4955740	497	949	2	0	561	1430	1	1	1	699	604	1
RSOLAG1IB_1819	1485	4956266	4958647	1120	1287	19	0	1259	1607	8	2	11	1085	1107	1
RSOLAG1IB_1820	999	4958853	4960229	2885	2077	9	1	2381	2600	9	2	3	1983	1804	5
RSOLAG1IB_1821	1314	4960914	4962462	282	180	1	0	176	215	1	1	3	243	153	0
RSOLAG1IB_1822	1755	4963286	4965249	1810	1404	15	0	1570	1764	5	3	4	1324	1053	1
RSOLAG1IB_1823	897	4965333	4966284	2292	1897	11	5	2112	2242	3	3	5	1754	1700	4
RSOLAG1IB_1824	1770	4967135	4969268	3572	3425	180	2	3375	3718	52	7	106	3472	3000	1
RSOLAG1IB_1825	504	4969886	4970450	16	9	0	0	11	9	1	0	1	17	14	0
RSOLAG1IB_1826	1173	4971128	4972961	6	4	11	0	12	4	0	0	7	5	3	0
RSOLAG1IB_1827	2052	4974979	4977251	1138	725	23	0	1038	767	4	2	23	863	581	0
RSOLAG1IB_1828	930	4977836	4978927	442	412	3	0	350	538	2	0	3	478	438	0
RSOLAG1IB_1829	2895	4979965	4985792	43	21	0	0	33	30	4	0	0	36	19	0
RSOLAG1IB_1830	1329	4985965	4987293	136	150	0	0	129	196	1	0	2	127	104	0
RSOLAG1IB_1831	2526	4989158	4991818	625	379	19	1	584	419	5	0	11	459	265	2
RSOLAG1IB_1832	1383	4993430	4995156	0	0	0	0	0	3	0	0	0	0	2	0
RSOLAG1IB_1833	2904	4995346	4998685	5	5	0	0	4	5	0	0	0	4	2	0
RSOLAG1IB_1835	1563	5000001	5002308	5664	2063	9	6	3978	4740	8	10	12	5370	3568	7
RSOLAG1IB_1836	1578	5004108	5006473	955	129	1	0	373	322	2	3	0	1157	339	1
RSOLAG1IB_1837	1062	5008530	5010203	7886	8353	11	3	8461	10055	14	12	11	5620	7401	2
RSOLAG1IB_1838	1131	5010670	5012619	870	485	1	3	508	637	2	1	4	668	500	0
RSOLAG1IB_1839	747	5012822	5013671	1610	1296	42	1	1273	1567	10	4	14	1179	963	1
RSOLAG1IB_1840	2331	5016006	5018500	1641	1156	44	1	1338	1130	8	1	28	1384	924	3
RSOLAG1IB_1841	603	5019479	5020385	0	1	1	0	1	5	1	0	0	1	5	0
RSOLAG1IB_1842	3702	5021735	5025657	128	35	1	0	96	70	0	0	2	127	72	0
RSOLAG1IB_1843	4359	5025948	5031572	381	386	30	0	295	245	17	2	18	525	326	0
RSOLAG1IB_1844	2868	5033212	5036250	1780	1146	29	2	1203	1088	14	1	25	1521	1090	1
RSOLAG1IB_1845	684	5036550	5037419	43	50	8	0	64	58	1	1	3	56	81	0
RSOLAG1IB_1846	1962	5037468	5039940	5304	3151	69	2	4230	3620	25	9	44	4447	3157	6
RSOLAG1IB_1847	432	5040028	5040514	33	97	0	0	39	143	0	0	0	39	37	1
RSOLAG1IB_1848	957	5042171	5043338	4865	7779	10	4	5051	8697	6	7	8	3955	5129	5
RSOLAG1IB_1849	1518	5044395	5046338	2606	1953	41	1	2078	2225	14	2	33	1953	1986	3
RSOLAG1IB_1850	3141	5046803	5051930	5276	8769	85	9	6225	23130	49	14	31	7352	6847	14
RSOLAG1IB_1851	315	5052812	5053126	11	2	0	0	10	3	0	0	0	6	1	0
RSOLAG1IB_1852	645	5053189	5054055	13658	5414	43	3	7720	12674	31	25	44	19451	18083	10
RSOLAG1IB_1853	732	5054317	5055150	853	1409	9	2	928	1635	0	0	3	809	745	3
RSOLAG1IB_1854	1284	5055609	5057256	1971	1908	95	4	1497	2415	19	4	71	2183	1695	3
RSOLAG1IB_1855	1341	5057954	5059618	6	0	1	0	0	5	0	0	2	7	5	0
RSOLAG1IB_1856	3525	5059916	5063714	2223	1316	73	3	1390	1278	17	7	42	1789	1176	2
RSOLAG1IB_1857	837	5063816	5064930	1662	2810	24	0	1288	3820	9	5	25	1833	2082	2
RSOLAG1IB_1858	1401	5065142	5067100	14690	18608	49	10	24903	25059	30	13	34	13219	12132	16
RSOLAG1IB_1859	939	5067377	5068655	13490	10382	119	4	11991	11881	41	9	71	8831	8387	6
RSOLAG1IB_1860	3582	5069991	5073845	531	296	1	1	361	381	1	0	1	481	425	0
RSOLAG1IB_1861	2160	5074855	5077446	8734	2232	19	3	6119	2108	10	8	14	8639	3295	3
RSOLAG1IB_1862	273	5077891	5080182	3715	625	15	1	2081	923	9	2	36	3226	1008	1
RSOLAG1IB_1863	798	5080416	5081314	1268	1431	8	2	1216	1775	4	1	6	1518	1401	5
RSOLAG1IB_1864	1212	5082002	5083651	38	16	3	0	24	14	0	0	1	30	13	0
RSOLAG1IB_1865	1764	5087367	5089677	544	399	5	1	428	424	0	0	8	682	295	1
RSOLAG1IB_1866	852	5091798	5093028	229	129	10	0	132	137	1	0	9	292	150	0
RSOLAG1IB_1867	3429	5093583	5097412	30	11	0	1	12	15	1	0	1	16	18	0
RSOLAG1IB_1868	2490	5097538	5100378	0	3	0	0	3	7	0	0	0	1	2	0
RSOLAG1IB_1869	534	5102594	5103230	755	333	2	0	580	335	0	0	1	534	496	0
RSOLAG1IB_1870	717	5103847	5104768	1411	5376	42	1	1716	7389	10	2	37	2396	3706	6
RSOLAG1IB_1871	5646	5104952	5111424	1320	716	43	1	1086	819	6	2	46	1100	744	1
RSOLAG1IB_1872	1638	5111789	5113842	835	1112	5	0	815	1372	6	0	7	960	785	2
RSOLAG1IB_1873	306	5114284	5114698	288	160	0	0	135	188	0	0	2	590	275	0
RSOLAG1IB_1874	1860	5115116	5117699	5653	6929	13	5	3838	10719	19	7	13	6428	5898	4
RSOLAG1IB_1875	300	5118189	5118596	7	6	0	0	6	3	0	0	0	15	5	0
RSOLAG1IB_1876	939	5119230	5120625	1969	1807	24	0	1652	2219	8	0	16	1986	1409	5
RSOLAG1IB_1877	1203	5120817	5122375	1193	1457	81	3	760	2083	21	1	28	1458	1260	4
RSOLAG1IB_1878	2091	5123638	5125959	496	551	41	2	350	690	13	2	23	383	460	1
RSOLAG1IB_1879	1185	5127689	5129258	2417	1383	31	4	1487	1896	6	1	17	1971	1383	2
RSOLAG1IB_1880	1095	5129327	5130688	755	657	49	0	694	889	6	1	36	745	559	2
RSOLAG1IB_1881	261	5131541	5132096	25929	17119	64	17	18492	21705	53	20	77	22560	20279	14
RSOLAG1IB_1882	1926	5132269	5134548	1657	881	11	2	1512	1043	1	1	4	1358	739	3
RSOLAG1IB_1883	870	5135144	5136013	1431	1504	58	1	1063	1900	15	0	35	1494	1238	1
RSOLAG1IB_1884	1341	5136085	5137425	1565	1996	5	2	1266	2107	5	4	8	1396	1347	1
RSOLAG1IB_1885	1062	5137895	5139228	835	605	0	1	730	769	0	0	3	858	478	0
RSOLAG1IB_1886	1167	5139499	5140886	2323	1198	48	1	2320	1382	12	1	27	1558	1045	1
RSOLAG1IB_1887	858	5141506	5142363	204	58	0	0	91	48	0	0	0	145	80	0
RSOLAG1IB_1888	3372	5147019	5150390	154	290	3	0	162	376	1	1	1	155	179	0
RSOLAG1IB_1889	2295	5150919	5153526	2182	2488	33	3	1884	2980	8	3	22	1927	2357	1
RSOLAG1IB_1890	435	5153778	5154331	22351	13727	38	10	12972	15936	23	9	32	11977	9741	15
RSOLAG1IB_1891	1371	5154557	5156137	2387	1960	2	2	2209	2048	5	5	4	1615	1167	2
RSOLAG1IB_1892	1431	5160009	5162179	638	1350	8	1	859	1707	4	5	5	1061	1436	0
RSOLAG1IB_1893	1419	5162604	5164736	265	795	61	1	279	1354	16	0	49	555	900	1
RSOLAG1IB_1894	1422	5165413	5167580	585	1759	15	0	547	2265	1	1	5	947	1067	0
RSOLAG1IB_1895	858	5168029	5169249	286	154	8	0	172	200	2	1	11	283	159	0
RSOLAG1IB_1896	1080	5169480	5170669	1861	729	31	0	895	914	7	3	21	1957	1132	0
RSOLAG1IB_1897	1719	5173279	5175276	239	94	3	0	129	112	1	0	2	200	110	0
RSOLAG1IB_1898	1860	5175858	5177717	77	21	0	1	20	22	0	0	0	83	19	0
RSOLAG1IB_1899	1233	5178181	5179988	2361	1747	12	1	1682	2373	5	3	16	2687	2310	2
RSOLAG1IB_1900	1293	5180600	5182122	3345	4064	32	1	2252	3969	15	3	18	4889	3528	1
RSOLAG1IB_1901	1455	5182992	5184820	1388	945	49	1	1043	998	9	0	23	1089	898	1
RSOLAG1IB_1902	2229	5185442	5188175	1842	536	15	1	946	360	10	2	12	943	527	1
RSOLAG1IB_1903	1119	5188452	5189570	572	444	13	2	377	513	8	0	8	415	331	0
RSOLAG1IB_1904	1542	5189709	5191464	1040	685	7	0	737	778	4	0	13	756	595	0
RSOLAG1IB_1905	1830	5191610	5193997	660	501	22	0	503	717	7	0	14	807	529	0
RSOLAG1IB_1906	828	5196745	5197846	339	378	858	2	167	420	390	3	294	337	478	1
RSOLAG1IB_1907	1890	5198820	5200957	4369	2288	73	0	2345	1732	12	0	42	2735	2157	4
RSOLAG1IB_1908	933	5201183	5202115	209	183	4	0	149	222	0	0	0	195	123	0
RSOLAG1IB_1909	2310	5202480	5205393	4361	2255	31	1	2648	2176	10	3	42	2737	3056	1
RSOLAG1IB_1910	1095	5205748	5207328	282	411	0	0	171	198	2	4	2	227	599	0
RSOLAG1IB_1911	2340	5210320	5213212	1380	1300	44	0	1023	1389	16	1	27	1316	987	1
RSOLAG1IB_1912	519	5215839	5216456	86	144	4	0	56	209	1	0	6	137	378	1
RSOLAG1IB_1913	1200	5217347	5218776	83	77	0	0	30	46	0	0	5	152	157	0
RSOLAG1IB_1915	4449	5221188	5225899	342	247	1	0	263	244	0	1	2	276	202	0
RSOLAG1IB_1916	4452	5227468	5233510	562	416	13	0	408	417	2	1	4	519	378	1
RSOLAG1IB_1917	2145	5235168	5237732	4786	5509	192	1	3132	4713	24	13	111	4129	4113	6
RSOLAG1IB_1918	888	5240343	5241290	0	0	0	0	1	0	0	0	0	1	0	0
RSOLAG1IB_1919	228	5251375	5251602	91	62	0	0	19	40	0	0	0	71	50	0
RSOLAG1IB_1920	1035	5252077	5253686	349	418	14	0	254	311	3	0	6	270	289	1
RSOLAG1IB_1921	1317	5254756	5256311	10	0	0	0	3	4	0	0	0	16	6	0
RSOLAG1IB_1922	204	5261112	5261315	0	0	0	0	1	0	0	0	0	0	0	0
RSOLAG1IB_1923	252	5265226	5265528	9	3	3	0	2	4	0	0	3	3	7	0
RSOLAG1IB_1924	1194	5266209	5267954	1809	1228	15	2	1517	1496	7	2	21	1462	1350	1
RSOLAG1IB_1925	537	5268955	5269865	83	107	12	0	74	85	5	1	4	111	111	0
RSOLAG1IB_1926	1626	5270535	5272636	739	300	3	1	403	308	2	0	0	545	267	0
RSOLAG1IB_1927	1677	5274651	5276751	152	71	1	0	62	77	0	1	2	185	153	0
RSOLAG1IB_1928	1065	5277197	5278561	4540	3377	35	4	3661	4316	3	7	19	3103	3080	4
RSOLAG1IB_1929	1023	5278646	5280018	2008	2074	55	3	1439	2268	9	4	24	2011	1479	1
RSOLAG1IB_1930	3132	5282586	5286189	160	47	6	2	82	65	1	1	0	106	36	2
RSOLAG1IB_1931	1758	5287017	5288947	0	0	0	0	0	0	0	0	0	1	0	0
RSOLAG1IB_1932	822	5289550	5290637	8	22	11	0	12	21	30	0	0	26	67	0
RSOLAG1IB_1933	948	5291312	5292534	2135	37	0	0	502	36	0	1	0	209	264	1
RSOLAG1IB_1934	234	5295747	5296430	67	153	4	0	58	181	4	1	1	132	100	0
RSOLAG1IB_1935	993	5296498	5297545	779	1167	22	2	549	1359	7	3	15	940	866	3
RSOLAG1IB_1936	1419	5298111	5299838	466	1476	53	1	454	1948	12	1	28	706	1562	3
RSOLAG1IB_1937	1212	5302705	5304098	1207	975	6	2	1020	1232	3	5	16	1064	971	2
RSOLAG1IB_1938	933	5304979	5306016	68	13	0	0	30	15	0	0	2	81	28	0
RSOLAG1IB_1939	1764	5307740	5309762	508	214	7	0	434	306	2	0	4	446	244	0
RSOLAG1IB_1940	993	5310606	5311700	13	8	1	0	7	7	0	0	1	14	16	0
RSOLAG1IB_1941	1104	5313672	5314877	11	6	0	0	8	11	0	0	0	6	9	0
RSOLAG1IB_1942	1929	5316322	5318620	2824	2141	54	3	2131	2199	11	6	32	2364	1903	0
RSOLAG1IB_1943	1245	5318855	5320282	38013	20398	137	17	39909	23911	53	38	124	24576	17831	18
RSOLAG1IB_1944	1002	5322571	5323732	325	277	12	0	293	264	4	0	18	282	210	0
RSOLAG1IB_1945	1767	5324139	5326682	44	29	2	0	27	36	3	0	1	34	31	0
RSOLAG1IB_1946	534	5327572	5328257	162	268	8	0	138	277	4	4	4	230	355	0
RSOLAG1IB_1947	780	5330377	5331323	259	92	1	0	151	186	0	0	1	250	165	1
RSOLAG1IB_1948	1701	5333370	5335340	270	1619	3	2	809	2930	5	2	7	1572	1894	2
RSOLAG1IB_1949	1905	5335527	5338357	84	73	9	0	39	106	1	0	4	82	72	0
RSOLAG1IB_1950	843	5338703	5339937	277	429	29	0	236	454	6	0	12	267	265	0
RSOLAG1IB_1951	714	5340277	5341274	689	484	42	0	463	704	8	1	32	660	499	1
RSOLAG1IB_1952	1815	5341678	5344401	141	348	4	1	134	384	2	2	8	193	177	0
RSOLAG1IB_1953	705	5346385	5347513	164	228	0	0	141	339	0	0	1	133	159	2
RSOLAG1IB_1954	1458	5348149	5349660	932	755	13	0	889	1058	4	1	15	608	655	1
RSOLAG1IB_1955	432	5352460	5352998	41	187	9	0	26	442	20	0	1	113	337	1
RSOLAG1IB_1956	837	5357232	5358250	91	27	0	0	31	43	0	0	1	67	42	0
RSOLAG1IB_1957	678	5361220	5362274	475	548	58	0	607	602	23	3	19	907	596	0
RSOLAG1IB_1958	210	5364436	5364719	59	56	4	0	57	78	1	0	2	73	90	1
RSOLAG1IB_1959	270	5364757	5365113	6	6	2	0	7	9	0	0	0	6	6	0
RSOLAG1IB_1960	765	5365869	5366633	15	9	0	0	15	11	0	0	0	13	3	0
RSOLAG1IB_1961	2682	5370569	5373307	17	8	0	0	7	6	0	0	0	17	7	0
RSOLAG1IB_1962	2190	5379421	5382045	42505	20639	13	18	29589	13518	35	48	19	29443	26287	23
RSOLAG1IB_1963	1794	5383618	5385917	99	492	0	0	145	830	0	0	3	177	492	0
RSOLAG1IB_1964	2730	5391558	5394548	1567	946	38	2	1229	895	3	1	24	942	707	1
RSOLAG1IB_1965	1782	5395224	5397419	130	36	0	0	88	47	1	0	0	132	75	1
RSOLAG1IB_1966	2805	5398563	5402314	1954	2310	2	2	1707	1933	5	5	2	1580	3042	5
RSOLAG1IB_1967	870	5403412	5404332	194	96	29	1	127	132	7	0	7	165	130	0
RSOLAG1IB_1968	519	5404925	5405554	3	4	0	0	0	1	0	0	0	9	3	0
RSOLAG1IB_1969	360	5405790	5406234	103	24	0	0	35	8	0	0	2	36	16	0
RSOLAG1IB_1970	636	5409080	5409838	73	53	2	0	65	83	0	0	4	38	44	0
RSOLAG1IB_1971	1005	5413844	5415010	17	9	0	0	18	12	0	0	1	12	11	0
RSOLAG1IB_1972	1566	5415727	5417775	1993	3941	9	2	2068	3960	4	4	6	2054	3185	0
RSOLAG1IB_1973	1086	5417986	5419116	52	38	3	0	43	59	0	0	3	61	51	0
RSOLAG1IB_1974	636	5421803	5422557	658	506	6	0	620	575	0	2	8	449	347	0
RSOLAG1IB_1975	240	5423159	5423398	108	133	2	1	229	255	0	0	5	101	101	0
RSOLAG1IB_1976	642	5425424	5426179	538	520	46	0	320	590	16	0	17	442	389	1
RSOLAG1IB_1977	1509	5426832	5428395	192	66	0	0	138	67	1	1	1	159	58	0
RSOLAG1IB_1978	1671	5431319	5433355	1448	711	74	0	820	762	5	0	101	1252	787	2
RSOLAG1IB_1979	891	5435522	5436705	1	0	0	0	0	0	0	0	0	0	2	0
RSOLAG1IB_1982	1788	5457646	5459433	2	1	0	0	1	1	0	0	0	2	1	0
RSOLAG1IB_1985	2892	5474240	5480449	3	6	0	0	3	7	0	0	0	9	2	0
RSOLAG1IB_1986	255	5480979	5481233	2	1	0	0	0	1	0	0	0	0	1	0
RSOLAG1IB_1987	795	5481732	5482750	43	639	41	1	93	623	18	0	1	212	1512	0
RSOLAG1IB_1988	1674	5484568	5486616	455	59	5	0	251	121	2	1	61	744	161	1
RSOLAG1IB_1989	1536	5487362	5489915	1561	1048	2	2	1154	1206	3	3	2	981	882	1
RSOLAG1IB_1990	678	5491399	5492289	11	23	12	0	15	21	2	0	2	5	32	0
RSOLAG1IB_1991	1530	5493024	5494673	957	641	29	0	701	685	12	2	13	618	498	3
RSOLAG1IB_1992	381	5495806	5496398	2	1	0	0	2	2	0	0	0	3	1	0
RSOLAG1IB_1993	930	5503070	5504159	1231	2104	15	1	1152	2680	6	3	6	1288	1260	5
RSOLAG1IB_1994	645	5504243	5505030	530	234	19	21	328	268	15	12	11	431	230	21
RSOLAG1IB_1995	480	5505232	5505825	854	853	57	1	575	1132	9	0	31	709	585	0
RSOLAG1IB_1996	4749	5506167	5512220	476	286	40	0	376	345	6	2	9	478	280	0
RSOLAG1IB_1997	2637	5512730	5515418	573	189	0	0	369	187	0	0	0	429	198	1
RSOLAG1IB_1998	1668	5515792	5517623	2460	1742	24	28	1265	1253	15	21	13	1626	1922	14
RSOLAG1IB_1999	1236	5518051	5519347	5	0	0	0	0	2	0	0	0	0	1	0
RSOLAG1IB_2000	6993	5519431	5526907	3925	4162	12	6	2300	3431	15	12	8	4050	4133	5
RSOLAG1IB_2001	2196	5530058	5532414	7	1	0	0	4	4	0	0	0	13	3	0
RSOLAG1IB_2002	462	5533845	5534418	3547	4145	17	7	2951	5465	7	5	7	2933	3013	2
RSOLAG1IB_2003	531	5534667	5535305	948	667	6	0	675	803	3	2	7	960	866	1
RSOLAG1IB_2004	1410	5535763	5537936	831	642	14	0	587	779	4	1	9	724	509	0
RSOLAG1IB_2005	1008	5550843	5551898	455	979	4	2	533	1057	0	2	4	484	451	3
RSOLAG1IB_2006	1770	5552782	5555053	1402	2645	2	1	1181	3638	3	2	1	1543	1438	2
RSOLAG1IB_2007	1404	5556572	5558661	2998	1071	6	1	2135	1480	4	1	3	1634	989	0
RSOLAG1IB_2008	1605	5560472	5562434	785	1125	1	0	649	1621	3	2	2	754	724	1
RSOLAG1IB_2009	1848	5563100	5566392	316	155	8	1	240	164	2	0	6	260	129	0
RSOLAG1IB_2010	1614	5572425	5574933	1408	530	29	1	3306	711	6	2	16	1041	506	0
RSOLAG1IB_2011	792	5575901	5576748	179	9	0	0	16	7	1	0	0	181	14	0
RSOLAG1IB_2012	2796	5577012	5579807	70	2	1	0	17	5	1	0	0	112	9	0
RSOLAG1IB_2013	702	5580973	5582155	3205	1978	8	2	2564	2306	3	3	9	1785	1559	1
RSOLAG1IB_2014	906	5582345	5583690	2667	2878	26	9	2372	3646	12	8	31	2546	2808	7
RSOLAG1IB_2015	867	5583899	5585113	50	75	0	0	50	109	2	0	4	69	102	0
RSOLAG1IB_2016	843	5585655	5586497	107	265	12	0	77	298	5	1	2	143	165	0
RSOLAG1IB_2017	1461	5589868	5591918	517	91	0	0	205	69	0	0	2	388	153	0
RSOLAG1IB_2018	867	5594535	5595473	2647	2387	36	2	2030	1799	14	3	18	1722	1413	0
RSOLAG1IB_2019	1002	5597271	5598272	78	26	1	0	57	35	0	0	1	70	28	0
RSOLAG1IB_2020	963	5598928	5599890	6	1	0	0	6	2	0	0	0	6	4	0
RSOLAG1IB_2021	2517	5603081	5606424	2409	1123	62	1	2167	1394	7	3	26	1339	705	1
RSOLAG1IB_2022	963	5607446	5608408	19	14	0	0	19	10	0	0	1	57	11	0
RSOLAG1IB_2023	1122	5608962	5610265	2238	1989	3	2	2158	2423	4	3	5	1644	1553	4
RSOLAG1IB_2024	1638	5611130	5613299	210	75	0	0	142	73	0	1	2	152	73	0
RSOLAG1IB_2025	1740	5613773	5616086	553	223	2	0	251	269	1	0	3	535	282	0
RSOLAG1IB_2026	1179	5617454	5618914	27	11	0	0	17	6	0	0	0	22	21	0
RSOLAG1IB_2027	1335	5619165	5620934	1270	1294	88	0	962	1428	9	1	23	983	783	1
RSOLAG1IB_2028	1194	5626674	5627867	137	39	0	0	71	29	0	1	1	102	33	0
RSOLAG1IB_2029	204	5638244	5638669	63	26	0	0	45	33	0	0	0	66	46	0
RSOLAG1IB_2030	1194	5642487	5643680	203	68	2	0	87	63	0	0	3	152	57	0
RSOLAG1IB_2031	504	5647183	5647814	6	13	1	0	10	12	0	0	0	5	5	0
RSOLAG1IB_2032	234	5653585	5654048	145	102	0	0	109	100	0	0	0	151	112	0
RSOLAG1IB_2033	1527	5661895	5669558	125	43	5	0	83	89	0	1	4	206	91	0
RSOLAG1IB_2035	1158	5679647	5680804	1	0	0	0	1	1	0	0	0	0	0	0
RSOLAG1IB_2036	756	5684317	5685448	520	240	7	0	346	241	1	1	1	412	202	0
RSOLAG1IB_2037	3012	5688152	5693211	365	46	0	0	134	49	0	0	1	510	94	0
RSOLAG1IB_2038	219	5693666	5693945	68	47	0	0	56	39	0	0	0	66	38	1
[truncated: 9,968 more rows]

## Sheet: RPKM calculations per library
RPKM values calculated based upon the Raw unique readcounts and sorted per interaction zone.
Plant 2 zone 3			Plant 1 zone 3			Plant 3 zone 3			Plant 1 zone 2			Plant 2 zone 2			Plant 3 zone 2			Plant 1 zone 1			Plant 2 zone 1			Plant 3 zone 1
Feature	1.bam		Feature	10.bam		Feature	5.bam		Feature	11.bam		Feature	2.bam		Feature	6.bam		Feature	7.bam		Feature	3.bam		Feature	9.bam
RSOLAG1IB_10881	35000.9		RSOLAG1IB_10881	28961		RSOLAG1IB_10881	16229		RSOLAG1IB_10881	27380.8		RSOLAG1IB_10881	13212.6		RSOLAG1IB_2455	10519.7		RSOLAG1IB_10924	173.704		RSOLAG1IB_10924	320.913		RSOLAG1IB_10924	278.626
RSOLAG1IB_2430	13292.1		RSOLAG1IB_2430	10339.9		RSOLAG1IB_2430	12875.6		RSOLAG1IB_3726	5855.42		RSOLAG1IB_2841	9611.12		RSOLAG1IB_10881	9924.07		RSOLAG1IB_4518	157.703		RSOLAG1IB_4518	278.504		RSOLAG1IB_4518	235.074
RSOLAG1IB_8516	7993.31		RSOLAG1IB_8516	6322.75		RSOLAG1IB_2841	7818.94		RSOLAG1IB_10489	5837.24		RSOLAG1IB_10489	7402.04		RSOLAG1IB_6188	8755.96		RSOLAG1IB_11207	152.1		RSOLAG1IB_8895	213.63		RSOLAG1IB_11207	99.3842
RSOLAG1IB_2841	7109.8		RSOLAG1IB_11672	6163.33		RSOLAG1IB_7619	7265.09		RSOLAG1IB_8516	5804.25		RSOLAG1IB_2863	7290.86		RSOLAG1IB_10489	8627.38		RSOLAG1IB_6054	70.2985		RSOLAG1IB_7751	177.227		RSOLAG1IB_8160	96.6505
RSOLAG1IB_7619	7077.03		RSOLAG1IB_4026	6092.99		RSOLAG1IB_8515	5779.25		RSOLAG1IB_6188	5479.15		RSOLAG1IB_10676	6736.19		RSOLAG1IB_10676	8490.18		RSOLAG1IB_10676	61.2103		RSOLAG1IB_7750	140.547		RSOLAG1IB_7751	81.2214
RSOLAG1IB_12715	6373		RSOLAG1IB_6654	5548.65		RSOLAG1IB_2237	5486.78		RSOLAG1IB_4551	5411.56		RSOLAG1IB_2455	6547.82		RSOLAG1IB_2841	8393.45		RSOLAG1IB_1421	49.36		RSOLAG1IB_4316	102.846		RSOLAG1IB_10676	75.4111
RSOLAG1IB_6654	5882.3		RSOLAG1IB_7619	5071.73		RSOLAG1IB_8704	4077.74		RSOLAG1IB_2430	5353.46		RSOLAG1IB_2237	6026.95		RSOLAG1IB_4490	7940.96		RSOLAG1IB_7751	40.6813		RSOLAG1IB_10676	92.1215		RSOLAG1IB_8895	73.6354
RSOLAG1IB_4026	5581.77		RSOLAG1IB_2841	4610.17		RSOLAG1IB_10845	4044.12		RSOLAG1IB_8842	5225.74		RSOLAG1IB_8871	5863.58		RSOLAG1IB_2863	7329.96		RSOLAG1IB_5842	40.4033		RSOLAG1IB_1421	90.4933		RSOLAG1IB_3339	60.6043
RSOLAG1IB_2237	4931.9		RSOLAG1IB_9431	4504.81		RSOLAG1IB_214	3919.93		RSOLAG1IB_2455	5202.35		RSOLAG1IB_10924	5472.37		RSOLAG1IB_4551	7195.03		RSOLAG1IB_2841	39.1534		RSOLAG1IB_11207	81.7557		RSOLAG1IB_7750	59.2746
RSOLAG1IB_214	4921.63		RSOLAG1IB_10489	4375.12		RSOLAG1IB_8516	3793.74		RSOLAG1IB_2841	5129.13		RSOLAG1IB_4084	5438.49		RSOLAG1IB_7234	7022.59		RSOLAG1IB_5752	36.4227		RSOLAG1IB_12193	75.123		RSOLAG1IB_5842	58.9787
RSOLAG1IB_8515	4785.05		RSOLAG1IB_214	4292.6		RSOLAG1IB_6654	3784.11		RSOLAG1IB_4084	4877.1		RSOLAG1IB_7234	5334.64		RSOLAG1IB_4084	6811.89		RSOLAG1IB_8895	35.0558		RSOLAG1IB_10401	74.0023		RSOLAG1IB_4316	57.7172
RSOLAG1IB_3726	4370.76		RSOLAG1IB_12715	4221.51		RSOLAG1IB_8871	3777.68		RSOLAG1IB_4490	4843.77		RSOLAG1IB_4551	5164.04		RSOLAG1IB_2217	6675.56		RSOLAG1IB_10881	29.7187		RSOLAG1IB_5842	72.2959		RSOLAG1IB_9896	52.4011
RSOLAG1IB_7612	4216.7		RSOLAG1IB_5360	4008.19		RSOLAG1IB_3726	3753.1		RSOLAG1IB_2863	4722.6		RSOLAG1IB_2430	5114.21		RSOLAG1IB_8871	6646.61		RSOLAG1IB_7750	26.1506		RSOLAG1IB_9896	70.9787		RSOLAG1IB_6054	50.7942
RSOLAG1IB_3758	4132.09		RSOLAG1IB_7840	3958.25		RSOLAG1IB_12715	3641.9		RSOLAG1IB_8871	4688.34		RSOLAG1IB_6188	4986.2		RSOLAG1IB_12619	6493.9		RSOLAG1IB_5264	24.4347		RSOLAG1IB_6054	67.3106		RSOLAG1IB_12193	50.5813
RSOLAG1IB_9936	4103.97		RSOLAG1IB_3726	3905.53		RSOLAG1IB_2863	3605.93		RSOLAG1IB_10676	4568.92		RSOLAG1IB_6844	4951.16		RSOLAG1IB_3663	6187.38		RSOLAG1IB_9896	22.6163		RSOLAG1IB_7037	65.4877		RSOLAG1IB_7037	46.7853
RSOLAG1IB_10845	4006.81		RSOLAG1IB_8515	3869.78		RSOLAG1IB_11672	3453.04		RSOLAG1IB_991	4565.42		RSOLAG1IB_8990	4906.62		RSOLAG1IB_8990	6083.58		RSOLAG1IB_4316	21.6766		RSOLAG1IB_2841	61.991		RSOLAG1IB_1421	40.0887
RSOLAG1IB_2238	3693.37		RSOLAG1IB_2237	3770.62		RSOLAG1IB_3758	3368.5		RSOLAG1IB_12619	4557.65		RSOLAG1IB_1194	4797.93		RSOLAG1IB_991	6052.36		RSOLAG1IB_292	21.6465		RSOLAG1IB_11672	54.8938		RSOLAG1IB_2841	32.9712
RSOLAG1IB_8704	3630.77		RSOLAG1IB_2455	3617.12		RSOLAG1IB_7958	3262.27		RSOLAG1IB_214	4105.92		RSOLAG1IB_2217	4732.71		RSOLAG1IB_5497	5983.74		RSOLAG1IB_5424	20.4087		RSOLAG1IB_3526	53.4419		RSOLAG1IB_3526	31.92
RSOLAG1IB_10489	3565.11		RSOLAG1IB_10676	3385.17		RSOLAG1IB_10489	3209.3		RSOLAG1IB_1194	4076.78		RSOLAG1IB_12619	4659.2		RSOLAG1IB_2574	5790.62		RSOLAG1IB_11672	18.8055		RSOLAG1IB_5946	52.5446		RSOLAG1IB_5752	30.676
RSOLAG1IB_7063	3556.09		RSOLAG1IB_422	3340.07		RSOLAG1IB_10676	3167.27		RSOLAG1IB_2801	4075.23		RSOLAG1IB_5497	4617.97		RSOLAG1IB_10924	5729.66		RSOLAG1IB_2430	16.9821		RSOLAG1IB_2220	52.4129		RSOLAG1IB_1478	28.9729
RSOLAG1IB_11672	3389.72		RSOLAG1IB_6188	3337.34		RSOLAG1IB_5090	3088.18		RSOLAG1IB_8160	4038.54		RSOLAG1IB_5327	4468.52		RSOLAG1IB_1194	5715.52		RSOLAG1IB_2220	15.7374		RSOLAG1IB_5752	52.2058		RSOLAG1IB_10401	28.3859
RSOLAG1IB_8065	3388.27		RSOLAG1IB_7612	3143.36		RSOLAG1IB_2752	3076.19		RSOLAG1IB_5497	4002.54		RSOLAG1IB_2244	4432		RSOLAG1IB_2237	5696.86		RSOLAG1IB_10333	15.6021		RSOLAG1IB_7665	51.9817		RSOLAG1IB_2220	27.6924
RSOLAG1IB_7958	3221.68		RSOLAG1IB_2863	3138.54		RSOLAG1IB_7612	3011.28		RSOLAG1IB_2217	3782.14		RSOLAG1IB_12715	4414.26		RSOLAG1IB_864	5651.71		RSOLAG1IB_5946	15.5708		RSOLAG1IB_4413	51.6828		RSOLAG1IB_9662	27.574
RSOLAG1IB_5360	3192.19		RSOLAG1IB_3758	3137.96		RSOLAG1IB_2455	2998.49		RSOLAG1IB_3339	3661.66		RSOLAG1IB_7619	4399.62		RSOLAG1IB_2801	5540.74		RSOLAG1IB_9731	14.5124		RSOLAG1IB_12399	45.3836		RSOLAG1IB_4926	27.1209
RSOLAG1IB_2863	3167.79		RSOLAG1IB_4084	3074.33		RSOLAG1IB_4577	2965.42		RSOLAG1IB_11672	3613.73		RSOLAG1IB_991	4254.27		RSOLAG1IB_292	5518.09		RSOLAG1IB_1906	13.8389		RSOLAG1IB_6088	43.6805		RSOLAG1IB_9738	26.9805
RSOLAG1IB_10333	3118.68		RSOLAG1IB_10845	3070.44		RSOLAG1IB_10333	2929.6		RSOLAG1IB_3663	3608.58		RSOLAG1IB_2801	4252.91		RSOLAG1IB_6844	5485.94		RSOLAG1IB_1478	13.303		RSOLAG1IB_9662	42.8969		RSOLAG1IB_926	25.9731
RSOLAG1IB_8842	3105.02		RSOLAG1IB_9590	2997.13		RSOLAG1IB_5119	2907.7		RSOLAG1IB_292	3570.46		RSOLAG1IB_3726	4248.71		RSOLAG1IB_5327	5417.6		RSOLAG1IB_11515	13.2421		RSOLAG1IB_2108	41.6056		RSOLAG1IB_1551	24.9205
RSOLAG1IB_10676	3025.94		RSOLAG1IB_8065	2980.6		RSOLAG1IB_4261	2873.22		RSOLAG1IB_8515	3506.7		RSOLAG1IB_864	4213.24		RSOLAG1IB_2430	5320.8		RSOLAG1IB_3007	13.1685		RSOLAG1IB_11644	41.2626		RSOLAG1IB_6654	24.4347
RSOLAG1IB_2455	2957.69		RSOLAG1IB_4551	2929.02		RSOLAG1IB_2057	2862.87		RSOLAG1IB_10924	3470.37		RSOLAG1IB_4608	4185.48		RSOLAG1IB_5424	5174.33		RSOLAG1IB_12193	13.0774		RSOLAG1IB_1478	41.1333		RSOLAG1IB_11644	24.3101
RSOLAG1IB_5698	2903.48		RSOLAG1IB_7063	2844.75		RSOLAG1IB_10924	2818.82		RSOLAG1IB_2237	3466.05		RSOLAG1IB_3663	4160.74		RSOLAG1IB_4250	5161.32		RSOLAG1IB_12400	12.9314		RSOLAG1IB_10333	40.8156		RSOLAG1IB_11128	23.9499
RSOLAG1IB_6900	2868.84		RSOLAG1IB_8842	2789.76		RSOLAG1IB_4084	2764.36		RSOLAG1IB_2244	3359.22		RSOLAG1IB_2558	4128.72		RSOLAG1IB_7267	5069.21		RSOLAG1IB_5157	12.8115		RSOLAG1IB_9731	39.7266		RSOLAG1IB_2441	23.4418
RSOLAG1IB_9205	2856.6		RSOLAG1IB_991	2729.05		RSOLAG1IB_2238	2764.02		RSOLAG1IB_2839	3327.6		RSOLAG1IB_292	4042.32		RSOLAG1IB_8515	5061.74		RSOLAG1IB_7037	12.6255		RSOLAG1IB_3776	39.7092		RSOLAG1IB_5672	23.3959
RSOLAG1IB_7234	2773.86		RSOLAG1IB_2238	2721.67		RSOLAG1IB_1392	2748.24		RSOLAG1IB_10845	3304.44		RSOLAG1IB_3395	4016.23		RSOLAG1IB_6504	5052.09		RSOLAG1IB_12399	12.2261		RSOLAG1IB_1551	37.7686		RSOLAG1IB_3776	23.3298
RSOLAG1IB_4084	2610.27		RSOLAG1IB_4490	2707.27		RSOLAG1IB_5698	2711.93		RSOLAG1IB_6844	3300.62		RSOLAG1IB_2425	4013.72		RSOLAG1IB_2244	4820.6		RSOLAG1IB_3526	12.2118		RSOLAG1IB_6897	37.762		RSOLAG1IB_3726	22.5886
RSOLAG1IB_4896	2608.17		RSOLAG1IB_8305	2647.58		RSOLAG1IB_132	2704.41		RSOLAG1IB_906	3284.37		RSOLAG1IB_5424	3987.97		RSOLAG1IB_8861	4802.05		RSOLAG1IB_11644	11.8816		RSOLAG1IB_12400	37.6533		RSOLAG1IB_10333	22.1139
RSOLAG1IB_8871	2605.1		RSOLAG1IB_1881	2539.59		RSOLAG1IB_3567	2664.34		RSOLAG1IB_8990	3195.05		RSOLAG1IB_7267	3947.27		RSOLAG1IB_4608	4791.69		RSOLAG1IB_93	11.5676		RSOLAG1IB_5935	37.5279		RSOLAG1IB_5613	22.0495
RSOLAG1IB_5119	2604.41		RSOLAG1IB_7958	2532.38		RSOLAG1IB_7234	2648.66		RSOLAG1IB_2574	3187.91		RSOLAG1IB_9517	3946.7		RSOLAG1IB_7619	4787.94		RSOLAG1IB_1551	11.4421		RSOLAG1IB_2527	37.4646		RSOLAG1IB_11300	21.6831
RSOLAG1IB_10924	2592.75		RSOLAG1IB_5497	2514.52		RSOLAG1IB_7063	2608.68		RSOLAG1IB_7619	3167.81		RSOLAG1IB_5712	3937.22		RSOLAG1IB_1392	4774.27		RSOLAG1IB_4413	11.1243		RSOLAG1IB_411	36.2049		RSOLAG1IB_12399	21.6356
RSOLAG1IB_4261	2589.89		RSOLAG1IB_2801	2476.4		RSOLAG1IB_6900	2586.59		RSOLAG1IB_7267	3116.94		RSOLAG1IB_4250	3922.75		RSOLAG1IB_3726	4755.76		RSOLAG1IB_4926	11.112		RSOLAG1IB_1802	36.1761		RSOLAG1IB_10845	21.6113
RSOLAG1IB_132	2572.01		RSOLAG1IB_8871	2467.29		RSOLAG1IB_8065	2563.07		RSOLAG1IB_5424	3095.49		RSOLAG1IB_8861	3885.1		RSOLAG1IB_9517	4724.36		RSOLAG1IB_7665	10.9237		RSOLAG1IB_4926	35.8787		RSOLAG1IB_3758	21.4903
RSOLAG1IB_4833	2570.42		RSOLAG1IB_12619	2465.74		RSOLAG1IB_4735	2518.73		RSOLAG1IB_8861	3080.01		RSOLAG1IB_4055	3831.88		RSOLAG1IB_214	4682.05		RSOLAG1IB_10242	10.8605		RSOLAG1IB_2075	35.6297		RSOLAG1IB_10881	21.4109
RSOLAG1IB_1478	2545.96		RSOLAG1IB_2217	2450.99		RSOLAG1IB_314	2477.53		RSOLAG1IB_864	3030.61		RSOLAG1IB_7958	3742.16		RSOLAG1IB_7958	4608.29		RSOLAG1IB_2527	10.8041		RSOLAG1IB_8222	33.9207		RSOLAG1IB_11672	20.6572
RSOLAG1IB_10980	2543.08		RSOLAG1IB_7372	2390.17		RSOLAG1IB_6844	2452.99		RSOLAG1IB_9517	3014.72		RSOLAG1IB_7019	3688.86		RSOLAG1IB_2839	4594.99		RSOLAG1IB_4026	10.7034		RSOLAG1IB_93	33.4462		RSOLAG1IB_292	20.2402
RSOLAG1IB_422	2500.36		RSOLAG1IB_8990	2355.93		RSOLAG1IB_2965	2427.03		RSOLAG1IB_3758	3003.26		RSOLAG1IB_5663	3664.56		RSOLAG1IB_906	4576.2		RSOLAG1IB_2075	10.5747		RSOLAG1IB_5672	32.445		RSOLAG1IB_7665	19.399
RSOLAG1IB_1881	2497.98		RSOLAG1IB_6182	2352.07		RSOLAG1IB_353	2418.7		RSOLAG1IB_422	3000.67		RSOLAG1IB_4490	3634.99		RSOLAG1IB_5712	4556.76		RSOLAG1IB_8160	10.4861		RSOLAG1IB_3758	31.8874		RSOLAG1IB_12676	19.1676
RSOLAG1IB_8305	2475.29		RSOLAG1IB_1478	2338.56		RSOLAG1IB_5279	2396.51		RSOLAG1IB_12715	2990.62		RSOLAG1IB_8515	3617.57		RSOLAG1IB_12715	4473.03		RSOLAG1IB_7198	10.1721		RSOLAG1IB_3264	31.8294		RSOLAG1IB_2527	19.0432
RSOLAG1IB_9431	2467.11		RSOLAG1IB_6844	2334.52		RSOLAG1IB_6912	2390.86		RSOLAG1IB_6654	2937.2		RSOLAG1IB_11672	3571.39		RSOLAG1IB_7661	4443.48		RSOLAG1IB_3758	10.165		RSOLAG1IB_8160	31.7552		RSOLAG1IB_411	18.9239
RSOLAG1IB_9590	2454.04		RSOLAG1IB_6900	2330.27		RSOLAG1IB_6176	2389.56		RSOLAG1IB_7234	2922.99		RSOLAG1IB_4266	3566.11		RSOLAG1IB_2558	4427.32		RSOLAG1IB_10845	9.92423		RSOLAG1IB_9738	31.5893		RSOLAG1IB_422	18.8939
RSOLAG1IB_6844	2449.84		RSOLAG1IB_1194	2311.94		RSOLAG1IB_2558	2352.87		RSOLAG1IB_4026	2894.59		RSOLAG1IB_214	3554.24		RSOLAG1IB_2425	4265.78		RSOLAG1IB_8871	9.89435		RSOLAG1IB_5157	31.3738		RSOLAG1IB_5424	18.8923
RSOLAG1IB_10769	2432.84		RSOLAG1IB_3663	2308.35		RSOLAG1IB_9205	2327.16		RSOLAG1IB_7661	2835.4		RSOLAG1IB_2574	3528.68		RSOLAG1IB_4055	4101.02		RSOLAG1IB_3726	9.87263		RSOLAG1IB_6654	30.4691		RSOLAG1IB_8065	18.571
RSOLAG1IB_1271	2420.66		RSOLAG1IB_2558	2292.12		RSOLAG1IB_4608	2253.31		RSOLAG1IB_5360	2787.65		RSOLAG1IB_8516	3427.28		RSOLAG1IB_11672	4010.01		RSOLAG1IB_6654	9.5958		RSOLAG1IB_1906	30.4455		RSOLAG1IB_6088	18.4968
RSOLAG1IB_2752	2399.17		RSOLAG1IB_7234	2290.4		RSOLAG1IB_2217	2245.92		RSOLAG1IB_4250	2644.14		RSOLAG1IB_10319	3414.1		RSOLAG1IB_7019	3952.86		RSOLAG1IB_9089	9.52348		RSOLAG1IB_2441	29.263		RSOLAG1IB_1802	18.1636
RSOLAG1IB_6176	2356.89		RSOLAG1IB_292	2272.43		RSOLAG1IB_292	2237.47		RSOLAG1IB_4055	2631.92		RSOLAG1IB_2461	3389.49		RSOLAG1IB_3909	3949.3		RSOLAG1IB_6088	9.44388		RSOLAG1IB_9723	28.9101		RSOLAG1IB_12400	17.9709
RSOLAG1IB_6912	2347.99		RSOLAG1IB_906	2239.83		RSOLAG1IB_12619	2216.39		RSOLAG1IB_5327	2611.03		RSOLAG1IB_4489	3337.36		RSOLAG1IB_8846	3928.08		RSOLAG1IB_4551	9.07201		RSOLAG1IB_144	27.5479		RSOLAG1IB_2108	17.8508
RSOLAG1IB_1392	2330.37		RSOLAG1IB_10924	2222.78		RSOLAG1IB_4896	2201.16		RSOLAG1IB_2558	2531.77		RSOLAG1IB_906	3334.74		RSOLAG1IB_2469	3851.62		RSOLAG1IB_3646	8.79284		RSOLAG1IB_5882	27.296		RSOLAG1IB_2075	17.7848
RSOLAG1IB_6188	2323.42		RSOLAG1IB_7267	2202.93		RSOLAG1IB_8990	2186.82		RSOLAG1IB_7632	2522.44		RSOLAG1IB_381	3323.01		RSOLAG1IB_381	3791.16		RSOLAG1IB_403	8.74899		RSOLAG1IB_8404	27.2619		RSOLAG1IB_4896	17.5292
RSOLAG1IB_2558	2322.88		RSOLAG1IB_4896	2202.01		RSOLAG1IB_1478	2157.21		RSOLAG1IB_5663	2500.5		RSOLAG1IB_2839	3255.42		RSOLAG1IB_4489	3784.58		RSOLAG1IB_10401	8.7462		RSOLAG1IB_3007	26.2708		RSOLAG1IB_6897	17.4214
RSOLAG1IB_6182	2272.7		RSOLAG1IB_10980	2191.72		RSOLAG1IB_2801	2153.65		RSOLAG1IB_8065	2483.89		RSOLAG1IB_3909	3233.1		RSOLAG1IB_3267	3780.54		RSOLAG1IB_3776	8.72437		RSOLAG1IB_8065	25.87		RSOLAG1IB_6878	16.9673
RSOLAG1IB_6931	2271.18		RSOLAG1IB_8704	2171.3		RSOLAG1IB_5360	2126.04		RSOLAG1IB_7958	2467.13		RSOLAG1IB_3758	3223.09		RSOLAG1IB_6253	3775.37		RSOLAG1IB_6878	8.67081		RSOLAG1IB_6086	25.2789		RSOLAG1IB_3007	16.7418
RSOLAG1IB_4735	2256.11		RSOLAG1IB_2574	2094.56		RSOLAG1IB_8842	2117.52		RSOLAG1IB_4608	2462.41		RSOLAG1IB_9056	3202.97		RSOLAG1IB_3758	3739.46		RSOLAG1IB_2441	8.65302		RSOLAG1IB_6878	25.0144		RSOLAG1IB_8222	16.7308
RSOLAG1IB_4577	2205.39		RSOLAG1IB_7661	2084.95		RSOLAG1IB_4551	2109.14		RSOLAG1IB_8846	2416.28		RSOLAG1IB_3267	3201.19		RSOLAG1IB_3395	3729.6		RSOLAG1IB_8065	8.59254		RSOLAG1IB_22	24.8682		RSOLAG1IB_5728	16.6916
RSOLAG1IB_3567	2186.91		RSOLAG1IB_864	2083.51		RSOLAG1IB_1881	2081.66		RSOLAG1IB_2469	2388.39		RSOLAG1IB_7632	3173.88		RSOLAG1IB_9056	3709.6		RSOLAG1IB_10489	8.58828		RSOLAG1IB_5613	24.6778		RSOLAG1IB_3265	16.484
RSOLAG1IB_8990	2181.31		RSOLAG1IB_2244	2046.39		RSOLAG1IB_6188	2048.37		RSOLAG1IB_4489	2386.18		RSOLAG1IB_7661	3169.11		RSOLAG1IB_6900	3675.91		RSOLAG1IB_411	8.52995		RSOLAG1IB_4026	24.6714		RSOLAG1IB_8842	16.2861
RSOLAG1IB_2965	2134.46		RSOLAG1IB_1271	2031.95		RSOLAG1IB_2244	2031.39		RSOLAG1IB_1392	2375.36		RSOLAG1IB_10106	3162.54		RSOLAG1IB_2461	3659.64		RSOLAG1IB_5613	8.43803		RSOLAG1IB_3961	24.1241		RSOLAG1IB_5274	16.2278
RSOLAG1IB_4069	2119.01		RSOLAG1IB_9205	2030.57		RSOLAG1IB_1194	2012.88		RSOLAG1IB_6504	2354.07		RSOLAG1IB_4261	3112.8		RSOLAG1IB_5049	3646.54		RSOLAG1IB_422	8.40694		RSOLAG1IB_964	23.2034		RSOLAG1IB_3264	16.1989
RSOLAG1IB_9350	2072.51		RSOLAG1IB_2839	2018.65		RSOLAG1IB_5497	2003.85		RSOLAG1IB_6253	2328.79		RSOLAG1IB_2238	3065.03		RSOLAG1IB_6654	3609.6		RSOLAG1IB_2558	8.30429		RSOLAG1IB_3265	23.0131		RSOLAG1IB_4413	16.1808
RSOLAG1IB_2217	2026.91		RSOLAG1IB_3339	1987.14		RSOLAG1IB_9936	2003.49		RSOLAG1IB_7019	2301.87		RSOLAG1IB_10845	3026.83		RSOLAG1IB_5591	3604.64		RSOLAG1IB_144	8.1701		RSOLAG1IB_5728	22.9774		RSOLAG1IB_9205	16.1522
RSOLAG1IB_6994	1940.13		RSOLAG1IB_8861	1981.48		RSOLAG1IB_864	1966.27		RSOLAG1IB_7612	2291.05		RSOLAG1IB_5597	3026.76		RSOLAG1IB_7632	3604.38		RSOLAG1IB_4643	8.04046		RSOLAG1IB_5683	22.9523		RSOLAG1IB_5882	16.0677
RSOLAG1IB_12619	1914.85		RSOLAG1IB_10333	1964.36		RSOLAG1IB_3663	1916.14		RSOLAG1IB_3267	2288.86		RSOLAG1IB_6253	3015.2		RSOLAG1IB_10845	3592.7		RSOLAG1IB_6188	8.02903		RSOLAG1IB_458	22.7337		RSOLAG1IB_5264	16.026
RSOLAG1IB_991	1905.11		RSOLAG1IB_1392	1954.69		RSOLAG1IB_3007	1915.52		RSOLAG1IB_1881	2282.82		RSOLAG1IB_4421	3001.31		RSOLAG1IB_5663	3572.77		RSOLAG1IB_10317	7.98733		RSOLAG1IB_5457	22.7142		RSOLAG1IB_9723	15.1613
RSOLAG1IB_8241	1879.06		RSOLAG1IB_403	1933.53		RSOLAG1IB_7019	1912.13		RSOLAG1IB_2461	2270.31		RSOLAG1IB_2371	2975.13		RSOLAG1IB_4516	3500.02		RSOLAG1IB_9738	7.87333		RSOLAG1IB_4896	22.497		RSOLAG1IB_403	15.0169
RSOLAG1IB_4489	1863.56		RSOLAG1IB_10769	1868.15		RSOLAG1IB_5327	1904.98		RSOLAG1IB_9590	2242.56		RSOLAG1IB_1392	2915.18		RSOLAG1IB_2371	3494.19		RSOLAG1IB_8222	7.85532		RSOLAG1IB_10845	22.1989		RSOLAG1IB_3813	14.8331
RSOLAG1IB_4608	1857.76		RSOLAG1IB_11212	1860.67		RSOLAG1IB_4250	1892.89		RSOLAG1IB_5712	2223.22		RSOLAG1IB_8846	2909.66		RSOLAG1IB_4266	3474.47		RSOLAG1IB_2108	7.77935		RSOLAG1IB_7407	21.8372		RSOLAG1IB_7282	14.8099
RSOLAG1IB_5497	1854.71		RSOLAG1IB_4489	1831.79		RSOLAG1IB_991	1886.8		RSOLAG1IB_4896	2210.95		RSOLAG1IB_7018	2899.63		RSOLAG1IB_5597	3456		RSOLAG1IB_2455	7.68129		RSOLAG1IB_2057	21.6845		RSOLAG1IB_22	14.7316
RSOLAG1IB_3395	1847.34		RSOLAG1IB_4833	1808.72		RSOLAG1IB_3395	1882.84		RSOLAG1IB_2425	2183.15		RSOLAG1IB_5049	2879.76		RSOLAG1IB_3259	3448.87		RSOLAG1IB_4084	7.6471		RSOLAG1IB_11128	21.2789		RSOLAG1IB_144	14.6643
RSOLAG1IB_292	1825.28		RSOLAG1IB_5712	1806.1		RSOLAG1IB_489	1874.17		RSOLAG1IB_6900	2180.07		RSOLAG1IB_6504	2824.34		RSOLAG1IB_10319	3447.52		RSOLAG1IB_8516	7.60945		RSOLAG1IB_4643	20.7964		RSOLAG1IB_1392	14.6455
RSOLAG1IB_353	1824.52		RSOLAG1IB_9517	1792.67		RSOLAG1IB_1271	1873.57		RSOLAG1IB_7063	2142.75		RSOLAG1IB_10189	2824.04		RSOLAG1IB_7018	3428.48		RSOLAG1IB_4896	7.59363		RSOLAG1IB_292	20.0393		RSOLAG1IB_8871	14.6275
RSOLAG1IB_2859	1805.54		RSOLAG1IB_4250	1758.71		RSOLAG1IB_9517	1858.13		RSOLAG1IB_4516	2118.99		RSOLAG1IB_2469	2806.47		RSOLAG1IB_7036	3299.57		RSOLAG1IB_5672	7.4741		RSOLAG1IB_8700	20.0162		RSOLAG1IB_6886	14.4997
RSOLAG1IB_1613	1803.26		RSOLAG1IB_7632	1757.91		RSOLAG1IB_8861	1844.49		RSOLAG1IB_3395	2112.81		RSOLAG1IB_10165	2785.71		RSOLAG1IB_10165	3244.53		RSOLAG1IB_4490	7.46854		RSOLAG1IB_5424	19.7769		RSOLAG1IB_8404	14.0891
RSOLAG1IB_2425	1795.52		RSOLAG1IB_9350	1738.49		RSOLAG1IB_4055	1813.16		RSOLAG1IB_5049	2106.55		RSOLAG1IB_4516	2760.22		RSOLAG1IB_8989	3208.43		RSOLAG1IB_7619	7.4645		RSOLAG1IB_422	19.7606		RSOLAG1IB_5683	14.0125
RSOLAG1IB_4551	1786.5		RSOLAG1IB_5327	1735.64		RSOLAG1IB_4489	1809.23		RSOLAG1IB_7018	2093.57		RSOLAG1IB_3259	2696.53		RSOLAG1IB_8935	3168.53		RSOLAG1IB_5935	7.45357		RSOLAG1IB_403	19.5873		RSOLAG1IB_4643	13.965
RSOLAG1IB_11212	1786.07		RSOLAG1IB_5424	1722.29		RSOLAG1IB_2425	1807.19		RSOLAG1IB_5591	2027.38		RSOLAG1IB_6900	2584.45		RSOLAG1IB_2238	3142.71		RSOLAG1IB_6897	7.43941		RSOLAG1IB_2558	19.2714		RSOLAG1IB_600	13.9612
RSOLAG1IB_3007	1785.83		RSOLAG1IB_4055	1708.09		RSOLAG1IB_8305	1793.72		RSOLAG1IB_3909	1978.43		RSOLAG1IB_2426	2580.42		RSOLAG1IB_10106	3101.01		RSOLAG1IB_9662	7.40848		RSOLAG1IB_8640	19.1428		RSOLAG1IB_4069	13.4515
RSOLAG1IB_5327	1775.86		RSOLAG1IB_6931	1692.53		RSOLAG1IB_5712	1783.68		RSOLAG1IB_74	1936.94		RSOLAG1IB_4735	2556.14		RSOLAG1IB_4421	3090.34		RSOLAG1IB_2237	7.36855		RSOLAG1IB_9721	19.0291		RSOLAG1IB_5935	13.0582
RSOLAG1IB_12049	1774.1		RSOLAG1IB_2752	1683.01		RSOLAG1IB_1613	1777.34		RSOLAG1IB_9056	1909.35		RSOLAG1IB_8989	2492.75		RSOLAG1IB_74	3037.51		RSOLAG1IB_6870	7.35507		RSOLAG1IB_5698	18.9575		RSOLAG1IB_3880	13.0251
RSOLAG1IB_864	1729.79		RSOLAG1IB_5663	1651.74		RSOLAG1IB_6513	1772.93		RSOLAG1IB_8704	1907.23		RSOLAG1IB_3567	2426.97		RSOLAG1IB_1275	2863.53		RSOLAG1IB_7234	7.27685		RSOLAG1IB_11300	18.217		RSOLAG1IB_10242	12.9729
RSOLAG1IB_7019	1723.52		RSOLAG1IB_2425	1648.36		RSOLAG1IB_3576	1742.92		RSOLAG1IB_22	1895.96		RSOLAG1IB_1275	2422.32		RSOLAG1IB_6878	2844.15		RSOLAG1IB_12619	7.21637		RSOLAG1IB_7695	18.144		RSOLAG1IB_7958	12.6912
RSOLAG1IB_1608	1714.68		RSOLAG1IB_3267	1638.01		RSOLAG1IB_5663	1711.48		RSOLAG1IB_8305	1894.45		RSOLAG1IB_5698	2405.08		RSOLAG1IB_8704	2842.69		RSOLAG1IB_8290	7.15395		RSOLAG1IB_9205	18.0525		RSOLAG1IB_5698	12.6908
RSOLAG1IB_906	1712.82		RSOLAG1IB_1608	1633.61		RSOLAG1IB_5424	1710.79		RSOLAG1IB_8935	1817.14		RSOLAG1IB_6223	2402.38		RSOLAG1IB_3742	2842.02		RSOLAG1IB_9721	6.85048		RSOLAG1IB_7928	18.0203		RSOLAG1IB_5457	12.6845
RSOLAG1IB_2244	1709.54		RSOLAG1IB_4608	1627.79		RSOLAG1IB_12049	1709.09		RSOLAG1IB_5597	1805.5		RSOLAG1IB_353	2399.69		RSOLAG1IB_10207	2810.85		RSOLAG1IB_2057	6.80873		RSOLAG1IB_2680	17.955		RSOLAG1IB_1649	12.509
RSOLAG1IB_1194	1706.38		RSOLAG1IB_7019	1625.5		RSOLAG1IB_4266	1708.01		RSOLAG1IB_4421	1799.1		RSOLAG1IB_5140	2378.39		RSOLAG1IB_6223	2765.73		RSOLAG1IB_8515	6.50527		RSOLAG1IB_7958	17.9067		RSOLAG1IB_1645	12.1351
RSOLAG1IB_3339	1697.88		RSOLAG1IB_5698	1602.79		RSOLAG1IB_2461	1703.77		RSOLAG1IB_2752	1777.4		RSOLAG1IB_8602	2375.74		RSOLAG1IB_8516	2689.87		RSOLAG1IB_9205	6.50474		RSOLAG1IB_3646	17.8001		RSOLAG1IB_1281	12.1346
RSOLAG1IB_5712	1696.05		RSOLAG1IB_8846	1596.99		RSOLAG1IB_4518	1648.68		RSOLAG1IB_3742	1756.85		RSOLAG1IB_8935	2375.1		RSOLAG1IB_8718	2671.89		RSOLAG1IB_214	6.47232		RSOLAG1IB_4214	17.7218		RSOLAG1IB_4026	12.0414
RSOLAG1IB_314	1686.45		RSOLAG1IB_4261	1593.78		RSOLAG1IB_2574	1647.82		RSOLAG1IB_1271	1749.05		RSOLAG1IB_10333	2313.38		RSOLAG1IB_2752	2662.73		RSOLAG1IB_1392	6.4692		RSOLAG1IB_9451	17.4887		RSOLAG1IB_7407	11.9994
RSOLAG1IB_458	1653.51		RSOLAG1IB_535	1588.43		RSOLAG1IB_74	1623.36		RSOLAG1IB_1478	1727.6		RSOLAG1IB_8842	2299.64		RSOLAG1IB_2426	2579.9		RSOLAG1IB_2789	6.40474		RSOLAG1IB_5417	17.3487		RSOLAG1IB_8700	11.9382
RSOLAG1IB_2057	1641.78		RSOLAG1IB_3395	1544.41		RSOLAG1IB_7267	1609.14		RSOLAG1IB_2371	1717.02		RSOLAG1IB_5591	2274.26		RSOLAG1IB_6176	2524.28		RSOLAG1IB_2680	6.37607		RSOLAG1IB_8871	17.3466		RSOLAG1IB_964	11.6519
RSOLAG1IB_4518	1632.6		RSOLAG1IB_6176	1539.1		RSOLAG1IB_6240	1601.45		RSOLAG1IB_2238	1716.77		RSOLAG1IB_2697	2161.97		RSOLAG1IB_1608	2512.84		RSOLAG1IB_11549	6.33028		RSOLAG1IB_10242	17.3042		RSOLAG1IB_5417	11.6405
RSOLAG1IB_7267	1629.54		RSOLAG1IB_8241	1520		RSOLAG1IB_906	1590.07		RSOLAG1IB_6223	1694.82		RSOLAG1IB_3742	2156.47		RSOLAG1IB_4896	2504.62		RSOLAG1IB_2863	6.32586		RSOLAG1IB_1281	17.2464		RSOLAG1IB_3961	11.5219
RSOLAG1IB_8861	1623.36		RSOLAG1IB_6912	1508.81		RSOLAG1IB_6648	1585.63		RSOLAG1IB_10106	1691.66		RSOLAG1IB_6176	2153.52		RSOLAG1IB_2697	2496.65		RSOLAG1IB_5698	6.26668		RSOLAG1IB_600	17.2257		RSOLAG1IB_6905	11.0217
RSOLAG1IB_9910	1621.16		RSOLAG1IB_5119	1481.82		RSOLAG1IB_7632	1565.3		RSOLAG1IB_9205	1670.11		RSOLAG1IB_6654	2107.91		RSOLAG1IB_422	2483.51		RSOLAG1IB_9723	6.26228		RSOLAG1IB_1649	16.9024		RSOLAG1IB_3646	11.0089
RSOLAG1IB_9517	1597.3		RSOLAG1IB_2469	1477.25		RSOLAG1IB_4421	1563.39		RSOLAG1IB_10319	1664.69		RSOLAG1IB_11124	2092.99		RSOLAG1IB_353	2477.64		RSOLAG1IB_5457	6.25378		RSOLAG1IB_2430	16.7891		RSOLAG1IB_5157	10.9609
RSOLAG1IB_7661	1596.8		RSOLAG1IB_2461	1475.49		RSOLAG1IB_7018	1549.52		RSOLAG1IB_7036	1663.67		RSOLAG1IB_2752	2090.19		RSOLAG1IB_8602	2476.77		RSOLAG1IB_991	6.19139		RSOLAG1IB_7108	16.6351		RSOLAG1IB_9451	10.8929
RSOLAG1IB_3663	1589.07		RSOLAG1IB_6253	1458.01		RSOLAG1IB_10106	1544.63		RSOLAG1IB_4833	1652.52		RSOLAG1IB_74	2089.24		RSOLAG1IB_1881	2443.35		RSOLAG1IB_3264	6.18661		RSOLAG1IB_7749	16.5883		RSOLAG1IB_1060	10.8709
RSOLAG1IB_3108	1574.05		RSOLAG1IB_3567	1450.4		RSOLAG1IB_3267	1530.47		RSOLAG1IB_8989	1648.02		RSOLAG1IB_8160	2075.36		RSOLAG1IB_5698	2439.88		RSOLAG1IB_7749	6.1386		RSOLAG1IB_3241	16.5534		RSOLAG1IB_458	10.8572
RSOLAG1IB_2801	1572.37		RSOLAG1IB_74	1446.32		RSOLAG1IB_6182	1525.1		RSOLAG1IB_381	1646.43		RSOLAG1IB_8065	2066.55		RSOLAG1IB_9205	2420.93		RSOLAG1IB_5712	6.13578		RSOLAG1IB_9552	16.3894		RSOLAG1IB_10323	10.7939
RSOLAG1IB_7632	1566.08		RSOLAG1IB_4735	1418.53		RSOLAG1IB_6994	1517.74		RSOLAG1IB_10333	1629.89		RSOLAG1IB_4024	2047.79		RSOLAG1IB_10189	2415.31		RSOLAG1IB_3265	6.12607		RSOLAG1IB_11549	16.1432		RSOLAG1IB_5946	10.784
RSOLAG1IB_5339	1556.52		RSOLAG1IB_4069	1411.35		RSOLAG1IB_5846	1512.34		RSOLAG1IB_5698	1626.28		RSOLAG1IB_132	2016.66		RSOLAG1IB_7021	2395.72		RSOLAG1IB_5497	6.12103		RSOLAG1IB_6886	15.9942		RSOLAG1IB_856	10.5543
RSOLAG1IB_386	1539.38		RSOLAG1IB_2859	1394.27		RSOLAG1IB_9056	1511.46		RSOLAG1IB_2426	1621.89		RSOLAG1IB_22	1985.49		RSOLAG1IB_11305	2389.41		RSOLAG1IB_4991	6.09689		RSOLAG1IB_4273	15.9545		RSOLAG1IB_2558	10.5158
RSOLAG1IB_11640	1536		RSOLAG1IB_3526	1391.18		RSOLAG1IB_10319	1503.15		RSOLAG1IB_5613	1610.7		RSOLAG1IB_7021	1947.04		RSOLAG1IB_5339	2366.47		RSOLAG1IB_7958	6.08481		RSOLAG1IB_1811	15.8788		RSOLAG1IB_1639	10.5118
RSOLAG1IB_3267	1527.71		RSOLAG1IB_3909	1380.46		RSOLAG1IB_422	1499.64		RSOLAG1IB_9431	1598.46		RSOLAG1IB_11305	1941.71		RSOLAG1IB_8160	2360.96		RSOLAG1IB_5882	6.02539		RSOLAG1IB_4987	15.8427		RSOLAG1IB_12064	10.4882
RSOLAG1IB_5090	1525.08		RSOLAG1IB_3742	1374.49		RSOLAG1IB_4069	1499.02		RSOLAG1IB_6176	1575.09		RSOLAG1IB_877	1928.98		RSOLAG1IB_5140	2353.16		RSOLAG1IB_6844	6.00256		RSOLAG1IB_10323	15.7532		RSOLAG1IB_4135	10.4653
RSOLAG1IB_6886	1521.27		RSOLAG1IB_7018	1366.37		RSOLAG1IB_3909	1493.03		RSOLAG1IB_4126	1567.7		RSOLAG1IB_1881	1927.1		RSOLAG1IB_8065	2343.27		RSOLAG1IB_1649	5.97992		RSOLAG1IB_5798	15.5458		RSOLAG1IB_8305	10.452
RSOLAG1IB_4643	1486.37		RSOLAG1IB_6504	1343.08		RSOLAG1IB_3742	1460.48		RSOLAG1IB_5274	1560.69		RSOLAG1IB_8704	1894.46		RSOLAG1IB_10333	2253.69		RSOLAG1IB_1881	5.96625		RSOLAG1IB_5264	15.3335		RSOLAG1IB_1906	10.4324
RSOLAG1IB_3909	1457.2		RSOLAG1IB_353	1327.09		RSOLAG1IB_5049	1445.73		RSOLAG1IB_2697	1558.26		RSOLAG1IB_4896	1884.43		RSOLAG1IB_4735	2208.43		RSOLAG1IB_5371	5.90996		RSOLAG1IB_11515	15.3112		RSOLAG1IB_6656	10.4085
RSOLAG1IB_403	1440.61		RSOLAG1IB_4516	1326.15		RSOLAG1IB_8241	1443.86		RSOLAG1IB_4261	1531.49		RSOLAG1IB_9205	1822.2		RSOLAG1IB_7612	2164.4		RSOLAG1IB_8017	5.89476		RSOLAG1IB_12676	15.1102		RSOLAG1IB_2680	10.3547
RSOLAG1IB_5613	1421.05		RSOLAG1IB_5613	1324.49		RSOLAG1IB_4490	1441.78		RSOLAG1IB_6878	1517.02		RSOLAG1IB_7036	1781.91		RSOLAG1IB_3567	2083.71		RSOLAG1IB_2217	5.88942		RSOLAG1IB_8312	14.7576		RSOLAG1IB_8312	10.3303
RSOLAG1IB_5663	1415.3		RSOLAG1IB_8160	1322.74		RSOLAG1IB_11124	1437.54		RSOLAG1IB_6182	1498.55		RSOLAG1IB_5672	1763.92		RSOLAG1IB_4261	2059.52		RSOLAG1IB_1811	5.85007		RSOLAG1IB_1456	14.6905		RSOLAG1IB_8640	10.2233
RSOLAG1IB_4266	1414.03		RSOLAG1IB_4518	1310.05		RSOLAG1IB_7661	1437.47		RSOLAG1IB_7752	1463.26		RSOLAG1IB_5119	1755.44		RSOLAG1IB_7063	2014.83		RSOLAG1IB_3742	5.82955		RSOLAG1IB_3676	14.6513		RSOLAG1IB_5044	10.0121
RSOLAG1IB_74	1409.75		RSOLAG1IB_12049	1306.23		RSOLAG1IB_10769	1436.13		RSOLAG1IB_10769	1449.75		RSOLAG1IB_458	1748.81		RSOLAG1IB_3576	1982.98		RSOLAG1IB_2801	5.813		RSOLAG1IB_12743	14.6138		RSOLAG1IB_6086	9.99875
RSOLAG1IB_8147	1398.86		RSOLAG1IB_3007	1297.46		RSOLAG1IB_5597	1424.48		RSOLAG1IB_10165	1446.56		RSOLAG1IB_3576	1746.82		RSOLAG1IB_4024	1970.22		RSOLAG1IB_3676	5.79784		RSOLAG1IB_6656	14.0976		RSOLAG1IB_9721	9.89514
RSOLAG1IB_2461	1387.65		RSOLAG1IB_6436	1297.03		RSOLAG1IB_6886	1422.72		RSOLAG1IB_353	1438.39		RSOLAG1IB_10207	1704.3		RSOLAG1IB_8241	1961.53		RSOLAG1IB_8842	5.72213		RSOLAG1IB_4046	13.9909		RSOLAG1IB_2237	9.85583
RSOLAG1IB_5531	1383.79		RSOLAG1IB_2965	1280.12		RSOLAG1IB_8846	1421.61		RSOLAG1IB_5140	1410.38		RSOLAG1IB_7612	1681.33		RSOLAG1IB_5119	1958.97		RSOLAG1IB_2839	5.62942		RSOLAG1IB_8305	13.9909		RSOLAG1IB_2057	9.68635
RSOLAG1IB_4490	1382.41		RSOLAG1IB_7036	1271.69		RSOLAG1IB_4026	1420.03		RSOLAG1IB_3259	1397.91		RSOLAG1IB_8241	1668.77		RSOLAG1IB_11124	1929.21		RSOLAG1IB_964	5.62507		RSOLAG1IB_3726	13.9007		RSOLAG1IB_7695	9.63901
RSOLAG1IB_4055	1374.53		RSOLAG1IB_4421	1266.68		RSOLAG1IB_458	1417.46		RSOLAG1IB_4266	1394.51		RSOLAG1IB_3339	1666.96		RSOLAG1IB_1271	1903.42		RSOLAG1IB_11128	5.60909		RSOLAG1IB_3667	13.8533		RSOLAG1IB_3469	9.58527
RSOLAG1IB_7840	1374.12		RSOLAG1IB_4643	1257.88		RSOLAG1IB_12708	1414.88		RSOLAG1IB_10943	1370.09		RSOLAG1IB_8718	1641.55		RSOLAG1IB_9590	1902.65		RSOLAG1IB_8404	5.44092		RSOLAG1IB_8132	13.841		RSOLAG1IB_12715	9.34848
RSOLAG1IB_2574	1358.42		RSOLAG1IB_10106	1257.85		RSOLAG1IB_381	1404.86		RSOLAG1IB_1275	1349.11		RSOLAG1IB_7063	1570.73		RSOLAG1IB_2466	1876.19		RSOLAG1IB_1802	5.34983		RSOLAG1IB_1097	13.8229		RSOLAG1IB_3573	9.28394
RSOLAG1IB_4250	1348.87		RSOLAG1IB_4323	1246.84		RSOLAG1IB_2839	1403.88		RSOLAG1IB_4735	1328.07		RSOLAG1IB_11945	1526.11		RSOLAG1IB_877	1818.22		RSOLAG1IB_1194	5.31289		RSOLAG1IB_10881	13.6436		RSOLAG1IB_2295	9.24034
RSOLAG1IB_11124	1345.79		RSOLAG1IB_5591	1246.12		RSOLAG1IB_2371	1399.5		RSOLAG1IB_403	1323.06		RSOLAG1IB_9884	1524.22		RSOLAG1IB_22	1816.79		RSOLAG1IB_7407	5.29386		RSOLAG1IB_6905	13.6313		RSOLAG1IB_2722	9.23629
RSOLAG1IB_10319	1335.39		RSOLAG1IB_9936	1240.23		RSOLAG1IB_3939	1393.78		RSOLAG1IB_10189	1321.64		RSOLAG1IB_1271	1520.25		RSOLAG1IB_458	1814.48		RSOLAG1IB_4197	5.25513		RSOLAG1IB_2573	13.5281		RSOLAG1IB_7108	9.18447
RSOLAG1IB_6905	1333.06		RSOLAG1IB_5049	1240.12		RSOLAG1IB_3764	1393.39		RSOLAG1IB_1608	1307.97		RSOLAG1IB_1608	1510.8		RSOLAG1IB_2859	1804.55		RSOLAG1IB_6223	5.24248		RSOLAG1IB_9876	13.3776		RSOLAG1IB_6436	9.16585
RSOLAG1IB_4421	1319.77		RSOLAG1IB_9056	1238.28		RSOLAG1IB_6905	1375.04		RSOLAG1IB_10207	1294.58		RSOLAG1IB_2965	1499.32		RSOLAG1IB_6994	1801.76		RSOLAG1IB_5683	5.22328		RSOLAG1IB_2903	13.3731		RSOLAG1IB_9731	9.09919
RSOLAG1IB_7018	1319.31		RSOLAG1IB_5597	1233.17		RSOLAG1IB_4516	1370.09		RSOLAG1IB_3573	1289.92		RSOLAG1IB_6878	1489.32		RSOLAG1IB_11945	1797.66		RSOLAG1IB_7695	5.2061		RSOLAG1IB_9826	13.241		RSOLAG1IB_8808	9.04983
RSOLAG1IB_8160	1315.9		RSOLAG1IB_8935	1216.09		RSOLAG1IB_1608	1368.79		RSOLAG1IB_4069	1281.08		RSOLAG1IB_10565	1482.56		RSOLAG1IB_3073	1779.74		RSOLAG1IB_3245	5.19663		RSOLAG1IB_1639	13.1235		RSOLAG1IB_4987	9.04472
RSOLAG1IB_2839	1312.8		RSOLAG1IB_5339	1209.33		RSOLAG1IB_960	1364.22		RSOLAG1IB_2859	1268.94		RSOLAG1IB_3108	1453.25		RSOLAG1IB_1478	1754.94		RSOLAG1IB_4069	5.19181		RSOLAG1IB_4991	12.9938		RSOLAG1IB_2999	8.91922
RSOLAG1IB_381	1309.25		RSOLAG1IB_458	1202.71		RSOLAG1IB_5339	1362.8		RSOLAG1IB_6931	1268.57		RSOLAG1IB_422	1448.25		RSOLAG1IB_3939	1727.6		RSOLAG1IB_3667	5.16059		RSOLAG1IB_714	12.9529		RSOLAG1IB_8132	8.84426
RSOLAG1IB_411	1308.35		RSOLAG1IB_8989	1194.29		RSOLAG1IB_6253	1356.11		RSOLAG1IB_4643	1250.38		RSOLAG1IB_6912	1425.6		RSOLAG1IB_8842	1715.65		RSOLAG1IB_1806	5.13118		RSOLAG1IB_7645	12.9529		RSOLAG1IB_11515	8.82808
RSOLAG1IB_2557	1294.49		RSOLAG1IB_2426	1191.18		RSOLAG1IB_2726	1347.32		RSOLAG1IB_3007	1233.27		RSOLAG1IB_1478	1412		RSOLAG1IB_3007	1687.68		RSOLAG1IB_4214	5.09669		RSOLAG1IB_7198	12.9163		RSOLAG1IB_2573	8.77966
RSOLAG1IB_1890	1291.97		RSOLAG1IB_11640	1185.84		RSOLAG1IB_9204	1346.22		RSOLAG1IB_3567	1231.86		RSOLAG1IB_2466	1403.25		RSOLAG1IB_5672	1681.16		RSOLAG1IB_10312	5.06864		RSOLAG1IB_10251	12.825		RSOLAG1IB_5673	8.75006
RSOLAG1IB_7689	1287.93		RSOLAG1IB_2371	1172.11		RSOLAG1IB_4833	1329.68		RSOLAG1IB_2466	1226.71		RSOLAG1IB_5360	1400.36		RSOLAG1IB_132	1644.92		RSOLAG1IB_1097	5.05858		RSOLAG1IB_673	12.8109		RSOLAG1IB_8752	8.71635
RSOLAG1IB_11098	1282.78		RSOLAG1IB_6886	1171.42		RSOLAG1IB_2859	1327.44		RSOLAG1IB_9350	1225.33		RSOLAG1IB_3939	1384.6		RSOLAG1IB_1159	1644.17		RSOLAG1IB_3339	5.04227		RSOLAG1IB_7282	12.7198		RSOLAG1IB_3076	8.6953
RSOLAG1IB_6513	1279.85		RSOLAG1IB_3108	1168.62		RSOLAG1IB_11058	1326.01		RSOLAG1IB_8241	1222.57		RSOLAG1IB_3007	1381.3		RSOLAG1IB_3526	1639.17		RSOLAG1IB_8640	5.00795		RSOLAG1IB_4069	12.5076		RSOLAG1IB_7749	8.66902
RSOLAG1IB_9056	1278.32		RSOLAG1IB_381	1160.84		RSOLAG1IB_8147	1320.74		RSOLAG1IB_856	1212.89		RSOLAG1IB_8305	1371.77		RSOLAG1IB_8147	1626.25		RSOLAG1IB_6266	5.00634		RSOLAG1IB_8017	12.4625		RSOLAG1IB_1881	8.66794
RSOLAG1IB_4516	1274.59		RSOLAG1IB_10319	1154.04		RSOLAG1IB_6931	1317.62		RSOLAG1IB_7021	1196.44		RSOLAG1IB_3073	1348.09		RSOLAG1IB_6522	1626.23		RSOLAG1IB_8704	4.98427		RSOLAG1IB_5558	12.4248		RSOLAG1IB_4492	8.62176
RSOLAG1IB_3764	1267.58		RSOLAG1IB_314	1146.59		RSOLAG1IB_386	1316.44		RSOLAG1IB_4024	1173.91		RSOLAG1IB_4833	1347.89		RSOLAG1IB_322	1616		RSOLAG1IB_6086	4.87119		RSOLAG1IB_12064	12.1552		RSOLAG1IB_10245	8.51224
RSOLAG1IB_3742	1259.32		RSOLAG1IB_6878	1140.06		RSOLAG1IB_4643	1310.35		RSOLAG1IB_3526	1168.35		RSOLAG1IB_489	1345.25		RSOLAG1IB_7665	1583.46		RSOLAG1IB_6639	4.85669		RSOLAG1IB_4438	12.1392		RSOLAG1IB_1646	8.50622
RSOLAG1IB_1166	1258.68		RSOLAG1IB_6223	1118.78		RSOLAG1IB_2469	1290.47		RSOLAG1IB_7867	1160.19		RSOLAG1IB_4908	1328.2		RSOLAG1IB_3339	1565.14		RSOLAG1IB_458	4.83035		RSOLAG1IB_926	12.0655		RSOLAG1IB_4214	8.49449
RSOLAG1IB_6253	1255.56		RSOLAG1IB_2697	1114.83		RSOLAG1IB_6504	1269.76		RSOLAG1IB_8602	1157.16		RSOLAG1IB_12049	1321.34		RSOLAG1IB_2965	1561.05		RSOLAG1IB_2574	4.73627		RSOLAG1IB_2237	12.0011		RSOLAG1IB_4438	8.47686
RSOLAG1IB_10106	1230.3		RSOLAG1IB_4577	1101.38		RSOLAG1IB_10189	1257.89		RSOLAG1IB_11945	1155.65		RSOLAG1IB_6522	1315.3		RSOLAG1IB_3444	1551.48		RSOLAG1IB_1428	4.72022		RSOLAG1IB_3422	11.9127		RSOLAG1IB_12017	8.46677
RSOLAG1IB_489	1227.11		RSOLAG1IB_5465	1092.79		RSOLAG1IB_2426	1255.71		RSOLAG1IB_3939	1155.38		RSOLAG1IB_4026	1301.48		RSOLAG1IB_8305	1527.73		RSOLAG1IB_10245	4.71377		RSOLAG1IB_3467	11.6953		RSOLAG1IB_2974	8.44942
RSOLAG1IB_4779	1224.54		RSOLAG1IB_5090	1085.35		RSOLAG1IB_3108	1254.81		RSOLAG1IB_1613	1149.95		RSOLAG1IB_6905	1287.14		RSOLAG1IB_3375	1518.17		RSOLAG1IB_12743	4.68868		RSOLAG1IB_9722	11.6269		RSOLAG1IB_2903	8.40166
RSOLAG1IB_5424	1220.02		RSOLAG1IB_411	1082.39		RSOLAG1IB_9350	1243.57		RSOLAG1IB_5339	1138.29		RSOLAG1IB_3526	1286.96		RSOLAG1IB_2220	1500.66		RSOLAG1IB_4266	4.60566		RSOLAG1IB_164	11.5743		RSOLAG1IB_2430	8.39456
RSOLAG1IB_960	1215.2		RSOLAG1IB_10165	1074.27		RSOLAG1IB_9590	1236.49		RSOLAG1IB_12049	1129.57		RSOLAG1IB_11053	1268.4		RSOLAG1IB_9884	1478.79		RSOLAG1IB_103	4.5869		RSOLAG1IB_1392	11.5008		RSOLAG1IB_3241	8.07266
RSOLAG1IB_6088	1213.08		RSOLAG1IB_5457	1053.64		RSOLAG1IB_3339	1225.85		RSOLAG1IB_4518	1113.09		RSOLAG1IB_1613	1256.07		RSOLAG1IB_10943	1437.15		RSOLAG1IB_864	4.57976		RSOLAG1IB_5522	11.3004		RSOLAG1IB_9953	8.02284
RSOLAG1IB_5597	1211.58		RSOLAG1IB_2057	1050.09		RSOLAG1IB_5531	1225.63		RSOLAG1IB_6886	1098.19		RSOLAG1IB_5279	1248.18		RSOLAG1IB_11053	1424.45		RSOLAG1IB_3663	4.5781		RSOLAG1IB_1001	11.2369		RSOLAG1IB_3742	7.92819
RSOLAG1IB_5704	1200.15		RSOLAG1IB_10943	1045.51		RSOLAG1IB_10383	1221.45		RSOLAG1IB_11640	1097.31		RSOLAG1IB_5339	1243.05		RSOLAG1IB_2590	1388.24		RSOLAG1IB_906	4.54705		RSOLAG1IB_20	11.1795		RSOLAG1IB_9826	7.83492
RSOLAG1IB_2726	1183.53		RSOLAG1IB_1639	1035.12		RSOLAG1IB_10165	1216.47		RSOLAG1IB_458	1086.43		RSOLAG1IB_2859	1232.28		RSOLAG1IB_12049	1380.9		RSOLAG1IB_5360	4.48876		RSOLAG1IB_2226	11.1595		RSOLAG1IB_5373	7.81513
RSOLAG1IB_8846	1180.18		RSOLAG1IB_8147	1033.13		RSOLAG1IB_10059	1215.37		RSOLAG1IB_11305	1081.44		RSOLAG1IB_11058	1217.44		RSOLAG1IB_6912	1371.46		RSOLAG1IB_9342	4.41404		RSOLAG1IB_343	11.1521		RSOLAG1IB_452	7.69684
RSOLAG1IB_8989	1178.64		RSOLAG1IB_93	1013.74		RSOLAG1IB_8935	1196.36		RSOLAG1IB_6912	1081.11		RSOLAG1IB_5613	1217.18		RSOLAG1IB_5613	1370.45		RSOLAG1IB_9451	4.39715		RSOLAG1IB_5274	11.1033		RSOLAG1IB_6989	7.68996
RSOLAG1IB_3576	1171.53		RSOLAG1IB_1166	992.292		RSOLAG1IB_2557	1191.37		RSOLAG1IB_8718	1059.05		RSOLAG1IB_6994	1200.32		RSOLAG1IB_5360	1354.11		RSOLAG1IB_6411	4.37804		RSOLAG1IB_2999	11.0616		RSOLAG1IB_2455	7.68129
RSOLAG1IB_3939	1167.5		RSOLAG1IB_4266	988.841		RSOLAG1IB_3375	1189.36		RSOLAG1IB_5119	1029.58		RSOLAG1IB_5263	1174.01		RSOLAG1IB_1166	1340.16		RSOLAG1IB_9151	4.32675		RSOLAG1IB_6418	11.0598		RSOLAG1IB_5444	7.6674
RSOLAG1IB_2469	1164.03		RSOLAG1IB_2220	983.958		RSOLAG1IB_411	1185.35		RSOLAG1IB_3576	1022.73		RSOLAG1IB_4316	1161.61		RSOLAG1IB_6905	1335.41		RSOLAG1IB_7661	4.30188		RSOLAG1IB_6679	11.0453		RSOLAG1IB_9876	7.66568
RSOLAG1IB_2371	1158.95		RSOLAG1IB_5935	982.543		RSOLAG1IB_10197	1177.81		RSOLAG1IB_6436	1021.68		RSOLAG1IB_3444	1160.7		RSOLAG1IB_7817	1325.57		RSOLAG1IB_8312	4.29311		RSOLAG1IB_3813	10.9584		RSOLAG1IB_1271	7.64837
RSOLAG1IB_9204	1158.11		RSOLAG1IB_1613	980.691		RSOLAG1IB_3259	1174.61		RSOLAG1IB_3073	1018.49		RSOLAG1IB_10059	1156.02		RSOLAG1IB_489	1310.83		RSOLAG1IB_6912	4.26847		RSOLAG1IB_1645	10.9014		RSOLAG1IB_4273	7.60272
RSOLAG1IB_5457	1154.07		RSOLAG1IB_3939	977.357		RSOLAG1IB_402	1173.49		RSOLAG1IB_3444	998.952		RSOLAG1IB_6088	1138.29		RSOLAG1IB_6897	1300.3		RSOLAG1IB_3961	4.24872		RSOLAG1IB_6270	10.7062		RSOLAG1IB_5957	7.57156
RSOLAG1IB_3375	1136.7		RSOLAG1IB_5140	960.703		RSOLAG1IB_8460	1173.23		RSOLAG1IB_3108	998.299		RSOLAG1IB_10197	1129.9		RSOLAG1IB_4643	1298.63		RSOLAG1IB_2244	4.2462		RSOLAG1IB_5247	10.6361		RSOLAG1IB_5558	7.52795
RSOLAG1IB_10565	1136.44		RSOLAG1IB_10189	952.297		RSOLAG1IB_6223	1161.99		RSOLAG1IB_877	994.047		RSOLAG1IB_322	1128.69		RSOLAG1IB_4908	1288.13		RSOLAG1IB_3567	4.24391		RSOLAG1IB_616	10.6226		RSOLAG1IB_3422	7.50274
RSOLAG1IB_5049	1133.6		RSOLAG1IB_8572	951.14		RSOLAG1IB_6088	1161.88		RSOLAG1IB_9499	986.753		RSOLAG1IB_10943	1116.42		RSOLAG1IB_4277	1286.67		RSOLAG1IB_5728	4.23764		RSOLAG1IB_1344	10.5794		RSOLAG1IB_93	7.39143
RSOLAG1IB_10165	1129.52		RSOLAG1IB_7752	941.964		RSOLAG1IB_5849	1160.96		RSOLAG1IB_11124	971.174		RSOLAG1IB_7817	1105.96		RSOLAG1IB_10565	1250.08		RSOLAG1IB_5663	4.22908		RSOLAG1IB_6989	10.5715		RSOLAG1IB_9181	7.34101
RSOLAG1IB_6240	1124.53		RSOLAG1IB_7665	938.966		RSOLAG1IB_7058	1159.91		RSOLAG1IB_8147	969.171		RSOLAG1IB_3375	1105.32		RSOLAG1IB_11058	1243.96		RSOLAG1IB_7928	4.21127		RSOLAG1IB_7768	10.5697		RSOLAG1IB_7928	7.29627
RSOLAG1IB_8572	1116.25		RSOLAG1IB_22	934.374		RSOLAG1IB_5855	1148.7		RSOLAG1IB_9936	952.101		RSOLAG1IB_6676	1102.52		RSOLAG1IB_10197	1225.63		RSOLAG1IB_9460	4.19007		RSOLAG1IB_9938	10.5429		RSOLAG1IB_8929	7.27054
RSOLAG1IB_6878	1105.72		RSOLAG1IB_1275	933.776		RSOLAG1IB_10894	1146.98		RSOLAG1IB_5279	948.721		RSOLAG1IB_10769	1089.77		RSOLAG1IB_6676	1224.02		RSOLAG1IB_4055	4.18369		RSOLAG1IB_6642	10.5191		RSOLAG1IB_9552	7.2453
RSOLAG1IB_2426	1104.07		RSOLAG1IB_7021	926.891		RSOLAG1IB_322	1138.07		RSOLAG1IB_2220	944.918		RSOLAG1IB_8147	1086.6		RSOLAG1IB_5263	1219.82		RSOLAG1IB_600	4.16751		RSOLAG1IB_6710	10.4652		RSOLAG1IB_164	7.22538
RSOLAG1IB_377	1103.69		RSOLAG1IB_11124	922.973		RSOLAG1IB_4908	1128.32		RSOLAG1IB_6522	942.705		RSOLAG1IB_5274	1081.83		RSOLAG1IB_5883	1218.66		RSOLAG1IB_3843	4.13287		RSOLAG1IB_3469	10.4188		RSOLAG1IB_4551	7.21637
RSOLAG1IB_2697	1103.58		RSOLAG1IB_6088	910.295		RSOLAG1IB_7817	1117.64		RSOLAG1IB_10053	942.362		RSOLAG1IB_7665	1078.9		RSOLAG1IB_1613	1211.11		RSOLAG1IB_2238	4.1287		RSOLAG1IB_6912	10.4003		RSOLAG1IB_1456	7.13686
RSOLAG1IB_6436	1096.26		RSOLAG1IB_1159	904.834		RSOLAG1IB_877	1106.41		RSOLAG1IB_1166	940.321		RSOLAG1IB_4277	1076.79		RSOLAG1IB_12399	1198.22		RSOLAG1IB_6176	4.07678		RSOLAG1IB_6667	10.3572		RSOLAG1IB_1103	7.11923
RSOLAG1IB_3219	1095.39		RSOLAG1IB_5704	894.772		RSOLAG1IB_10228	1099.04		RSOLAG1IB_6905	931.41		RSOLAG1IB_2590	1066.19		RSOLAG1IB_1566	1196.29		RSOLAG1IB_6886	4.07009		RSOLAG1IB_892	10.3533		RSOLAG1IB_214	7.06846
RSOLAG1IB_10197	1094.48		RSOLAG1IB_5531	893.344		RSOLAG1IB_10980	1096.46		RSOLAG1IB_5465	919.68		RSOLAG1IB_12708	1052.74		RSOLAG1IB_4518	1182.43		RSOLAG1IB_9590	4.06529		RSOLAG1IB_6971	10.3405		RSOLAG1IB_10251	6.99546
RSOLAG1IB_10666	1084.29		RSOLAG1IB_6513	887.093		RSOLAG1IB_5140	1085.83		RSOLAG1IB_7665	913.634		RSOLAG1IB_4643	1035.04		RSOLAG1IB_7518	1169.41		RSOLAG1IB_10475	4.02239		RSOLAG1IB_4414	10.3102		RSOLAG1IB_6642	6.89183
RSOLAG1IB_4908	1082.91		RSOLAG1IB_1852	886.029		RSOLAG1IB_8602	1076.81		RSOLAG1IB_132	907.888		RSOLAG1IB_6931	1031.45		RSOLAG1IB_2789	1152.76		RSOLAG1IB_1271	4.01073		RSOLAG1IB_6650	10.2945		RSOLAG1IB_3667	6.88078
RSOLAG1IB_11058	1071.04		RSOLAG1IB_3576	884.28		RSOLAG1IB_5457	1074.06		RSOLAG1IB_2590	866.26		RSOLAG1IB_5531	1031.23		RSOLAG1IB_4069	1152.46		RSOLAG1IB_535	4.00469		RSOLAG1IB_11090	10.2773		RSOLAG1IB_4414	6.81836
RSOLAG1IB_5736	1070.25		RSOLAG1IB_4779	883.362		RSOLAG1IB_5613	1073.98		RSOLAG1IB_322	865.887		RSOLAG1IB_2057	1026.11		RSOLAG1IB_4135	1145.45		RSOLAG1IB_4438	3.99153		RSOLAG1IB_2295	10.181		RSOLAG1IB_6679	6.80724
RSOLAG1IB_535	1066.28		RSOLAG1IB_3259	870.677		RSOLAG1IB_1275	1071.89		RSOLAG1IB_10565	854.671		RSOLAG1IB_7752	1019.5		RSOLAG1IB_1806	1134.56		RSOLAG1IB_11300	3.99		RSOLAG1IB_9202	10.1777		RSOLAG1IB_8017	6.70702
RSOLAG1IB_4277	1064.6		RSOLAG1IB_6905	868.718		RSOLAG1IB_1338	1057.81		RSOLAG1IB_330	851.173		RSOLAG1IB_1806	1017.26		RSOLAG1IB_4026	1132.96		RSOLAG1IB_353	3.90228		RSOLAG1IB_3862	10.0935		RSOLAG1IB_5221	6.67355
RSOLAG1IB_10189	1064.58		RSOLAG1IB_8908	863.715		RSOLAG1IB_8989	1054.56		RSOLAG1IB_2965	846.502		RSOLAG1IB_1060	1015.41		RSOLAG1IB_6436	1124.39		RSOLAG1IB_8846	3.89386		RSOLAG1IB_9460	10.0713		RSOLAG1IB_2226	6.65503
RSOLAG1IB_2166	1064.23		RSOLAG1IB_489	862.5		RSOLAG1IB_403	1048.05		RSOLAG1IB_10980	842.925		RSOLAG1IB_10666	1014.64		RSOLAG1IB_3108	1123.57		RSOLAG1IB_8130	3.87867		RSOLAG1IB_1142	10.0569		RSOLAG1IB_5531	6.65152
RSOLAG1IB_5279	1058.89		RSOLAG1IB_132	861.396		RSOLAG1IB_11640	1028.14		RSOLAG1IB_1060	830.11		RSOLAG1IB_7518	993.868		RSOLAG1IB_2324	1122.59		RSOLAG1IB_1281	3.86969		RSOLAG1IB_9089	9.99628		RSOLAG1IB_1344	6.62264
RSOLAG1IB_7282	1046.11		RSOLAG1IB_3375	855.843		RSOLAG1IB_535	1025.2		RSOLAG1IB_1852	823.714		RSOLAG1IB_4126	990.539		RSOLAG1IB_9833	1120.74		RSOLAG1IB_7063	3.8691		RSOLAG1IB_9736	9.84519		RSOLAG1IB_7768	6.57838
RSOLAG1IB_10383	1045.43		RSOLAG1IB_4126	852.715		RSOLAG1IB_5704	1025.09		RSOLAG1IB_11053	822.262		RSOLAG1IB_4518	985.986		RSOLAG1IB_1060	1105.8		RSOLAG1IB_8305	3.86808		RSOLAG1IB_10245	9.79365		RSOLAG1IB_9866	6.56557
RSOLAG1IB_7752	1045.38		RSOLAG1IB_1060	846.073		RSOLAG1IB_10943	1024.32		RSOLAG1IB_5263	821.917		RSOLAG1IB_2220	984.363		RSOLAG1IB_10212	1101.73		RSOLAG1IB_4250	3.86027		RSOLAG1IB_871	9.75999		RSOLAG1IB_3108	6.5291
RSOLAG1IB_7021	1040.97		RSOLAG1IB_10843	845.234		RSOLAG1IB_1159	1023.85		RSOLAG1IB_3375	816.137		RSOLAG1IB_9350	979.094		RSOLAG1IB_4833	1099.03		RSOLAG1IB_4046	3.8475		RSOLAG1IB_7133	9.73365		RSOLAG1IB_111	6.51302
RSOLAG1IB_5263	1034.74		RSOLAG1IB_7204	843.957		RSOLAG1IB_5591	1022.71		RSOLAG1IB_5672	814.763		RSOLAG1IB_9590	969.386		RSOLAG1IB_5531	1090.6		RSOLAG1IB_9552	3.8475		RSOLAG1IB_2429	9.6604		RSOLAG1IB_9590	6.4675
RSOLAG1IB_1639	1033.72		RSOLAG1IB_8602	841.146		RSOLAG1IB_1281	1021.69		RSOLAG1IB_6597	813.51		RSOLAG1IB_11640	965.663		RSOLAG1IB_1890	1076.36		RSOLAG1IB_7612	3.83805		RSOLAG1IB_6195	9.65023		RSOLAG1IB_1328	6.45174
RSOLAG1IB_1281	1031.17		RSOLAG1IB_6994	837.586		RSOLAG1IB_10212	1011.92		RSOLAG1IB_6994	813.239		RSOLAG1IB_4135	942.205		RSOLAG1IB_12400	1073.4		RSOLAG1IB_7267	3.8323		RSOLAG1IB_8066	9.60925		RSOLAG1IB_7645	6.42379
RSOLAG1IB_10059	1022.57		RSOLAG1IB_5736	822.533		RSOLAG1IB_4024	1007.62		RSOLAG1IB_141	813.194		RSOLAG1IB_5883	930.832		RSOLAG1IB_5274	1064.06		RSOLAG1IB_3505	3.82653		RSOLAG1IB_4826	9.57439		RSOLAG1IB_5522	6.40354
RSOLAG1IB_1745	1022.01		RSOLAG1IB_1281	822.237		RSOLAG1IB_6878	1007.5		RSOLAG1IB_283	809.583		RSOLAG1IB_1890	927.155		RSOLAG1IB_5457	1060.37		RSOLAG1IB_12819	3.82564		RSOLAG1IB_452	9.46123		RSOLAG1IB_9202	6.40108
RSOLAG1IB_3526	1019.75		RSOLAG1IB_877	821.444		RSOLAG1IB_5883	997.646		RSOLAG1IB_1159	806.814		RSOLAG1IB_5457	926.444		RSOLAG1IB_4126	1043.29		RSOLAG1IB_3267	3.80336		RSOLAG1IB_1215	9.43622		RSOLAG1IB_7752	6.40057
RSOLAG1IB_10943	1017.92		RSOLAG1IB_4277	820.161		RSOLAG1IB_11098	996.113		RSOLAG1IB_1639	802.949		RSOLAG1IB_3573	909.608		RSOLAG1IB_6886	1024.2		RSOLAG1IB_5558	3.76398		RSOLAG1IB_6056	9.35716		RSOLAG1IB_5360	6.39308
RSOLAG1IB_8935	1014.88		RSOLAG1IB_5263	817.872		RSOLAG1IB_5263	993.43		RSOLAG1IB_535	799.035		RSOLAG1IB_12399	909.017		RSOLAG1IB_9569	1023.93		RSOLAG1IB_22	3.75835		RSOLAG1IB_8889	9.31199		RSOLAG1IB_4148	6.34774
RSOLAG1IB_3263	1013.02		RSOLAG1IB_8650	814.753		RSOLAG1IB_3073	990.422		RSOLAG1IB_5457	797.297		RSOLAG1IB_4069	899.482		RSOLAG1IB_2467	1019.01		RSOLAG1IB_8068	3.74714		RSOLAG1IB_9342	9.31086		RSOLAG1IB_3030	6.27075
RSOLAG1IB_5591	1010.6		RSOLAG1IB_2590	814.422		RSOLAG1IB_10565	979.677		RSOLAG1IB_10197	795.263		RSOLAG1IB_314	894.848		RSOLAG1IB_1424	1012.24		RSOLAG1IB_5247	3.73844		RSOLAG1IB_3263	9.29197		RSOLAG1IB_3676	6.26794
RSOLAG1IB_3259	1009.91		RSOLAG1IB_1890	808.955		RSOLAG1IB_10666	978.906		RSOLAG1IB_6897	792.721		RSOLAG1IB_1166	894.617		RSOLAG1IB_8645	994.028		RSOLAG1IB_8861	3.71064		RSOLAG1IB_8510	9.26664		RSOLAG1IB_5798	6.26537
RSOLAG1IB_3690	1002.51		RSOLAG1IB_10565	808.067		RSOLAG1IB_9181	974.764		RSOLAG1IB_5531	792.51		RSOLAG1IB_3263	894.167		RSOLAG1IB_535	993.401		RSOLAG1IB_3862	3.6976		RSOLAG1IB_9823	9.26267		RSOLAG1IB_9823	6.19478
RSOLAG1IB_1060	987.259		RSOLAG1IB_6420	802.155		RSOLAG1IB_9884	967.557		RSOLAG1IB_11212	791.25		RSOLAG1IB_10212	889.192		RSOLAG1IB_6088	993.068		RSOLAG1IB_7768	3.69572		RSOLAG1IB_2974	9.21755		RSOLAG1IB_714	6.18309
RSOLAG1IB_8602	981.889		RSOLAG1IB_7928	800.239		RSOLAG1IB_2697	959.487		RSOLAG1IB_4135	785.069		RSOLAG1IB_6886	869.282		RSOLAG1IB_12708	991.128		RSOLAG1IB_7589	3.68428		RSOLAG1IB_6102	9.21755		RSOLAG1IB_1001	6.13392
RSOLAG1IB_6223	974.524		RSOLAG1IB_11945	795.795		RSOLAG1IB_11358	956.065		RSOLAG1IB_7316	775.712		RSOLAG1IB_9151	865.934		RSOLAG1IB_2108	972.766		RSOLAG1IB_6253	3.65319		RSOLAG1IB_5531	9.18155		RSOLAG1IB_1489	6.12787
RSOLAG1IB_4323	973.476		RSOLAG1IB_2466	793.651		RSOLAG1IB_9151	952.498		RSOLAG1IB_7518	771.306		RSOLAG1IB_4577	862.104		RSOLAG1IB_1610	947.724		RSOLAG1IB_6436	3.64123		RSOLAG1IB_9737	9.11281		RSOLAG1IB_6650	6.12103
RSOLAG1IB_8807	973.187		RSOLAG1IB_4024	792.809		RSOLAG1IB_2590	947.114		RSOLAG1IB_1566	771.005		RSOLAG1IB_6897	854.59		RSOLAG1IB_10666	945.24		RSOLAG1IB_2999	3.6289		RSOLAG1IB_3742	8.91922		RSOLAG1IB_1042	6.11427
RSOLAG1IB_10767	971.092		RSOLAG1IB_3219	787.765		RSOLAG1IB_4277	944.745		RSOLAG1IB_489	770.004		RSOLAG1IB_9552	852.047		RSOLAG1IB_1433	942.671		RSOLAG1IB_3422	3.60819		RSOLAG1IB_4197	8.91779		RSOLAG1IB_10489	6.1022
RSOLAG1IB_4126	966.122		RSOLAG1IB_960	785.94		RSOLAG1IB_1166	943.977		RSOLAG1IB_3543	759.3		RSOLAG1IB_1610	846.948		RSOLAG1IB_1639	938.232		RSOLAG1IB_9517	3.60061		RSOLAG1IB_111	8.877		RSOLAG1IB_8295	6.08794
RSOLAG1IB_10843	960.352		RSOLAG1IB_6897	784.151		RSOLAG1IB_1943	941.819		RSOLAG1IB_5883	757.702		RSOLAG1IB_3690	845.357		RSOLAG1IB_10059	936.963		RSOLAG1IB_2295	3.59654		RSOLAG1IB_6109	8.84999		RSOLAG1IB_9722	6.03057
RSOLAG1IB_1275	956.403		RSOLAG1IB_5105	783.244		RSOLAG1IB_10207	934.454		RSOLAG1IB_2057	757.603		RSOLAG1IB_2075	823.868		RSOLAG1IB_6962	936.391		RSOLAG1IB_5798	3.59243		RSOLAG1IB_5673	8.83034		RSOLAG1IB_20	6.00554
RSOLAG1IB_9151	949.013		RSOLAG1IB_8718	782.935		RSOLAG1IB_1060	929.711		RSOLAG1IB_6088	752.753		RSOLAG1IB_6513	821.325		RSOLAG1IB_5279	918.506		RSOLAG1IB_7632	3.58047		RSOLAG1IB_3939	8.81428		RSOLAG1IB_4440	5.98175
RSOLAG1IB_3543	947.049		RSOLAG1IB_8836	777.507		RSOLAG1IB_5848	926.529		RSOLAG1IB_5044	751.126		RSOLAG1IB_2324	820.066		RSOLAG1IB_4316	905.586		RSOLAG1IB_8700	3.57432		RSOLAG1IB_4322	8.80123		RSOLAG1IB_9049	5.95359
RSOLAG1IB_10212	944.582		RSOLAG1IB_4316	774.769		RSOLAG1IB_4539	923.844		RSOLAG1IB_7928	750.585		RSOLAG1IB_2108	815.651		RSOLAG1IB_6931	900.774		RSOLAG1IB_7133	3.56678		RSOLAG1IB_1661	8.76765		RSOLAG1IB_10325	5.88517
RSOLAG1IB_7817	938.35		RSOLAG1IB_3543	766.682		RSOLAG1IB_377	919.989		RSOLAG1IB_6420	748.456		RSOLAG1IB_3764	813.292		RSOLAG1IB_4926	897.437		RSOLAG1IB_6900	3.56133		RSOLAG1IB_2722	8.75855		RSOLAG1IB_6971	5.86625
RSOLAG1IB_5846	926.229		RSOLAG1IB_9204	764.834		RSOLAG1IB_7021	909.919		RSOLAG1IB_7282	747.393		RSOLAG1IB_7750	808.617		RSOLAG1IB_8650	890.36		RSOLAG1IB_12715	3.56133		RSOLAG1IB_3104	8.73773		RSOLAG1IB_7619	5.86496
RSOLAG1IB_5140	924.886		RSOLAG1IB_10197	764.226		RSOLAG1IB_1745	886.544		RSOLAG1IB_9151	743.557		RSOLAG1IB_2166	801.827		RSOLAG1IB_7750	889.94		RSOLAG1IB_381	3.55069		RSOLAG1IB_2564	8.65264		RSOLAG1IB_1142	5.8446
RSOLAG1IB_6504	920.506		RSOLAG1IB_11058	755.777		RSOLAG1IB_8572	886.451		RSOLAG1IB_2232	737.829		RSOLAG1IB_1159	796.356		RSOLAG1IB_702	882.827		RSOLAG1IB_10839	3.53589		RSOLAG1IB_4709	8.60715		RSOLAG1IB_9736	5.82464
RSOLAG1IB_12708	911.161		RSOLAG1IB_144	749.345		RSOLAG1IB_10178	881.052		RSOLAG1IB_4277	737.769		RSOLAG1IB_535	791.62		RSOLAG1IB_403	880.645		RSOLAG1IB_6905	3.53063		RSOLAG1IB_2789	8.51892		RSOLAG1IB_4046	5.81895
RSOLAG1IB_5883	904.924		RSOLAG1IB_3073	749.192		RSOLAG1IB_6436	878.164		RSOLAG1IB_10177	736.368		RSOLAG1IB_1248	789.423		RSOLAG1IB_4986	879.052		RSOLAG1IB_7019	3.52815		RSOLAG1IB_12112	8.50109		RSOLAG1IB_8515	5.79041
RSOLAG1IB_7204	903.321		RSOLAG1IB_3764	748.453		RSOLAG1IB_7036	877.155		RSOLAG1IB_8650	732.643		RSOLAG1IB_7316	788.082		RSOLAG1IB_10769	878.967		RSOLAG1IB_1639	3.52571		RSOLAG1IB_1428	8.47713		RSOLAG1IB_3444	5.78947
RSOLAG1IB_6648	894.761		RSOLAG1IB_7689	744.268		RSOLAG1IB_1890	876.16		RSOLAG1IB_2789	732.223		RSOLAG1IB_2789	779.17		RSOLAG1IB_2441	876.276		RSOLAG1IB_11305	3.51811		RSOLAG1IB_1165	8.46863		RSOLAG1IB_8572	5.77951
RSOLAG1IB_4024	891.875		RSOLAG1IB_2903	744.019		RSOLAG1IB_1806	862.581		RSOLAG1IB_5935	731.981		RSOLAG1IB_7857	775.428		RSOLAG1IB_1248	874.75		RSOLAG1IB_3154	3.50311		RSOLAG1IB_8253	8.46048		RSOLAG1IB_3278	5.75748
RSOLAG1IB_402	882.163		RSOLAG1IB_7817	741.415		RSOLAG1IB_3263	857.959		RSOLAG1IB_4986	728.352		RSOLAG1IB_7177	773.62		RSOLAG1IB_1224	867.06		RSOLAG1IB_6989	3.50026		RSOLAG1IB_4148	8.40319		RSOLAG1IB_6667	5.74845
RSOLAG1IB_4539	881.31		RSOLAG1IB_702	735.69		RSOLAG1IB_8718	852.715		RSOLAG1IB_11058	726.895		RSOLAG1IB_1424	771.952		RSOLAG1IB_9204	864.473		RSOLAG1IB_2425	3.47932		RSOLAG1IB_1320	8.3019		RSOLAG1IB_9089	5.7411
RSOLAG1IB_5882	876.491		RSOLAG1IB_6240	727.432		RSOLAG1IB_3219	852.404		RSOLAG1IB_9884	721.489		RSOLAG1IB_4986	768.454		RSOLAG1IB_3263	862.801		RSOLAG1IB_9826	3.39513		RSOLAG1IB_8396	8.25739		RSOLAG1IB_6418	5.73665
RSOLAG1IB_1649	875.699		RSOLAG1IB_4926	726.99		RSOLAG1IB_5736	834.875		RSOLAG1IB_702	719.833		RSOLAG1IB_9204	764.485		RSOLAG1IB_3219	861.307		RSOLAG1IB_4261	3.37996		RSOLAG1IB_9381	8.21512		RSOLAG1IB_5247	5.71296
RSOLAG1IB_1424	874.24		RSOLAG1IB_6212	719.315		RSOLAG1IB_7689	827.97		RSOLAG1IB_12399	714.936		RSOLAG1IB_1551	762.693		RSOLAG1IB_5133	859.084		RSOLAG1IB_3939	3.37881		RSOLAG1IB_910	8.16137		RSOLAG1IB_6102	5.69696
RSOLAG1IB_7312	867.278		RSOLAG1IB_2680	719.068		RSOLAG1IB_3314	827.193		RSOLAG1IB_4323	714.271		RSOLAG1IB_1745	762.407		RSOLAG1IB_1745	858.285		RSOLAG1IB_5049	3.36657		RSOLAG1IB_2885	8.14693		RSOLAG1IB_4084	5.6347
RSOLAG1IB_9098	859.611		RSOLAG1IB_1424	717.432		RSOLAG1IB_22	818.744		RSOLAG1IB_6676	709.672		RSOLAG1IB_1649	757.314		RSOLAG1IB_314	857.949		RSOLAG1IB_1456	3.33401		RSOLAG1IB_9181	8.08526		RSOLAG1IB_744	5.55265
RSOLAG1IB_3001	855.574		RSOLAG1IB_10212	715.15		RSOLAG1IB_2166	816.662		RSOLAG1IB_1281	704.761		RSOLAG1IB_7867	756.287		RSOLAG1IB_3676	854.555		RSOLAG1IB_7108	3.32703		RSOLAG1IB_7792	8.08097		RSOLAG1IB_8704	5.50893
RSOLAG1IB_3073	854.142		RSOLAG1IB_3776	715.058		RSOLAG1IB_9410	810.235		RSOLAG1IB_1433	701.356		RSOLAG1IB_9833	755.71		RSOLAG1IB_9151	853.48		RSOLAG1IB_3909	3.3142		RSOLAG1IB_103	8.05807		RSOLAG1IB_6702	5.48318
RSOLAG1IB_9181	852.96		RSOLAG1IB_3001	710.04		RSOLAG1IB_9910	809.12		RSOLAG1IB_2324	697.992		RSOLAG1IB_6436	752.981		RSOLAG1IB_2075	849.944		RSOLAG1IB_4735	3.31364		RSOLAG1IB_5373	8.01299		RSOLAG1IB_9938	5.45875
RSOLAG1IB_1338	840.558		RSOLAG1IB_3263	702.831		RSOLAG1IB_1610	806.44		RSOLAG1IB_2467	692.395		RSOLAG1IB_4624	746.742		RSOLAG1IB_3573	845.749		RSOLAG1IB_5327	3.30251		RSOLAG1IB_1328	7.98345		RSOLAG1IB_10669	5.44374
RSOLAG1IB_1610	839.987		RSOLAG1IB_2467	700.712		RSOLAG1IB_1639	805.495		RSOLAG1IB_8572	691.986		RSOLAG1IB_3314	741.198		RSOLAG1IB_9350	835.484		RSOLAG1IB_9722	3.28063		RSOLAG1IB_7234	7.87869		RSOLAG1IB_8651	5.42964
RSOLAG1IB_877	839.605		RSOLAG1IB_3573	696.805		RSOLAG1IB_711	804.915		RSOLAG1IB_1745	687.177		RSOLAG1IB_9146	731.322		RSOLAG1IB_2614	833.374		RSOLAG1IB_1661	3.26455		RSOLAG1IB_9732	7.85644		RSOLAG1IB_1320	5.41569
RSOLAG1IB_2590	838.814		RSOLAG1IB_6184	695.21		RSOLAG1IB_7098	803.27		RSOLAG1IB_6962	683.951		RSOLAG1IB_6648	726.358		RSOLAG1IB_9596	832.961		RSOLAG1IB_1572	3.25711		RSOLAG1IB_1060	7.83492		RSOLAG1IB_6710	5.37252
RSOLAG1IB_8124	838.574		RSOLAG1IB_1649	694.19		RSOLAG1IB_9098	797.078		RSOLAG1IB_6212	682.099		RSOLAG1IB_1224	722.904		RSOLAG1IB_4577	832.624		RSOLAG1IB_5417	3.24589		RSOLAG1IB_7747	7.83492		RSOLAG1IB_1351	5.30638
RSOLAG1IB_5274	827.748		RSOLAG1IB_10207	693.74		RSOLAG1IB_8836	791.563		RSOLAG1IB_7391	681.092		RSOLAG1IB_2441	722.016		RSOLAG1IB_6182	832.342		RSOLAG1IB_4273	3.23958		RSOLAG1IB_8572	7.81811		RSOLAG1IB_6188	5.29386
RSOLAG1IB_7036	825.351		RSOLAG1IB_9451	691.152		RSOLAG1IB_1224	788.303		RSOLAG1IB_11300	677.878		RSOLAG1IB_2726	720.461		RSOLAG1IB_7177	832.303		RSOLAG1IB_1585	3.23688		RSOLAG1IB_7221	7.74325		RSOLAG1IB_1806	5.2792
RSOLAG1IB_7407	825.051		RSOLAG1IB_322	690.452		RSOLAG1IB_6037	783.124		RSOLAG1IB_1424	675.949		RSOLAG1IB_10383	719.738		RSOLAG1IB_4334	831.346		RSOLAG1IB_8066	3.21674		RSOLAG1IB_9735	7.74262		RSOLAG1IB_2398	5.25955
RSOLAG1IB_1159	825.011		RSOLAG1IB_4135	685.899		RSOLAG1IB_3001	781.582		RSOLAG1IB_4908	675.067		RSOLAG1IB_2467	717.501		RSOLAG1IB_6648	825.511		RSOLAG1IB_6270	3.21023		RSOLAG1IB_4551	7.73183		RSOLAG1IB_10786	5.25833
RSOLAG1IB_2680	824.532		RSOLAG1IB_5883	684.902		RSOLAG1IB_11945	780.012		RSOLAG1IB_2557	672.031		RSOLAG1IB_9181	714.666		RSOLAG1IB_1281	821.711		RSOLAG1IB_2752	3.1918		RSOLAG1IB_2272	7.71295		RSOLAG1IB_1157	5.16673
RSOLAG1IB_8836	816.965		RSOLAG1IB_2999	684.244		RSOLAG1IB_2504	777.397		RSOLAG1IB_3219	671.933		RSOLAG1IB_403	714.022		RSOLAG1IB_96	819.192		RSOLAG1IB_5274	3.18863		RSOLAG1IB_6411	7.6679		RSOLAG1IB_1097	5.08799
RSOLAG1IB_2903	815.347		RSOLAG1IB_9499	683.34		RSOLAG1IB_4624	771.988		RSOLAG1IB_8908	668.338		RSOLAG1IB_1639	713.565		RSOLAG1IB_5465	817.847		RSOLAG1IB_2461	3.18701		RSOLAG1IB_8651	7.66239		RSOLAG1IB_10317	5.08028
RSOLAG1IB_8718	814.15		RSOLAG1IB_7407	683.129		RSOLAG1IB_6705	767.909		RSOLAG1IB_1649	660.141		RSOLAG1IB_2557	708.874		RSOLAG1IB_283	816.923		RSOLAG1IB_2469	3.18645		RSOLAG1IB_1042	7.62931		RSOLAG1IB_4709	5.06776
RSOLAG1IB_4624	806.142		RSOLAG1IB_1551	677.071		RSOLAG1IB_9460	765.76		RSOLAG1IB_1890	657.931		RSOLAG1IB_1566	708.448		RSOLAG1IB_11644	810.188		RSOLAG1IB_1165	3.16853		RSOLAG1IB_10538	7.60623		RSOLAG1IB_1194	5.05685
RSOLAG1IB_4986	788.532		RSOLAG1IB_1433	674.978		RSOLAG1IB_5274	760.631		RSOLAG1IB_8836	656.356		RSOLAG1IB_3219	706.478		RSOLAG1IB_8765	805.8		RSOLAG1IB_8990	3.13995		RSOLAG1IB_4779	7.59363		RSOLAG1IB_7312	5.04324
RSOLAG1IB_8908	785.472		RSOLAG1IB_6522	674.924		RSOLAG1IB_8160	760.541		RSOLAG1IB_7817	651.217		RSOLAG1IB_4334	702.319		RSOLAG1IB_8295	804.006		RSOLAG1IB_5522	3.13899		RSOLAG1IB_535	7.57323		RSOLAG1IB_11871	5.04227
RSOLAG1IB_9499	784.778		RSOLAG1IB_856	669.676		RSOLAG1IB_5847	756.793		RSOLAG1IB_2306	648.263		RSOLAG1IB_141	700.949		RSOLAG1IB_2306	799.2		RSOLAG1IB_2426	3.12563		RSOLAG1IB_12819	7.49826		RSOLAG1IB_2272	5.02238
RSOLAG1IB_8650	783.973		RSOLAG1IB_8807	669.404		RSOLAG1IB_4781	745.795		RSOLAG1IB_2614	647.295		RSOLAG1IB_8572	697.808		RSOLAG1IB_4624	798.509		RSOLAG1IB_4987	3.11092		RSOLAG1IB_424	7.49363		RSOLAG1IB_3517	5.02238
RSOLAG1IB_7857	783.242		RSOLAG1IB_4986	667.301		RSOLAG1IB_2467	744.861		RSOLAG1IB_7204	640.348		RSOLAG1IB_856	696.585		RSOLAG1IB_6212	796.051		RSOLAG1IB_10106	3.10909		RSOLAG1IB_4625	7.48126		RSOLAG1IB_1386	5.00835
RSOLAG1IB_3055	781.516		RSOLAG1IB_12399	661.807		RSOLAG1IB_6522	743.523		RSOLAG1IB_9552	637.836		RSOLAG1IB_283	694.132		RSOLAG1IB_8399	790.731		RSOLAG1IB_12394	3.10909		RSOLAG1IB_6013	7.45619		RSOLAG1IB_2863	4.99209
RSOLAG1IB_3314	780.772		RSOLAG1IB_9049	661.146		RSOLAG1IB_8621	739.956		RSOLAG1IB_2108	636.379		RSOLAG1IB_6240	692.912		RSOLAG1IB_1551	783.104		RSOLAG1IB_5531	3.10132		RSOLAG1IB_8343	7.4424		RSOLAG1IB_1811	4.98823
RSOLAG1IB_7518	778.201		RSOLAG1IB_283	656.555		RSOLAG1IB_3572	737.833		RSOLAG1IB_4316	631.338		RSOLAG1IB_9098	692.159		RSOLAG1IB_2057	777.824		RSOLAG1IB_1608	3.09273		RSOLAG1IB_9866	7.44098		RSOLAG1IB_4908	4.92991
RSOLAG1IB_5465	777.638		RSOLAG1IB_5274	654.239		RSOLAG1IB_2903	733.778		RSOLAG1IB_411	631.122		RSOLAG1IB_9569	690.888		RSOLAG1IB_7010	776.475		RSOLAG1IB_2226	3.08049		RSOLAG1IB_10325	7.41262		RSOLAG1IB_847	4.89682
RSOLAG1IB_6184	775.69		RSOLAG1IB_2557	652.7		RSOLAG1IB_8124	733.749		RSOLAG1IB_9534	630.341		RSOLAG1IB_702	682.874		RSOLAG1IB_5522	773.698		RSOLAG1IB_4577	3.07847		RSOLAG1IB_8295	7.41141		RSOLAG1IB_5211	4.89682
RSOLAG1IB_10894	773.308		RSOLAG1IB_1745	652.494		RSOLAG1IB_614	732.759		RSOLAG1IB_1806	623.71		RSOLAG1IB_7407	682.159		RSOLAG1IB_9504	772.328		RSOLAG1IB_4986	3.07138		RSOLAG1IB_3544	7.40088		RSOLAG1IB_5497	4.89682
RSOLAG1IB_6420	773.25		RSOLAG1IB_9662	651.982		RSOLAG1IB_2797	729.517		RSOLAG1IB_7452	623.327		RSOLAG1IB_7928	679.483		RSOLAG1IB_6513	765.034		RSOLAG1IB_5119	3.0661		RSOLAG1IB_7229	7.36365		RSOLAG1IB_7101	4.89682
RSOLAG1IB_702	771.399		RSOLAG1IB_8132	649.929		RSOLAG1IB_5827	728.348		RSOLAG1IB_5522	623.152		RSOLAG1IB_11644	676.06		RSOLAG1IB_7255	760.895		RSOLAG1IB_1142	3.05393		RSOLAG1IB_6617	7.25911		RSOLAG1IB_8516	4.8616
RSOLAG1IB_9884	771.258		RSOLAG1IB_5121	648.456		RSOLAG1IB_3159	727.843		RSOLAG1IB_10666	619.703		RSOLAG1IB_8645	675.379		RSOLAG1IB_8836	760.504		RSOLAG1IB_9938	3.05048		RSOLAG1IB_3206	7.25055		RSOLAG1IB_7229	4.86001
RSOLAG1IB_322	768.453		RSOLAG1IB_2722	646.142		RSOLAG1IB_4126	723.751		RSOLAG1IB_6037	615.969		RSOLAG1IB_8650	675.292		RSOLAG1IB_9146	756.435		RSOLAG1IB_2859	3.04397		RSOLAG1IB_3929	7.24884		RSOLAG1IB_5399	4.85424
RSOLAG1IB_6037	767.949		RSOLAG1IB_2232	645.524		RSOLAG1IB_7912	722.657		RSOLAG1IB_10212	614.899		RSOLAG1IB_1433	664.662		RSOLAG1IB_1247	753.978		RSOLAG1IB_4608	3.04322		RSOLAG1IB_5221	7.2369		RSOLAG1IB_417	4.85041
RSOLAG1IB_1943	767.727		RSOLAG1IB_8312	642.758		RSOLAG1IB_2989	716.436		RSOLAG1IB_6549	604.336		RSOLAG1IB_4204	663.707		RSOLAG1IB_9181	751.946		RSOLAG1IB_5597	3.02613		RSOLAG1IB_1881	7.20452		RSOLAG1IB_10053	4.83966
RSOLAG1IB_614	762.718		RSOLAG1IB_5672	642.4		RSOLAG1IB_7177	712.664		RSOLAG1IB_93	602.513		RSOLAG1IB_3422	662.188		RSOLAG1IB_2166	750.868		RSOLAG1IB_3892	3.02326		RSOLAG1IB_2806	7.17035		RSOLAG1IB_5680	4.83222
RSOLAG1IB_2999	749.659		RSOLAG1IB_9151	640.738		RSOLAG1IB_5882	710.632		RSOLAG1IB_9137	602.236		RSOLAG1IB_411	651.436		RSOLAG1IB_5935	750.297		RSOLAG1IB_74	3.00997		RSOLAG1IB_10317	7.16884		RSOLAG1IB_8645	4.81475
RSOLAG1IB_11945	749.488		RSOLAG1IB_1338	637.21		RSOLAG1IB_1424	709.884		RSOLAG1IB_2722	601.633		RSOLAG1IB_9499	651.373		RSOLAG1IB_2557	746.882		RSOLAG1IB_9823	3.00889		RSOLAG1IB_3444	7.1412		RSOLAG1IB_8084	4.80265
RSOLAG1IB_3159	737.671		RSOLAG1IB_2192	637.059		RSOLAG1IB_2306	707.485		RSOLAG1IB_3263	601.557		RSOLAG1IB_6182	650.452		RSOLAG1IB_960	744.151		RSOLAG1IB_8147	2.99806		RSOLAG1IB_277	7.13308		RSOLAG1IB_6195	4.79438
RSOLAG1IB_7867	736.926		RSOLAG1IB_4908	635.694		RSOLAG1IB_11053	704.819		RSOLAG1IB_2903	599.351		RSOLAG1IB_9936	649.175		RSOLAG1IB_6037	742.587		RSOLAG1IB_5065	2.99336		RSOLAG1IB_2455	7.1052		RSOLAG1IB_8510	4.78703
RSOLAG1IB_10207	736.795		RSOLAG1IB_8124	635.389		RSOLAG1IB_144	703.205		RSOLAG1IB_9833	594.947		RSOLAG1IB_1456	648.204		RSOLAG1IB_7531	737.712		RSOLAG1IB_3395	2.98523		RSOLAG1IB_8324	7.1052		RSOLAG1IB_1193	4.78616
RSOLAG1IB_8312	734.244		RSOLAG1IB_2726	626.584		RSOLAG1IB_8807	701.477		RSOLAG1IB_3278	594.801		RSOLAG1IB_8640	647.848		RSOLAG1IB_1567	737.251		RSOLAG1IB_2371	2.98284		RSOLAG1IB_1351	7.10485		RSOLAG1IB_9381	4.76952
RSOLAG1IB_1433	733.997		RSOLAG1IB_5820	625.615		RSOLAG1IB_7857	700.608		RSOLAG1IB_5687	593.842		RSOLAG1IB_960	647.626		RSOLAG1IB_4895	735.34		RSOLAG1IB_6971	2.98284		RSOLAG1IB_2356	7.07213		RSOLAG1IB_12619	4.76796
RSOLAG1IB_9460	733.318		RSOLAG1IB_2306	621.378		RSOLAG1IB_6656	697.281		RSOLAG1IB_9591	593.038		RSOLAG1IB_10077	645.072		RSOLAG1IB_632	731.456		RSOLAG1IB_8808	2.97529		RSOLAG1IB_3892	7.06846		RSOLAG1IB_2859	4.76448
RSOLAG1IB_10228	732.628		RSOLAG1IB_5522	620.767		RSOLAG1IB_2680	694.839		RSOLAG1IB_2307	590.29		RSOLAG1IB_8598	638.081		RSOLAG1IB_9534	729.203		RSOLAG1IB_6642	2.97437		RSOLAG1IB_6917	7.05938		RSOLAG1IB_7612	4.76448
RSOLAG1IB_10299	730.768		RSOLAG1IB_9521	619.294		RSOLAG1IB_907	693.776		RSOLAG1IB_5820	590.249		RSOLAG1IB_12400	636.017		RSOLAG1IB_3690	727.454		RSOLAG1IB_343	2.96969		RSOLAG1IB_1271	6.99546		RSOLAG1IB_3467	4.7542
RSOLAG1IB_5121	725.925		RSOLAG1IB_7518	619.243		RSOLAG1IB_8598	693.295		RSOLAG1IB_12400	588.094		RSOLAG1IB_6597	635.791		RSOLAG1IB_377	726.683		RSOLAG1IB_6504	2.96505		RSOLAG1IB_6493	6.95687		RSOLAG1IB_2238	4.70479
RSOLAG1IB_5189	723.355		RSOLAG1IB_7282	618.582		RSOLAG1IB_3690	692.487		RSOLAG1IB_9953	586.065		RSOLAG1IB_1281	634.676		RSOLAG1IB_9936	721.171		RSOLAG1IB_8537	2.96179		RSOLAG1IB_10452	6.94365		RSOLAG1IB_2582	4.70095
RSOLAG1IB_5855	721.351		RSOLAG1IB_1806	617.962		RSOLAG1IB_1433	691.823		RSOLAG1IB_3159	584.127		RSOLAG1IB_4926	633.291		RSOLAG1IB_2307	718.018		RSOLAG1IB_277	2.95874		RSOLAG1IB_2953	6.92263		RSOLAG1IB_2217	4.6983
RSOLAG1IB_7177	718.866		RSOLAG1IB_11098	615.486		RSOLAG1IB_3526	691.238		RSOLAG1IB_9204	582.935		RSOLAG1IB_386	628.124		RSOLAG1IB_2722	714.697		RSOLAG1IB_8132	2.94809		RSOLAG1IB_3108	6.92085		RSOLAG1IB_283	4.69715
RSOLAG1IB_6656	718.292		RSOLAG1IB_10894	613.493		RSOLAG1IB_6679	685.204		RSOLAG1IB_314	577.665		RSOLAG1IB_5522	626.794		RSOLAG1IB_3764	704.71		RSOLAG1IB_9181	2.92625		RSOLAG1IB_4908	6.88202		RSOLAG1IB_7666	4.68392
RSOLAG1IB_2306	713.218		RSOLAG1IB_7912	612.639		RSOLAG1IB_3543	683.801		RSOLAG1IB_9181	574.713		RSOLAG1IB_9460	625.961		RSOLAG1IB_8339	704.229		RSOLAG1IB_4516	2.92538		RSOLAG1IB_1193	6.86109		RSOLAG1IB_9460	4.64441
RSOLAG1IB_6820	710.223		RSOLAG1IB_8460	610.937		RSOLAG1IB_4986	683.672		RSOLAG1IB_7857	574.693		RSOLAG1IB_402	622.372		RSOLAG1IB_5846	703.971		RSOLAG1IB_8572	2.92128		RSOLAG1IB_7582	6.85152		RSOLAG1IB_8152	4.62478
RSOLAG1IB_2989	707.71		RSOLAG1IB_6962	606.869		RSOLAG1IB_4135	679.901		RSOLAG1IB_12708	573.922		RSOLAG1IB_6962	621.897		RSOLAG1IB_9451	702.844		RSOLAG1IB_4489	2.9065		RSOLAG1IB_7666	6.81297		RSOLAG1IB_2429	4.59702
RSOLAG1IB_8132	706.827		RSOLAG1IB_8140	603.567		RSOLAG1IB_9146	674.624		RSOLAG1IB_711	571.819		RSOLAG1IB_8873	619.304		RSOLAG1IB_6240	702.382		RSOLAG1IB_11816	2.89409		RSOLAG1IB_1386	6.7927		RSOLAG1IB_8431	4.58902
RSOLAG1IB_3572	703.151		RSOLAG1IB_111	603.491		RSOLAG1IB_7518	669.706		RSOLAG1IB_8295	571.737		RSOLAG1IB_8399	617.851		RSOLAG1IB_7857	699.533		RSOLAG1IB_2903	2.88341		RSOLAG1IB_283	6.789		RSOLAG1IB_8889	4.57572
RSOLAG1IB_3562	697.523		RSOLAG1IB_11269	601.398		RSOLAG1IB_1248	663.526		RSOLAG1IB_2680	569.766		RSOLAG1IB_3776	615.712		RSOLAG1IB_2903	699.078		RSOLAG1IB_6917	2.88341		RSOLAG1IB_3064	6.78453		RSOLAG1IB_5465	4.56353
RSOLAG1IB_3776	697.122		RSOLAG1IB_9884	599.635		RSOLAG1IB_3444	662.678		RSOLAG1IB_3776	568.056		RSOLAG1IB_8136	614.985		RSOLAG1IB_3226	696.032		RSOLAG1IB_8084	2.87218		RSOLAG1IB_3109	6.74674		RSOLAG1IB_7986	4.56143
RSOLAG1IB_3573	686.287		RSOLAG1IB_4696	599.408		RSOLAG1IB_7752	661.65		RSOLAG1IB_4926	568.032		RSOLAG1IB_8130	614.479		RSOLAG1IB_10383	695.148		RSOLAG1IB_6418	2.86832		RSOLAG1IB_7117	6.74251		RSOLAG1IB_4712	4.5564
RSOLAG1IB_11358	683.996		RSOLAG1IB_6037	599.364		RSOLAG1IB_7867	658.02		RSOLAG1IB_111	564.365		RSOLAG1IB_7751	613.233		RSOLAG1IB_3090	694.575		RSOLAG1IB_2722	2.86643		RSOLAG1IB_1806	6.73468		RSOLAG1IB_11090	4.55425
RSOLAG1IB_711	682.341		RSOLAG1IB_4214	598.712		RSOLAG1IB_3226	657.778		RSOLAG1IB_632	564.197		RSOLAG1IB_3245	611.803		RSOLAG1IB_8082	693.182		RSOLAG1IB_5673	2.86317		RSOLAG1IB_759	6.70676		RSOLAG1IB_5585	4.55319
RSOLAG1IB_9349	678.398		RSOLAG1IB_11305	598.411		RSOLAG1IB_6676	654.736		RSOLAG1IB_2441	563.076		RSOLAG1IB_2306	606.553		RSOLAG1IB_8572	691.587		RSOLAG1IB_6710	2.85415		RSOLAG1IB_847	6.67749		RSOLAG1IB_6912	4.55015
RSOLAG1IB_8598	677.18		RSOLAG1IB_1566	598.025		RSOLAG1IB_702	653.843		RSOLAG1IB_8873	562.743		RSOLAG1IB_7912	604.097		RSOLAG1IB_964	686.644		RSOLAG1IB_3764	2.85008		RSOLAG1IB_12715	6.67749		RSOLAG1IB_7204	4.54198
RSOLAG1IB_7666	677.02		RSOLAG1IB_3444	595.678		RSOLAG1IB_4323	649.709		RSOLAG1IB_1489	559.551		RSOLAG1IB_5846	601.522		RSOLAG1IB_839	683.736		RSOLAG1IB_9866	2.84508		RSOLAG1IB_5399	6.64265		RSOLAG1IB_6639	4.53558
RSOLAG1IB_7665	676.324		RSOLAG1IB_3159	594.983		RSOLAG1IB_2338	648.641		RSOLAG1IB_1224	559.204		RSOLAG1IB_377	600.566		RSOLAG1IB_2812	683.086		RSOLAG1IB_2573	2.84412		RSOLAG1IB_8201	6.64167		RSOLAG1IB_5116	4.52228
RSOLAG1IB_3434	673.43		RSOLAG1IB_2307	594.468		RSOLAG1IB_8650	645.832		RSOLAG1IB_9451	554.041		RSOLAG1IB_8836	592.38		RSOLAG1IB_1073	679.716		RSOLAG1IB_10319	2.84208		RSOLAG1IB_4440	6.62684		RSOLAG1IB_3391	4.50931
RSOLAG1IB_1551	672.057		RSOLAG1IB_5882	589.589		RSOLAG1IB_839	644.294		RSOLAG1IB_6513	550.474		RSOLAG1IB_7204	587.974		RSOLAG1IB_7751	679.105		RSOLAG1IB_1060	2.84016		RSOLAG1IB_742	6.6093		RSOLAG1IB_3245	4.49708
RSOLAG1IB_6679	665.015		RSOLAG1IB_9137	589.276		RSOLAG1IB_7204	636.09		RSOLAG1IB_960	549.565		RSOLAG1IB_9596	586.868		RSOLAG1IB_8136	673.282		RSOLAG1IB_7912	2.82372		RSOLAG1IB_2095	6.5881		RSOLAG1IB_6404	4.48301
RSOLAG1IB_7912	663.486		RSOLAG1IB_12708	586.548		RSOLAG1IB_5672	630.43		RSOLAG1IB_10059	540.531		RSOLAG1IB_6212	585.315		RSOLAG1IB_7098	672.816		RSOLAG1IB_8136	2.82032		RSOLAG1IB_2582	6.58133		RSOLAG1IB_4559	4.47982
RSOLAG1IB_6676	660.621		RSOLAG1IB_614	585.59		RSOLAG1IB_3935	627.541		RSOLAG1IB_3226	534.044		RSOLAG1IB_96	583.515		RSOLAG1IB_6642	668.435		RSOLAG1IB_6653	2.81093		RSOLAG1IB_4986	6.57739		RSOLAG1IB_3109	4.46155
RSOLAG1IB_2467	658.681		RSOLAG1IB_4645	584.848		RSOLAG1IB_1247	624.395		RSOLAG1IB_6944	533.558		RSOLAG1IB_5133	582.686		RSOLAG1IB_10228	668.172		RSOLAG1IB_6656	2.81073		RSOLAG1IB_143	6.56891		RSOLAG1IB_892	4.44601
RSOLAG1IB_856	654.653		RSOLAG1IB_10059	582.456		RSOLAG1IB_4273	623.985		RSOLAG1IB_1610	533.551		RSOLAG1IB_6037	581.028		RSOLAG1IB_10669	668.054		RSOLAG1IB_12064	2.77834		RSOLAG1IB_6404	6.55209		RSOLAG1IB_8396	4.44418
RSOLAG1IB_2797	654.355		RSOLAG1IB_2429	581.023		RSOLAG1IB_10843	622.11		RSOLAG1IB_8645	530.498		RSOLAG1IB_5935	579.212		RSOLAG1IB_2527	666.59		RSOLAG1IB_10685	2.77392		RSOLAG1IB_8663	6.53785		RSOLAG1IB_1165	4.43595
RSOLAG1IB_8873	649.865		RSOLAG1IB_1610	580.201		RSOLAG1IB_6074	617.396		RSOLAG1IB_5133	529.51		RSOLAG1IB_6944	578.895		RSOLAG1IB_8124	665.334		RSOLAG1IB_6182	2.7729		RSOLAG1IB_1646	6.5291		RSOLAG1IB_5220	4.43486
RSOLAG1IB_9146	647.812		RSOLAG1IB_1943	579.973		RSOLAG1IB_8115	612.899		RSOLAG1IB_10843	527.722		RSOLAG1IB_9883	577.241		RSOLAG1IB_3935	664.884		RSOLAG1IB_6679	2.76682		RSOLAG1IB_4135	6.5291		RSOLAG1IB_2392	4.41252
RSOLAG1IB_7603	647.512		RSOLAG1IB_1224	578.319		RSOLAG1IB_3473	611.709		RSOLAG1IB_1551	527.306		RSOLAG1IB_9451	577.226		RSOLAG1IB_1346	662.936		RSOLAG1IB_4492	2.76231		RSOLAG1IB_6266	6.5291		RSOLAG1IB_4208	4.39243
RSOLAG1IB_9049	646.014		RSOLAG1IB_10383	576.586		RSOLAG1IB_4779	609.974		RSOLAG1IB_4291	525.451		RSOLAG1IB_1338	569.39		RSOLAG1IB_6415	661.194		RSOLAG1IB_452	2.76166		RSOLAG1IB_18	6.51092		RSOLAG1IB_18	4.38424
RSOLAG1IB_4926	643.12		RSOLAG1IB_1247	574.827		RSOLAG1IB_9529	606.408		RSOLAG1IB_1247	521.262		RSOLAG1IB_4895	569.04		RSOLAG1IB_111	660.468		RSOLAG1IB_330	2.75446		RSOLAG1IB_1585	6.50697		RSOLAG1IB_3470	4.36854
RSOLAG1IB_2307	639.34		RSOLAG1IB_10666	574.484		RSOLAG1IB_7282	603.116		RSOLAG1IB_746	517.837		RSOLAG1IB_144	567.77		RSOLAG1IB_5608	660.04		RSOLAG1IB_6102	2.75246		RSOLAG1IB_2568	6.50455		RSOLAG1IB_7747	4.33719
RSOLAG1IB_4273	639.095		RSOLAG1IB_7213	573.96		RSOLAG1IB_11212	602.84		RSOLAG1IB_144	513.564		RSOLAG1IB_907	567.711		RSOLAG1IB_8130	659.859		RSOLAG1IB_3241	2.75003		RSOLAG1IB_7271	6.49266		RSOLAG1IB_8990	4.33612
RSOLAG1IB_67	637.754		RSOLAG1IB_8726	572.562		RSOLAG1IB_111	601.513		RSOLAG1IB_12555	511.764		RSOLAG1IB_11300	565.714		RSOLAG1IB_4204	659.84		RSOLAG1IB_4421	2.74519		RSOLAG1IB_7112	6.47809		RSOLAG1IB_3710	4.33489
RSOLAG1IB_4111	635.964		RSOLAG1IB_330	571.442		RSOLAG1IB_5294	597.557		RSOLAG1IB_1456	509.582		RSOLAG1IB_7391	564.301		RSOLAG1IB_2726	659.481		RSOLAG1IB_1166	2.74222		RSOLAG1IB_1786	6.46073		RSOLAG1IB_9688	4.33231
RSOLAG1IB_111	634.931		RSOLAG1IB_6642	569.773		RSOLAG1IB_6415	593.446		RSOLAG1IB_7912	507.268		RSOLAG1IB_7010	563.387		RSOLAG1IB_3309	658.714		RSOLAG1IB_9158	2.73191		RSOLAG1IB_617	6.45835		RSOLAG1IB_742	4.28826
RSOLAG1IB_7311	633.02		RSOLAG1IB_2108	568.587		RSOLAG1IB_2429	586.62		RSOLAG1IB_7255	503.202		RSOLAG1IB_711	563.097		RSOLAG1IB_1456	656.383		RSOLAG1IB_917	2.72938		RSOLAG1IB_4334	6.45137		RSOLAG1IB_4266	4.28803
RSOLAG1IB_6522	627.67		RSOLAG1IB_7368	567.025		RSOLAG1IB_5133	583.266		RSOLAG1IB_1248	503.09		RSOLAG1IB_7255	559.8		RSOLAG1IB_4529	654.02		RSOLAG1IB_2965	2.71947		RSOLAG1IB_3327	6.42994		RSOLAG1IB_3544	4.28472
RSOLAG1IB_9451	627.502		RSOLAG1IB_2614	565.942		RSOLAG1IB_3250	580.093		RSOLAG1IB_7177	500.495		RSOLAG1IB_3676	557.063		RSOLAG1IB_3159	648.279		RSOLAG1IB_5591	2.71507		RSOLAG1IB_11671	6.40657		RSOLAG1IB_353	4.28187
RSOLAG1IB_2429	625.535		RSOLAG1IB_2441	563.469		RSOLAG1IB_6200	579.572		RSOLAG1IB_1567	497.121		RSOLAG1IB_1510	556.044		RSOLAG1IB_7867	647.8		RSOLAG1IB_164	2.70524		RSOLAG1IB_3716	6.33853		RSOLAG1IB_6917	4.2754
RSOLAG1IB_2220	624.567		RSOLAG1IB_11053	562.204		RSOLAG1IB_3776	579.113		RSOLAG1IB_7531	495.718		RSOLAG1IB_2680	552.984		RSOLAG1IB_6126	641.411		RSOLAG1IB_111	2.7017		RSOLAG1IB_7775	6.33442		RSOLAG1IB_6223	4.26312
RSOLAG1IB_7722	623.389		RSOLAG1IB_6173	561.243		RSOLAG1IB_3562	574.856		RSOLAG1IB_7010	494.327		RSOLAG1IB_3543	552.756		RSOLAG1IB_3737	641.327		RSOLAG1IB_3108	2.69869		RSOLAG1IB_9951	6.28469		RSOLAG1IB_7243	4.26312
RSOLAG1IB_3226	622.072		RSOLAG1IB_9910	560.252		RSOLAG1IB_4109	572.026		RSOLAG1IB_7696	492.381		RSOLAG1IB_4273	551.085		RSOLAG1IB_1649	640.828		RSOLAG1IB_4135	2.68661		RSOLAG1IB_1104	6.25127		RSOLAG1IB_6109	4.25922
RSOLAG1IB_5081	621.74		RSOLAG1IB_6676	559.003		RSOLAG1IB_1216	571.535		RSOLAG1IB_8124	492.36		RSOLAG1IB_2614	547.791		RSOLAG1IB_1338	637.946		RSOLAG1IB_10943	2.67586		RSOLAG1IB_7619	6.22977		RSOLAG1IB_4735	4.25251
RSOLAG1IB_10433	616.717		RSOLAG1IB_9181	558.475		RSOLAG1IB_3535	570.776		RSOLAG1IB_2726	491.231		RSOLAG1IB_6415	546.128		RSOLAG1IB_3314	637.853		RSOLAG1IB_4833	2.66833		RSOLAG1IB_3044	6.22905		RSOLAG1IB_2885	4.2468
RSOLAG1IB_4223	614.58		RSOLAG1IB_11358	556.932		RSOLAG1IB_4559	570.105		RSOLAG1IB_3676	491.171		RSOLAG1IB_8537	541.395		RSOLAG1IB_4291	634.884		RSOLAG1IB_2697	2.66659		RSOLAG1IB_10474	6.19821		RSOLAG1IB_5551	4.2468
RSOLAG1IB_7531	614.58		RSOLAG1IB_4624	556.404		RSOLAG1IB_10433	567.289		RSOLAG1IB_6642	489.537		RSOLAG1IB_5044	538.032		RSOLAG1IB_9098	633.888		RSOLAG1IB_3467	2.66235		RSOLAG1IB_9953	6.17976		RSOLAG1IB_9737	4.24217
RSOLAG1IB_1248	613.983		RSOLAG1IB_12819	556.402		RSOLAG1IB_8023	567.137		RSOLAG1IB_3245	489.333		RSOLAG1IB_10053	537.85		RSOLAG1IB_711	633.45		RSOLAG1IB_714	2.64022		RSOLAG1IB_7204	6.17426		RSOLAG1IB_2839	4.24134
RSOLAG1IB_5820	613.636		RSOLAG1IB_711	556.172		RSOLAG1IB_3755	565.311		RSOLAG1IB_10383	488.097		RSOLAG1IB_6656	535.752		RSOLAG1IB_11300	626.935		RSOLAG1IB_8510	2.63506		RSOLAG1IB_2863	6.13532		RSOLAG1IB_3567	4.22578
RSOLAG1IB_6074	613.361		RSOLAG1IB_6648	555.554		RSOLAG1IB_11300	564.989		RSOLAG1IB_3935	485.309		RSOLAG1IB_5673	534.771		RSOLAG1IB_3776	625.36		RSOLAG1IB_9202	2.62444		RSOLAG1IB_8149	6.06043		RSOLAG1IB_2568	4.22182
RSOLAG1IB_2338	613.023		RSOLAG1IB_7531	554.423		RSOLAG1IB_2466	560.095		RSOLAG1IB_9596	485.003		RSOLAG1IB_4214	534.42		RSOLAG1IB_11640	625.261		RSOLAG1IB_6650	2.61535		RSOLAG1IB_10781	6.05486		RSOLAG1IB_4991	4.22092
RSOLAG1IB_4109	612.843		RSOLAG1IB_9349	552.661		RSOLAG1IB_9451	559.837		RSOLAG1IB_2075	484.155		RSOLAG1IB_9534	532.25		RSOLAG1IB_2133	622.333		RSOLAG1IB_10251	2.61164		RSOLAG1IB_214	6.04651		RSOLAG1IB_4986	4.20142
RSOLAG1IB_11053	612.405		RSOLAG1IB_8700	551.947		RSOLAG1IB_4291	558.603		RSOLAG1IB_10669	483.45		RSOLAG1IB_7229	531.95		RSOLAG1IB_907	620.371		RSOLAG1IB_8023	2.58967		RSOLAG1IB_4577	6.04202		RSOLAG1IB_6158	4.2011
RSOLAG1IB_3250	612.351		RSOLAG1IB_8295	546.194		RSOLAG1IB_7666	551.922		RSOLAG1IB_2166	482.008		RSOLAG1IB_7098	530.311		RSOLAG1IB_7213	619.85		RSOLAG1IB_4908	2.58076		RSOLAG1IB_3517	6.02686		RSOLAG1IB_3073	4.19728
RSOLAG1IB_7372	610.793		RSOLAG1IB_7666	543.689		RSOLAG1IB_7746	547.064		RSOLAG1IB_1510	481.26		RSOLAG1IB_5608	529.141		RSOLAG1IB_7204	618.916		RSOLAG1IB_8889	2.56883		RSOLAG1IB_4492	6.02686		RSOLAG1IB_11417	4.19467
RSOLAG1IB_1247	610.539		RSOLAG1IB_1456	540.213		RSOLAG1IB_697	544.825		RSOLAG1IB_8399	480.907		RSOLAG1IB_3159	528.781		RSOLAG1IB_5820	615.685		RSOLAG1IB_4323	2.56727		RSOLAG1IB_1017	6.02458		RSOLAG1IB_9687	4.19291
RSOLAG1IB_8460	610.494		RSOLAG1IB_452	536.068		RSOLAG1IB_1649	544.6		RSOLAG1IB_8765	480.569		RSOLAG1IB_7198	527.296		RSOLAG1IB_1603	614.304		RSOLAG1IB_12408	2.56625		RSOLAG1IB_3480	6.02177		RSOLAG1IB_5936	4.18599
RSOLAG1IB_11213	608.432		RSOLAG1IB_7603	535.417		RSOLAG1IB_2307	541.664		RSOLAG1IB_5736	477.474		RSOLAG1IB_2307	524.611		RSOLAG1IB_4987	612.852		RSOLAG1IB_3444	2.55043		RSOLAG1IB_4735	6.01978		RSOLAG1IB_4290	4.18532
RSOLAG1IB_4316	608.029		RSOLAG1IB_386	533.854		RSOLAG1IB_178	538.23		RSOLAG1IB_4109	477.312		RSOLAG1IB_4987	524.479		RSOLAG1IB_1589	612.835		RSOLAG1IB_10323	2.54218		RSOLAG1IB_8130	6.01194		RSOLAG1IB_4197	4.18022
RSOLAG1IB_3099	606.117		RSOLAG1IB_3517	533.126		RSOLAG1IB_3559	537.71		RSOLAG1IB_3690	477.13		RSOLAG1IB_6254	524.067		RSOLAG1IB_411	611.566		RSOLAG1IB_4148	2.53909		RSOLAG1IB_2473	6.00677		RSOLAG1IB_4334	4.17137
RSOLAG1IB_746	605.268		RSOLAG1IB_7857	530.096		RSOLAG1IB_6597	537.138		RSOLAG1IB_3090	476.86		RSOLAG1IB_3562	522.347		RSOLAG1IB_11099	607.766		RSOLAG1IB_1275	2.53446		RSOLAG1IB_3030	5.98892		RSOLAG1IB_991	4.16511
RSOLAG1IB_5700	605.034		RSOLAG1IB_10053	528.552		RSOLAG1IB_6212	534.964		RSOLAG1IB_1338	473.511		RSOLAG1IB_3090	521.924		RSOLAG1IB_2885	606.6		RSOLAG1IB_9056	2.5322		RSOLAG1IB_1218	5.97644		RSOLAG1IB_1781	4.16423
RSOLAG1IB_7082	604.38		RSOLAG1IB_402	526.478		RSOLAG1IB_283	533.82		RSOLAG1IB_3535	472.082		RSOLAG1IB_7531	520.202		RSOLAG1IB_8074	604.955		RSOLAG1IB_892	2.51837		RSOLAG1IB_1781	5.93788		RSOLAG1IB_7582	4.15122
RSOLAG1IB_5672	603.518		RSOLAG1IB_632	526.143		RSOLAG1IB_4570	531.827		RSOLAG1IB_4624	470.561		RSOLAG1IB_1247	519.263		RSOLAG1IB_7403	601.352		RSOLAG1IB_3480	2.51459		RSOLAG1IB_4223	5.92174		RSOLAG1IB_1661	4.15064
RSOLAG1IB_4332	603.094		RSOLAG1IB_9098	524.016		RSOLAG1IB_7812	531.795		RSOLAG1IB_7750	470.3		RSOLAG1IB_8295	518.931		RSOLAG1IB_415	600.661		RSOLAG1IB_8295	2.51459		RSOLAG1IB_7756	5.90764		RSOLAG1IB_6962	4.13697
RSOLAG1IB_6212	598.736		RSOLAG1IB_5133	523.634		RSOLAG1IB_3573	529.512		RSOLAG1IB_8807	466.659		RSOLAG1IB_6126	518.479		RSOLAG1IB_9883	599.376		RSOLAG1IB_1566	2.50962		RSOLAG1IB_10489	5.87619		RSOLAG1IB_5712	4.12985
RSOLAG1IB_9410	598.583		RSOLAG1IB_2075	523.449		RSOLAG1IB_8162	526.916		RSOLAG1IB_1589	465.557		RSOLAG1IB_106	516.035		RSOLAG1IB_8312	597.949		RSOLAG1IB_11124	2.49779		RSOLAG1IB_2482	5.87029		RSOLAG1IB_2244	4.10922
RSOLAG1IB_1456	597.584		RSOLAG1IB_5279	523.305		RSOLAG1IB_4203	526.104		RSOLAG1IB_6415	463.917		RSOLAG1IB_6679	513.815		RSOLAG1IB_1510	597.726		RSOLAG1IB_1351	2.49293		RSOLAG1IB_8152	5.84898		RSOLAG1IB_6270	4.10649
RSOLAG1IB_1806	597.241		RSOLAG1IB_7452	523.007		RSOLAG1IB_746	525.322		RSOLAG1IB_4684	463.182		RSOLAG1IB_2745	513.641		RSOLAG1IB_4684	596.452		RSOLAG1IB_7271	2.49213		RSOLAG1IB_10055	5.75748		RSOLAG1IB_7234	4.10348
RSOLAG1IB_5826	596.273		RSOLAG1IB_9460	522.963		RSOLAG1IB_1858	522.251		RSOLAG1IB_11098	462.998		RSOLAG1IB_2527	512.845		RSOLAG1IB_4214	595.78		RSOLAG1IB_1391	2.48881		RSOLAG1IB_10312	5.75592		RSOLAG1IB_9619	4.10274
RSOLAG1IB_8162	592.848		RSOLAG1IB_4987	517.105		RSOLAG1IB_10767	521.875		RSOLAG1IB_6710	462.848		RSOLAG1IB_8759	512.468		RSOLAG1IB_1607	595.583		RSOLAG1IB_10769	2.48855		RSOLAG1IB_6363	5.74418		RSOLAG1IB_5327	4.09967
RSOLAG1IB_8023	591.461		RSOLAG1IB_7177	516.791		RSOLAG1IB_2240	521.862		RSOLAG1IB_6639	459.178		RSOLAG1IB_4539	511.595		RSOLAG1IB_847	595.409		RSOLAG1IB_6733	2.48667		RSOLAG1IB_8842	5.72213		RSOLAG1IB_8051	4.09805
RSOLAG1IB_907	589.701		RSOLAG1IB_377	515.101		RSOLAG1IB_8132	520.812		RSOLAG1IB_3764	457.354		RSOLAG1IB_6642	510.358		RSOLAG1IB_7407	594.28		RSOLAG1IB_8696	2.47249		RSOLAG1IB_8515	5.71892		RSOLAG1IB_1017	4.09553
RSOLAG1IB_632	587.161		RSOLAG1IB_5044	515.022		RSOLAG1IB_10635	520.429		RSOLAG1IB_9569	456.462		RSOLAG1IB_10767	508.726		RSOLAG1IB_2680	593.893		RSOLAG1IB_4440	2.46307		RSOLAG1IB_3086	5.71527		RSOLAG1IB_4126	4.09553
RSOLAG1IB_4781	585.364		RSOLAG1IB_1811	514.441		RSOLAG1IB_509	517.214		RSOLAG1IB_5686	452.444		RSOLAG1IB_746	508.187		RSOLAG1IB_8598	593.014		RSOLAG1IB_847	2.44841		RSOLAG1IB_9922	5.71296		RSOLAG1IB_8241	4.08069
RSOLAG1IB_2614	581.007		RSOLAG1IB_1567	513.485		RSOLAG1IB_7603	516.476		RSOLAG1IB_4332	451.093		RSOLAG1IB_4109	507.208		RSOLAG1IB_9552	592.066		RSOLAG1IB_2272	2.43944		RSOLAG1IB_4034	5.7083		RSOLAG1IB_1428	4.07801
RSOLAG1IB_2466	580.878		RSOLAG1IB_5855	511.923		RSOLAG1IB_5686	516.216		RSOLAG1IB_9098	450.441		RSOLAG1IB_632	506.792		RSOLAG1IB_2745	590.883		RSOLAG1IB_3206	2.43489		RSOLAG1IB_2217	5.6909		RSOLAG1IB_343	4.07542
RSOLAG1IB_7928	580.839		RSOLAG1IB_4332	509.562		RSOLAG1IB_4895	506.389		RSOLAG1IB_7407	449.184		RSOLAG1IB_11681	504.438		RSOLAG1IB_8759	589.43		RSOLAG1IB_1320	2.4322		RSOLAG1IB_7589	5.66633		RSOLAG1IB_9732	4.06275
RSOLAG1IB_144	576.442		RSOLAG1IB_6158	507.316		RSOLAG1IB_12689	506.152		RSOLAG1IB_9049	448.603		RSOLAG1IB_10669	504.08		RSOLAG1IB_4273	588.031		RSOLAG1IB_6056	2.42795		RSOLAG1IB_3461	5.66078		RSOLAG1IB_1589	4.04957
RSOLAG1IB_452	575.633		RSOLAG1IB_6656	506.942		RSOLAG1IB_6126	505.411		RSOLAG1IB_4214	448.243		RSOLAG1IB_9110	499.637		RSOLAG1IB_4781	584.737		RSOLAG1IB_3396	2.42048		RSOLAG1IB_5609	5.65271		RSOLAG1IB_2564	4.04107
RSOLAG1IB_1216	571.619		RSOLAG1IB_4684	504.853		RSOLAG1IB_4316	505.378		RSOLAG1IB_4492	440.798		RSOLAG1IB_5465	499.476		RSOLAG1IB_6730	581.208		RSOLAG1IB_6404	2.41393		RSOLAG1IB_5928	5.65219		RSOLAG1IB_415	4.02981
RSOLAG1IB_5849	571.258		RSOLAG1IB_5294	504.229		RSOLAG1IB_5121	502.713		RSOLAG1IB_3001	438.374		RSOLAG1IB_7812	497.904		RSOLAG1IB_3929	579.984		RSOLAG1IB_1328	2.4136		RSOLAG1IB_8208	5.61234		RSOLAG1IB_6037	4.01319
RSOLAG1IB_4492	570.23		RSOLAG1IB_4291	502.335		RSOLAG1IB_8312	499.342		RSOLAG1IB_964	436.412		RSOLAG1IB_1346	496.035		RSOLAG1IB_856	578.681		RSOLAG1IB_20	2.40222		RSOLAG1IB_1343	5.604		RSOLAG1IB_8147	3.99741
RSOLAG1IB_4559	569.454		RSOLAG1IB_7867	494.556		RSOLAG1IB_9499	498.069		RSOLAG1IB_9146	436.28		RSOLAG1IB_6730	492.792		RSOLAG1IB_1852	577.324		RSOLAG1IB_2879	2.40151		RSOLAG1IB_744	5.59637		RSOLAG1IB_2556	3.99567
RSOLAG1IB_3535	568.081		RSOLAG1IB_10767	494.217		RSOLAG1IB_632	497.824		RSOLAG1IB_3559	434.603		RSOLAG1IB_4291	491.751		RSOLAG1IB_3562	575.113		RSOLAG1IB_2974	2.4004		RSOLAG1IB_6885	5.56183		RSOLAG1IB_910	3.98652
RSOLAG1IB_3544	567.991		RSOLAG1IB_4539	492.73		RSOLAG1IB_4625	497.504		RSOLAG1IB_847	432.701		RSOLAG1IB_93	490.643		RSOLAG1IB_402	574.673		RSOLAG1IB_3263	2.39933		RSOLAG1IB_4712	5.55148		RSOLAG1IB_6597	3.98116
RSOLAG1IB_7368	566.653		RSOLAG1IB_2324	490.592		RSOLAG1IB_6184	496.814		RSOLAG1IB_7213	432.247		RSOLAG1IB_8339	490.335		RSOLAG1IB_9580	574.481		RSOLAG1IB_3030	2.39557		RSOLAG1IB_5116	5.54881		RSOLAG1IB_2095	3.97252
RSOLAG1IB_839	566.416		RSOLAG1IB_5686	490.252		RSOLAG1IB_6639	494.379		RSOLAG1IB_3314	431.227		RSOLAG1IB_145	489.035		RSOLAG1IB_7316	574.379		RSOLAG1IB_2050	2.394		RSOLAG1IB_4559	5.52829		RSOLAG1IB_17	3.97091
RSOLAG1IB_3935	565.912		RSOLAG1IB_9833	488.083		RSOLAG1IB_9546	492.502		RSOLAG1IB_7198	430.921		RSOLAG1IB_8700	488.253		RSOLAG1IB_8873	570.484		RSOLAG1IB_6667	2.39205		RSOLAG1IB_3339	5.52711		RSOLAG1IB_924	3.96602
RSOLAG1IB_5133	564.604		RSOLAG1IB_4781	485.925		RSOLAG1IB_8339	491.641		RSOLAG1IB_9529	429.696		RSOLAG1IB_6549	484.264		RSOLAG1IB_9529	570.48		RSOLAG1IB_10189	2.38517		RSOLAG1IB_3781	5.51596		RSOLAG1IB_7311	3.96289
RSOLAG1IB_164	563.935		RSOLAG1IB_4646	485.412		RSOLAG1IB_330	491.519		RSOLAG1IB_6730	429.011		RSOLAG1IB_2133	483.85		RSOLAG1IB_6074	570.444		RSOLAG1IB_9876	2.37686		RSOLAG1IB_2238	5.47292		RSOLAG1IB_6617	3.96175
RSOLAG1IB_6597	561.664		RSOLAG1IB_9953	485.057		RSOLAG1IB_4987	490.777		RSOLAG1IB_4781	427.109		RSOLAG1IB_7403	482.914		RSOLAG1IB_3001	569.079		RSOLAG1IB_1001	2.37109		RSOLAG1IB_5065	5.46479		RSOLAG1IB_3104	3.9597
RSOLAG1IB_22	560.423		RSOLAG1IB_4109	484.528		RSOLAG1IB_761	490.271		RSOLAG1IB_4987	427.061		RSOLAG1IB_3935	482.057		RSOLAG1IB_1811	567.065		RSOLAG1IB_10311	2.36921		RSOLAG1IB_10786	5.45552		RSOLAG1IB_3375	3.94783
RSOLAG1IB_927	559.624		RSOLAG1IB_164	483.724		RSOLAG1IB_7407	490.035		RSOLAG1IB_4204	426.179		RSOLAG1IB_1943	481.376		RSOLAG1IB_144	565.884		RSOLAG1IB_616	2.36398		RSOLAG1IB_4781	5.45307		RSOLAG1IB_3396	3.94725
RSOLAG1IB_4291	558.855		RSOLAG1IB_12400	483.027		RSOLAG1IB_7531	489.967		RSOLAG1IB_4264	425.766		RSOLAG1IB_2240	480.896		RSOLAG1IB_2240	565.289		RSOLAG1IB_6195	2.35621		RSOLAG1IB_203	5.45038		RSOLAG1IB_7756	3.93094
RSOLAG1IB_4625	558.419		RSOLAG1IB_4559	480.866		RSOLAG1IB_3544	489.404		RSOLAG1IB_3562	425.41		RSOLAG1IB_4781	480.819		RSOLAG1IB_1059	565.193		RSOLAG1IB_8645	2.35266		RSOLAG1IB_6436	5.39906		RSOLAG1IB_1166	3.91746
RSOLAG1IB_283	557.835		RSOLAG1IB_746	475.43		RSOLAG1IB_3434	488.934		RSOLAG1IB_818	424.605		RSOLAG1IB_9529	480.474		RSOLAG1IB_1943	564.279		RSOLAG1IB_5140	2.33878		RSOLAG1IB_7748	5.39201		RSOLAG1IB_2627	3.904
RSOLAG1IB_7098	557.567		RSOLAG1IB_7312	472.958		RSOLAG1IB_5150	483.384		RSOLAG1IB_6648	424.109		RSOLAG1IB_111	479.262		RSOLAG1IB_8640	563.498		RSOLAG1IB_6013	2.33746		RSOLAG1IB_326	5.391		RSOLAG1IB_239	3.89889
RSOLAG1IB_1224	555.441		RSOLAG1IB_6597	466.751		RSOLAG1IB_5522	482.777		RSOLAG1IB_2338	422.291		RSOLAG1IB_8124	476.648		RSOLAG1IB_697	563.424		RSOLAG1IB_10325	2.3361		RSOLAG1IB_3567	5.38651		RSOLAG1IB_9346	3.88793
RSOLAG1IB_7058	555.145		RSOLAG1IB_3535	463.661		RSOLAG1IB_2614	482.762		RSOLAG1IB_7666	420.843		RSOLAG1IB_1567	474.558		RSOLAG1IB_2898	562.133		RSOLAG1IB_2429	2.33182		RSOLAG1IB_145	5.38277		RSOLAG1IB_6493	3.88369
RSOLAG1IB_4214	552.04		RSOLAG1IB_4223	463.49		RSOLAG1IB_8759	481.587		RSOLAG1IB_1943	420.797		RSOLAG1IB_2850	473.627		RSOLAG1IB_11681	558.369		RSOLAG1IB_11871	2.3272		RSOLAG1IB_6188	5.3821		RSOLAG1IB_1862	3.87441
RSOLAG1IB_2240	550.546		RSOLAG1IB_2338	461.329		RSOLAG1IB_2745	480.94		RSOLAG1IB_6121	420.308		RSOLAG1IB_3535	472.934		RSOLAG1IB_4814	557.542		RSOLAG1IB_7018	2.32221		RSOLAG1IB_3710	5.37848		RSOLAG1IB_10312	3.86591
RSOLAG1IB_5044	549.41		RSOLAG1IB_3055	460.627		RSOLAG1IB_6642	477.712		RSOLAG1IB_9546	418.58		RSOLAG1IB_4559	472.859		RSOLAG1IB_10077	557.266		RSOLAG1IB_4126	2.31486		RSOLAG1IB_2879	5.37838		RSOLAG1IB_103	3.84308
RSOLAG1IB_11300	541.177		RSOLAG1IB_7120	460.456		RSOLAG1IB_6420	475.971		RSOLAG1IB_2999	418.285		RSOLAG1IB_2903	471.835		RSOLAG1IB_106	556.112		RSOLAG1IB_7752	2.31346		RSOLAG1IB_7116	5.3564		RSOLAG1IB_16	3.84199
RSOLAG1IB_178	540.732		RSOLAG1IB_8023	459.407		RSOLAG1IB_7213	475.844		RSOLAG1IB_6158	417.836		RSOLAG1IB_3226	470.812		RSOLAG1IB_947	554.429		RSOLAG1IB_6420	2.29134		RSOLAG1IB_8399	5.35041		RSOLAG1IB_4684	3.84065
RSOLAG1IB_4987	540.115		RSOLAG1IB_4492	458.376		RSOLAG1IB_5465	473.274		RSOLAG1IB_4577	416.612		RSOLAG1IB_7213	470.75		RSOLAG1IB_3245	548.894		RSOLAG1IB_3109	2.28518		RSOLAG1IB_2556	5.3389		RSOLAG1IB_1059	3.8323
RSOLAG1IB_8621	539.977		RSOLAG1IB_11644	456.871		RSOLAG1IB_93	472.978		RSOLAG1IB_8700	415.765		RSOLAG1IB_9504	470.63		RSOLAG1IB_8700	547.301		RSOLAG1IB_8989	2.28071		RSOLAG1IB_11871	5.33317		RSOLAG1IB_10843	3.8323
RSOLAG1IB_7120	538.625		RSOLAG1IB_2527	455.638		RSOLAG1IB_7722	471.732		RSOLAG1IB_9110	414.956		RSOLAG1IB_964	470.497		RSOLAG1IB_93	543.825		RSOLAG1IB_1042	2.27256		RSOLAG1IB_1607	5.32731		RSOLAG1IB_6513	3.82923
RSOLAG1IB_4135	534.492		RSOLAG1IB_9552	455.405		RSOLAG1IB_8587	471.02		RSOLAG1IB_178	412.497		RSOLAG1IB_8429	468.545		RSOLAG1IB_3535	543.808		RSOLAG1IB_5263	2.27231		RSOLAG1IB_3943	5.31218		RSOLAG1IB_3263	3.79531
RSOLAG1IB_1852	532.441		RSOLAG1IB_4625	454.521		RSOLAG1IB_8866	467.489		RSOLAG1IB_4334	410.167		RSOLAG1IB_1589	467.596		RSOLAG1IB_818	540.737		RSOLAG1IB_9080	2.26731		RSOLAG1IB_3910	5.30489		RSOLAG1IB_7775	3.78867
RSOLAG1IB_3559	532.126		RSOLAG1IB_9534	452.976		RSOLAG1IB_4492	465.324		RSOLAG1IB_6173	409.775		RSOLAG1IB_9546	467.427		RSOLAG1IB_8537	540.211		RSOLAG1IB_871	2.2549		RSOLAG1IB_4208	5.29614		RSOLAG1IB_8149	3.78171
RSOLAG1IB_8295	529.508		RSOLAG1IB_947	452.231		RSOLAG1IB_912	464.646		RSOLAG1IB_6126	407.211		RSOLAG1IB_11084	465.954		RSOLAG1IB_7666	534.818		RSOLAG1IB_2466	2.25141		RSOLAG1IB_9619	5.29386		RSOLAG1IB_12112	3.77826
RSOLAG1IB_6404	528.036		RSOLAG1IB_5846	451.45		RSOLAG1IB_5044	463.396		RSOLAG1IB_4559	407.139		RSOLAG1IB_8312	465.131		RSOLAG1IB_5437	532.153		RSOLAG1IB_4024	2.24438		RSOLAG1IB_968	5.2735		RSOLAG1IB_237	3.76106
RSOLAG1IB_752	526.702		RSOLAG1IB_6679	450.156		RSOLAG1IB_4137	460.43		RSOLAG1IB_3231	406.989		RSOLAG1IB_3099	465.034		RSOLAG1IB_3409	530.552		RSOLAG1IB_283	2.24398		RSOLAG1IB_609	5.24167		RSOLAG1IB_8066	3.74945
RSOLAG1IB_6639	525.15		RSOLAG1IB_6074	449.644		RSOLAG1IB_6820	458.284		RSOLAG1IB_1103	406.512		RSOLAG1IB_697	462.689		RSOLAG1IB_1103	529.987		RSOLAG1IB_8935	2.23855		RSOLAG1IB_7101	5.21718		RSOLAG1IB_9119	3.74924
RSOLAG1IB_7746	525.015		RSOLAG1IB_4570	448.74		RSOLAG1IB_7316	456.667		RSOLAG1IB_6240	405.548		RSOLAG1IB_415	459.837		RSOLAG1IB_498	528.324		RSOLAG1IB_11640	2.23314		RSOLAG1IB_8726	5.21718		RSOLAG1IB_626	3.74596
RSOLAG1IB_3517	523.307		RSOLAG1IB_3314	448.539		RSOLAG1IB_10071	454.055		RSOLAG1IB_8759	404.455		RSOLAG1IB_9953	457.374		RSOLAG1IB_7198	528.005		RSOLAG1IB_8149	2.23024		RSOLAG1IB_2151	5.21316		RSOLAG1IB_9156	3.74312
RSOLAG1IB_4371	522.967		RSOLAG1IB_9504	447.667		RSOLAG1IB_4214	452.84		RSOLAG1IB_2527	403.871		RSOLAG1IB_8132	455.105		RSOLAG1IB_11084	527.752		RSOLAG1IB_3219	2.22583		RSOLAG1IB_308	5.20502		RSOLAG1IB_5446	3.73349
RSOLAG1IB_2745	519.796		RSOLAG1IB_6785	446.959		RSOLAG1IB_3619	451.97		RSOLAG1IB_1216	400.749		RSOLAG1IB_4684	454.156		RSOLAG1IB_5044	527.437		RSOLAG1IB_3573	2.22086		RSOLAG1IB_2859	5.16152		RSOLAG1IB_4833	3.72393
RSOLAG1IB_5105	517.307		RSOLAG1IB_7986	446.751		RSOLAG1IB_1456	450.872		RSOLAG1IB_3517	400.284		RSOLAG1IB_5150	453.639		RSOLAG1IB_6592	526.468		RSOLAG1IB_1344	2.2169		RSOLAG1IB_2050	5.15073		RSOLAG1IB_673	3.70972
RSOLAG1IB_3444	516.729		RSOLAG1IB_11671	445.65		RSOLAG1IB_1612	441.251		RSOLAG1IB_5373	397.78		RSOLAG1IB_2074	452.183		RSOLAG1IB_4264	526.022		RSOLAG1IB_3073	2.21147		RSOLAG1IB_8645	5.14303		RSOLAG1IB_4779	3.7081
RSOLAG1IB_8339	514.96		RSOLAG1IB_2166	445.595		RSOLAG1IB_7986	441.251		RSOLAG1IB_5211	397.401		RSOLAG1IB_6074	451.084		RSOLAG1IB_1858	525.523		RSOLAG1IB_1386	2.21016		RSOLAG1IB_8897	5.13569		RSOLAG1IB_4034	3.6936
RSOLAG1IB_7812	513.765		RSOLAG1IB_9146	445.457		RSOLAG1IB_917	440.966		RSOLAG1IB_417	396.898		RSOLAG1IB_2356	450.144		RSOLAG1IB_9460	525.449		RSOLAG1IB_5221	2.21007		RSOLAG1IB_3807	5.13377		RSOLAG1IB_4625	3.67262
RSOLAG1IB_8700	508.458		RSOLAG1IB_12791	444.988		RSOLAG1IB_7517	440.556		RSOLAG1IB_947	396.824		RSOLAG1IB_3737	449.618		RSOLAG1IB_2806	524.135		RSOLAG1IB_3375	2.20167		RSOLAG1IB_8592	5.12726		RSOLAG1IB_10052	3.67262
RSOLAG1IB_3619	508.228		RSOLAG1IB_5373	444.968		RSOLAG1IB_8592	440.157		RSOLAG1IB_2850	396.329		RSOLAG1IB_3434	449.068		RSOLAG1IB_4559	522.828		RSOLAG1IB_12689	2.20082		RSOLAG1IB_5551	5.1135		RSOLAG1IB_2801	3.66472
RSOLAG1IB_6415	507.668		RSOLAG1IB_3690	444.301		RSOLAG1IB_4332	438.96		RSOLAG1IB_4273	393.918		RSOLAG1IB_417	448.837		RSOLAG1IB_2356	521.382		RSOLAG1IB_7666	2.20002		RSOLAG1IB_1629	5.10569		RSOLAG1IB_4826	3.65435
RSOLAG1IB_7986	507.197		RSOLAG1IB_907	444.246		RSOLAG1IB_3055	437.158		RSOLAG1IB_7368	393.76		RSOLAG1IB_452	445.649		RSOLAG1IB_321	521.035		RSOLAG1IB_6994	2.19671		RSOLAG1IB_4084	5.09806		RSOLAG1IB_6372	3.65187
RSOLAG1IB_5373	506.785		RSOLAG1IB_6121	444.084		RSOLAG1IB_9497	437.063		RSOLAG1IB_5121	393.157		RSOLAG1IB_7722	445.182		RSOLAG1IB_5245	520.959		RSOLAG1IB_4797	2.18794		RSOLAG1IB_7986	5.09806		RSOLAG1IB_4250	3.64581
RSOLAG1IB_8253	506.606		RSOLAG1IB_3226	444.058		RSOLAG1IB_2292	436.91		RSOLAG1IB_8726	392.57		RSOLAG1IB_3619	445.099		RSOLAG1IB_145	519.861		RSOLAG1IB_856	2.18693		RSOLAG1IB_3573	5.09707		RSOLAG1IB_10781	3.63953
RSOLAG1IB_5930	506.234		RSOLAG1IB_4371	442.766		RSOLAG1IB_9552	435.268		RSOLAG1IB_696	390.644		RSOLAG1IB_2338	445.029		RSOLAG1IB_696	519.798		RSOLAG1IB_8651	2.182		RSOLAG1IB_3375	5.08662		RSOLAG1IB_3044	3.63661
RSOLAG1IB_5522	506.007		RSOLAG1IB_3935	442.284		RSOLAG1IB_2850	435.255		RSOLAG1IB_6679	390.406		RSOLAG1IB_839	444.996		RSOLAG1IB_7940	518.025		RSOLAG1IB_2398	2.17637		RSOLAG1IB_6037	5.08092		RSOLAG1IB_8592	3.62941
RSOLAG1IB_6642	502.394		RSOLAG1IB_2989	442.17		RSOLAG1IB_3099	432.744		RSOLAG1IB_8808	389.019		RSOLAG1IB_3467	444.518		RSOLAG1IB_6404	515.27		RSOLAG1IB_7582	2.17637		RSOLAG1IB_864	5.07297		RSOLAG1IB_7267	3.61939
RSOLAG1IB_6897	502.085		RSOLAG1IB_818	441.688		RSOLAG1IB_6404	432.438		RSOLAG1IB_8132	387.149		RSOLAG1IB_1603	443.658		RSOLAG1IB_4332	515.117		RSOLAG1IB_3259	2.17228		RSOLAG1IB_7243	5.06965		RSOLAG1IB_9951	3.6137
RSOLAG1IB_4370	501.509		RSOLAG1IB_12689	440.861		RSOLAG1IB_9164	431.641		RSOLAG1IB_5150	385.994		RSOLAG1IB_7221	442.861		RSOLAG1IB_4109	514.295		RSOLAG1IB_8253	2.17067		RSOLAG1IB_9416	5.05826		RSOLAG1IB_9517	3.60061
RSOLAG1IB_9529	501.206		RSOLAG1IB_7198	440.714		RSOLAG1IB_11084	431.454		RSOLAG1IB_1001	384.426		RSOLAG1IB_1216	442.221		RSOLAG1IB_3484	513.881		RSOLAG1IB_424	2.15163		RSOLAG1IB_5936	5.05479		RSOLAG1IB_4490	3.59335
RSOLAG1IB_6173	500.796		RSOLAG1IB_964	439.994		RSOLAG1IB_889	431.396		RSOLAG1IB_3619	383.658		RSOLAG1IB_2232	438.755		RSOLAG1IB_6121	513.521		RSOLAG1IB_8726	2.15094		RSOLAG1IB_3245	5.04673		RSOLAG1IB_3663	3.59294
RSOLAG1IB_6158	500.372		RSOLAG1IB_9410	439.485		RSOLAG1IB_5820	431.057		RSOLAG1IB_10894	383.342		RSOLAG1IB_818	437.654		RSOLAG1IB_9137	512.144		RSOLAG1IB_143	2.14983		RSOLAG1IB_17	5.04001		RSOLAG1IB_3910	3.591
RSOLAG1IB_9110	498.918		RSOLAG1IB_67	438.66		RSOLAG1IB_1566	430.921		RSOLAG1IB_9154	383.293		RSOLAG1IB_3001	434.739		RSOLAG1IB_10843	510.405		RSOLAG1IB_1632	2.14655		RSOLAG1IB_3470	5.03906		RSOLAG1IB_617	3.57787
RSOLAG1IB_5686	498.798		RSOLAG1IB_6710	437.468		RSOLAG1IB_1756	430.152		RSOLAG1IB_5900	383.026		RSOLAG1IB_4264	433.682		RSOLAG1IB_2543	509.013		RSOLAG1IB_12395	2.1375		RSOLAG1IB_5360	5.03285		RSOLAG1IB_10452	3.57546
RSOLAG1IB_7316	498.394		RSOLAG1IB_10077	434.434		RSOLAG1IB_7221	429.546		RSOLAG1IB_4371	382.614		RSOLAG1IB_5882	433.159		RSOLAG1IB_2850	508.686		RSOLAG1IB_8602	2.12713		RSOLAG1IB_823	5.03125		RSOLAG1IB_2752	3.57373
RSOLAG1IB_6346	494.217		RSOLAG1IB_3559	434.29		RSOLAG1IB_9883	428.233		RSOLAG1IB_697	381.055		RSOLAG1IB_1811	432.696		RSOLAG1IB_386	506.357		RSOLAG1IB_2133	2.12092		RSOLAG1IB_1604	5.02347		RSOLAG1IB_7117	3.55132
RSOLAG1IB_6009	490.635		RSOLAG1IB_696	433.675		RSOLAG1IB_5608	428.034		RSOLAG1IB_10077	380.719		RSOLAG1IB_6765	432.012		RSOLAG1IB_126	502.431		RSOLAG1IB_6617	2.11622		RSOLAG1IB_5300	4.99476		RSOLAG1IB_696	3.5502
RSOLAG1IB_3473	489.504		RSOLAG1IB_1248	432.441		RSOLAG1IB_6346	427.656		RSOLAG1IB_8023	380.116		RSOLAG1IB_164	430.27		RSOLAG1IB_4505	502.373		RSOLAG1IB_7229	2.11091		RSOLAG1IB_3454	4.95753		RSOLAG1IB_8343	3.5366
RSOLAG1IB_8759	488.914		RSOLAG1IB_1156	431.01		RSOLAG1IB_4370	426.735		RSOLAG1IB_7991	379.877		RSOLAG1IB_1103	427.53		RSOLAG1IB_3755	501.718		RSOLAG1IB_10207	2.09864		RSOLAG1IB_7912	4.93257		RSOLAG1IB_8861	3.52815
RSOLAG1IB_2075	488.03		RSOLAG1IB_8808	430.053		RSOLAG1IB_10684	426.729		RSOLAG1IB_8339	379.471		RSOLAG1IB_8222	427.503		RSOLAG1IB_6679	501.233		RSOLAG1IB_4568	2.09558		RSOLAG1IB_9346	4.92143		RSOLAG1IB_9158	3.5051
RSOLAG1IB_1962	488.022		RSOLAG1IB_2885	427.974		RSOLAG1IB_67	426.726		RSOLAG1IB_4696	378.978		RSOLAG1IB_1607	426.562		RSOLAG1IB_1756	499.892		RSOLAG1IB_4675	2.08195		RSOLAG1IB_8537	4.91657		RSOLAG1IB_314	3.50154
RSOLAG1IB_5294	483.786		RSOLAG1IB_6404	426.231		RSOLAG1IB_3517	424.517		RSOLAG1IB_11644	378.82		RSOLAG1IB_10684	425.131		RSOLAG1IB_9834	499.646		RSOLAG1IB_3943	2.07678		RSOLAG1IB_11007	4.90718		RSOLAG1IB_906	3.49773
RSOLAG1IB_9504	480.435		RSOLAG1IB_1618	426.154		RSOLAG1IB_947	422.668		RSOLAG1IB_7986	377.391		RSOLAG1IB_3484	424.883		RSOLAG1IB_7752	494.695		RSOLAG1IB_2399	2.07673		RSOLAG1IB_4739	4.89682		RSOLAG1IB_1580	3.47932
RSOLAG1IB_2812	479.86		RSOLAG1IB_9244	426.041		RSOLAG1IB_10077	421.202		RSOLAG1IB_452	376.761		RSOLAG1IB_6121	423.489		RSOLAG1IB_3099	493.329		RSOLAG1IB_4334	2.07273		RSOLAG1IB_7612	4.89682		RSOLAG1IB_3064	3.47637
RSOLAG1IB_5150	477.996		RSOLAG1IB_2812	425.64		RSOLAG1IB_3587	419.953		RSOLAG1IB_6785	376.629		RSOLAG1IB_3559	423.203		RSOLAG1IB_4492	493.282		RSOLAG1IB_11090	2.05546		RSOLAG1IB_8752	4.89682		RSOLAG1IB_6266	3.47315
RSOLAG1IB_9546	476.086		RSOLAG1IB_6680	425.259		RSOLAG1IB_5935	419.22		RSOLAG1IB_2240	375.516		RSOLAG1IB_9410	422.283		RSOLAG1IB_9267	491.965		RSOLAG1IB_1786	2.05103		RSOLAG1IB_237	4.87821		RSOLAG1IB_3929	3.47019
RSOLAG1IB_9662	475.798		RSOLAG1IB_96	423.48		RSOLAG1IB_415	417.561		RSOLAG1IB_3467	375.487		RSOLAG1IB_9078	420.589		RSOLAG1IB_55	490.879		RSOLAG1IB_2590	2.04983		RSOLAG1IB_5465	4.87119		RSOLAG1IB_3011	3.46544
RSOLAG1IB_8165	475.773		RSOLAG1IB_7221	423.346		RSOLAG1IB_8111	416.154		RSOLAG1IB_9410	374.725		RSOLAG1IB_8963	420.056		RSOLAG1IB_8117	490.617		RSOLAG1IB_4223	2.04983		RSOLAG1IB_10291	4.87092		RSOLAG1IB_917	3.46333
RSOLAG1IB_330	475.763		RSOLAG1IB_847	422.796		RSOLAG1IB_6710	414.831		RSOLAG1IB_2272	374.311		RSOLAG1IB_2999	419.422		RSOLAG1IB_178	488.648		RSOLAG1IB_4178	2.03827		RSOLAG1IB_8173	4.8659		RSOLAG1IB_3206	3.46295
RSOLAG1IB_10962	475.24		RSOLAG1IB_3090	422.574		RSOLAG1IB_7368	414.171		RSOLAG1IB_8204	374.147		RSOLAG1IB_7721	419.053		RSOLAG1IB_9953	487.948		RSOLAG1IB_9620	2.03827		RSOLAG1IB_7966	4.86234		RSOLAG1IB_864	3.45244
RSOLAG1IB_11997	475.069		RSOLAG1IB_1216	422.558		RSOLAG1IB_6158	414.17		RSOLAG1IB_8082	372.881		RSOLAG1IB_8117	416.616		RSOLAG1IB_6254	485.744		RSOLAG1IB_10170	2.02868		RSOLAG1IB_6223	4.83921		RSOLAG1IB_2050	3.44591
RSOLAG1IB_1756	474.98		RSOLAG1IB_9529	422.511		RSOLAG1IB_9833	413.998		RSOLAG1IB_1756	372.159		RSOLAG1IB_8765	415.414		RSOLAG1IB_7517	484.904		RSOLAG1IB_10055	2.01809		RSOLAG1IB_7714	4.83735		RSOLAG1IB_3862	3.43111
RSOLAG1IB_1567	472.866		RSOLAG1IB_7117	422.437		RSOLAG1IB_9110	413.641		RSOLAG1IB_9662	371.327		RSOLAG1IB_4529	415.349		RSOLAG1IB_4615	483.57		RSOLAG1IB_1613	2.00389		RSOLAG1IB_98	4.83711		RSOLAG1IB_8873	3.42704
RSOLAG1IB_3910	471.46		RSOLAG1IB_1351	420.539		RSOLAG1IB_6940	412.642		RSOLAG1IB_3929	371.002		RSOLAG1IB_696	414.516		RSOLAG1IB_889	482.783		RSOLAG1IB_4993	1.9934		RSOLAG1IB_8808	4.83484		RSOLAG1IB_9088	3.42643
RSOLAG1IB_6971	469.663		RSOLAG1IB_8399	420.238		RSOLAG1IB_7977	411.662		RSOLAG1IB_2812	370.285		RSOLAG1IB_9910	414.354		RSOLAG1IB_3250	482.432		RSOLAG1IB_9737	1.99015		RSOLAG1IB_9687	4.80501		RSOLAG1IB_8151	3.42605
RSOLAG1IB_11269	469.307		RSOLAG1IB_6639	419.521		RSOLAG1IB_4926	408.508		RSOLAG1IB_6674	369.736		RSOLAG1IB_8082	413.501		RSOLAG1IB_9078	481.842		RSOLAG1IB_9350	1.98581		RSOLAG1IB_4684	4.80081		RSOLAG1IB_1104	3.40347
RSOLAG1IB_12112	469.195		RSOLAG1IB_11243	416.584		RSOLAG1IB_6069	407.203		RSOLAG1IB_6074	368.918		RSOLAG1IB_5736	413.311		RSOLAG1IB_1216	481.772		RSOLAG1IB_3864	1.98406		RSOLAG1IB_1572	4.79643		RSOLAG1IB_5820	3.40057
RSOLAG1IB_2232	468.527		RSOLAG1IB_7098	415.656		RSOLAG1IB_2718	406.464		RSOLAG1IB_4645	368.259		RSOLAG1IB_2812	413.036		RSOLAG1IB_3559	480.32		RSOLAG1IB_8241	1.98205		RSOLAG1IB_4070	4.78079		RSOLAG1IB_6844	3.39618
RSOLAG1IB_3755	468.415		RSOLAG1IB_10669	414.488		RSOLAG1IB_856	406.294		RSOLAG1IB_2885	368.259		RSOLAG1IB_321	412.351		RSOLAG1IB_2999	479.539		RSOLAG1IB_3469	1.97957		RSOLAG1IB_2398	4.77592		RSOLAG1IB_175	3.39384
RSOLAG1IB_947	464.088		RSOLAG1IB_2240	413.796		RSOLAG1IB_927	406.166		RSOLAG1IB_3422	366.87		RSOLAG1IB_7666	411.688		RSOLAG1IB_2074	479.244		RSOLAG1IB_7282	1.97067		RSOLAG1IB_11816	4.76629		RSOLAG1IB_8726	3.38659
RSOLAG1IB_10684	462.795		RSOLAG1IB_9731	413.648		RSOLAG1IB_2812	405.627		RSOLAG1IB_1811	365.682		RSOLAG1IB_8829	410.354		RSOLAG1IB_5847	477.83		RSOLAG1IB_1193	1.96426		RSOLAG1IB_8364	4.75137		RSOLAG1IB_636	3.38385
RSOLAG1IB_6705	462.241		RSOLAG1IB_6971	412.576		RSOLAG1IB_2999	404.95		RSOLAG1IB_10767	364.813		RSOLAG1IB_2797	409.683		RSOLAG1IB_4539	475.027		RSOLAG1IB_4414	1.96286		RSOLAG1IB_3880	4.72283		RSOLAG1IB_5883	3.37337
RSOLAG1IB_6409	462.165		RSOLAG1IB_3676	410.863		RSOLAG1IB_9244	404.781		RSOLAG1IB_402	363.614		RSOLAG1IB_5090	408.569		RSOLAG1IB_6944	474.796		RSOLAG1IB_5883	1.95873		RSOLAG1IB_10052	4.70353		RSOLAG1IB_8804	3.36234
RSOLAG1IB_9244	462.152		RSOLAG1IB_2564	409.693		RSOLAG1IB_9504	403.679		RSOLAG1IB_6971	363.558		RSOLAG1IB_7120	407.981		RSOLAG1IB_7452	474.667		RSOLAG1IB_8127	1.95873		RSOLAG1IB_8431	4.70095		RSOLAG1IB_7316	3.36123
RSOLAG1IB_5848	461.944		RSOLAG1IB_10433	409.198		RSOLAG1IB_9211	402.209		RSOLAG1IB_6592	363.32		RSOLAG1IB_2272	406.49		RSOLAG1IB_6549	474.571		RSOLAG1IB_3544	1.9476		RSOLAG1IB_3864	4.68575		RSOLAG1IB_3732	3.36113
RSOLAG1IB_4895	460.86		RSOLAG1IB_178	406.517		RSOLAG1IB_6592	401.858		RSOLAG1IB_8598	361.577		RSOLAG1IB_3473	405.811		RSOLAG1IB_746	473.519		RSOLAG1IB_10165	1.93296		RSOLAG1IB_7316	4.67502		RSOLAG1IB_4781	3.35574
RSOLAG1IB_9953	460.117		RSOLAG1IB_8339	406.11		RSOLAG1IB_1282	401.306		RSOLAG1IB_5437	361.235		RSOLAG1IB_889	405.108		RSOLAG1IB_9410	473.492		RSOLAG1IB_7775	1.93177		RSOLAG1IB_1264	4.6678		RSOLAG1IB_7191	3.35184
RSOLAG1IB_2226	458.994		RSOLAG1IB_9591	404.834		RSOLAG1IB_2074	400.187		RSOLAG1IB_11090	358.536		RSOLAG1IB_2722	403.769		RSOLAG1IB_9110	472.483		RSOLAG1IB_7221	1.92978		RSOLAG1IB_5220	4.66584		RSOLAG1IB_67	3.35103
RSOLAG1IB_8592	457.499		RSOLAG1IB_7271	403.288		RSOLAG1IB_3910	399.418		RSOLAG1IB_6184	358.452		RSOLAG1IB_3250	402.33		RSOLAG1IB_2184	472.355		RSOLAG1IB_4684	1.92032		RSOLAG1IB_5566	4.66275		RSOLAG1IB_1572	3.34635
RSOLAG1IB_696	457.159		RSOLAG1IB_6940	403.188		RSOLAG1IB_7665	398.526		RSOLAG1IB_4814	357.441		RSOLAG1IB_4332	402.27		RSOLAG1IB_761	472.301		RSOLAG1IB_4625	1.90432		RSOLAG1IB_3468	4.65698		RSOLAG1IB_6056	3.3282
RSOLAG1IB_1618	453.677		RSOLAG1IB_7746	402.495		RSOLAG1IB_8974	398.394		RSOLAG1IB_6917	357.344		RSOLAG1IB_3929	400.846		RSOLAG1IB_7928	470.977		RSOLAG1IB_2564	1.90168		RSOLAG1IB_5775	4.656		RSOLAG1IB_7447	3.32285
RSOLAG1IB_2583	452.825		RSOLAG1IB_8598	402.141		RSOLAG1IB_9953	397.637		RSOLAG1IB_5608	356.257		RSOLAG1IB_4505	399.838		RSOLAG1IB_2429	470.495		RSOLAG1IB_7036	1.89937		RSOLAG1IB_2169	4.65134		RSOLAG1IB_4322	3.31678
RSOLAG1IB_93	452.76		RSOLAG1IB_2226	401.162		RSOLAG1IB_8873	397.625		RSOLAG1IB_7940	356.207		RSOLAG1IB_8165	398.995		RSOLAG1IB_917	470.003		RSOLAG1IB_11058	1.89877		RSOLAG1IB_3753	4.63213		RSOLAG1IB_9137	3.31327
RSOLAG1IB_6710	452.099		RSOLAG1IB_2272	401.073		RSOLAG1IB_2184	397.471		RSOLAG1IB_2133	355.503		RSOLAG1IB_2543	398.752		RSOLAG1IB_7986	466.54		RSOLAG1IB_3807	1.89554		RSOLAG1IB_10158	4.63047		RSOLAG1IB_12266	3.30614
RSOLAG1IB_103	451.859		RSOLAG1IB_1589	401.051		RSOLAG1IB_1962	396.965		RSOLAG1IB_3309	354.627		RSOLAG1IB_330	398.61		RSOLAG1IB_2272	465.683		RSOLAG1IB_7645	1.89554		RSOLAG1IB_1157	4.62692		RSOLAG1IB_424	3.30165
RSOLAG1IB_924	451.84		RSOLAG1IB_927	400.654		RSOLAG1IB_145	396.207		RSOLAG1IB_96	354.514		RSOLAG1IB_4492	396.015		RSOLAG1IB_5150	465.544		RSOLAG1IB_9148	1.89137		RSOLAG1IB_4797	4.62333		RSOLAG1IB_3250	3.29891
RSOLAG1IB_6940	446.751		RSOLAG1IB_4273	399.367		RSOLAG1IB_7120	395.309		RSOLAG1IB_1351	353.729		RSOLAG1IB_3278	395.228		RSOLAG1IB_7391	464.432		RSOLAG1IB_5775	1.8731		RSOLAG1IB_1632	4.60615		RSOLAG1IB_4055	3.2804
RSOLAG1IB_10077	445.724		RSOLAG1IB_6415	398.802		RSOLAG1IB_1567	393.729		RSOLAG1IB_7098	353.604		RSOLAG1IB_4873	395.1		RSOLAG1IB_6765	463.687		RSOLAG1IB_8151	1.86875		RSOLAG1IB_1257	4.57037		RSOLAG1IB_2590	3.27973
RSOLAG1IB_1566	445.53		RSOLAG1IB_103	398.688		RSOLAG1IB_6993	392.532		RSOLAG1IB_4895	352.715		RSOLAG1IB_12112	394.58		RSOLAG1IB_9693	462.688		RSOLAG1IB_9687	1.86691		RSOLAG1IB_11305	4.56403		RSOLAG1IB_4417	3.27766
RSOLAG1IB_2722	441.972		RSOLAG1IB_3250	396.797		RSOLAG1IB_2235	392.449		RSOLAG1IB_1962	352.665		RSOLAG1IB_5826	394.23		RSOLAG1IB_6674	462.673		RSOLAG1IB_10654	1.86405		RSOLAG1IB_3757	4.56269		RSOLAG1IB_5371	3.26455
RSOLAG1IB_4303	441.885		RSOLAG1IB_3491	396.643		RSOLAG1IB_3347	391.84		RSOLAG1IB_7403	352.441		RSOLAG1IB_7986	392.283		RSOLAG1IB_7722	461.341		RSOLAG1IB_11945	1.8616		RSOLAG1IB_8340	4.56115		RSOLAG1IB_2399	3.25668
RSOLAG1IB_3587	439.74		RSOLAG1IB_1962	395.006		RSOLAG1IB_5809	391.55		RSOLAG1IB_2596	352.105		RSOLAG1IB_9591	391.746		RSOLAG1IB_6589	461.164		RSOLAG1IB_8752	1.86079		RSOLAG1IB_7191	4.5564		RSOLAG1IB_5663	3.24971
RSOLAG1IB_5446	439.636		RSOLAG1IB_8136	394.721		RSOLAG1IB_696	391.501		RSOLAG1IB_2191	349.977		RSOLAG1IB_11098	390.894		RSOLAG1IB_11135	460.628		RSOLAG1IB_9936	1.85285		RSOLAG1IB_1059	4.54198		RSOLAG1IB_7531	3.24557
RSOLAG1IB_8974	435.305		RSOLAG1IB_8759	391.095		RSOLAG1IB_9431	391.341		RSOLAG1IB_7517	349.491		RSOLAG1IB_343	390.83		RSOLAG1IB_9049	460.361		RSOLAG1IB_10490	1.85285		RSOLAG1IB_10715	4.54119		RSOLAG1IB_5596	3.24249
RSOLAG1IB_3309	434.39		RSOLAG1IB_8621	390.489		RSOLAG1IB_1607	390.939		RSOLAG1IB_2745	349.141		RSOLAG1IB_11135	390.636		RSOLAG1IB_784	460.155		RSOLAG1IB_9381	1.8501		RSOLAG1IB_5663	4.54069		RSOLAG1IB_3267	3.23285
RSOLAG1IB_119	433.102		RSOLAG1IB_2295	390.418		RSOLAG1IB_8829	390.399		RSOLAG1IB_11269	348.316		RSOLAG1IB_1858	390.236		RSOLAG1IB_8132	460.052		RSOLAG1IB_4696	1.84991		RSOLAG1IB_353	4.54		RSOLAG1IB_5263	3.22668
RSOLAG1IB_8587	432.452		RSOLAG1IB_10178	390.407		RSOLAG1IB_8165	389.655		RSOLAG1IB_3434	347.847		RSOLAG1IB_9834	385.897		RSOLAG1IB_6710	459.882		RSOLAG1IB_1059	1.84518		RSOLAG1IB_9119	4.5333		RSOLAG1IB_1208	3.21791
RSOLAG1IB_2718	432.164		RSOLAG1IB_3755	389.352		RSOLAG1IB_4814	388.695		RSOLAG1IB_415	347.809		RSOLAG1IB_2898	385.569		RSOLAG1IB_7812	457.698		RSOLAG1IB_823	1.84351		RSOLAG1IB_2399	4.53104		RSOLAG1IB_418	3.20968
RSOLAG1IB_4570	431.724		RSOLAG1IB_7991	387.928		RSOLAG1IB_2220	388.436		RSOLAG1IB_164	347.777		RSOLAG1IB_4625	385.013		RSOLAG1IB_9546	457.482		RSOLAG1IB_4052	1.84091		RSOLAG1IB_172	4.51563		RSOLAG1IB_3939	3.20742
RSOLAG1IB_5437	430.681		RSOLAG1IB_4621	386.849		RSOLAG1IB_2596	386.975		RSOLAG1IB_7751	346.827		RSOLAG1IB_6592	384.978		RSOLAG1IB_7221	457.286		RSOLAG1IB_6109	1.83631		RSOLAG1IB_3073	4.5132		RSOLAG1IB_5609	3.18787
RSOLAG1IB_9137	429.959		RSOLAG1IB_3309	385.459		RSOLAG1IB_4371	384.368		RSOLAG1IB_3347	346.809		RSOLAG1IB_9211	384.882		RSOLAG1IB_5737	455.905		RSOLAG1IB_12049	1.83631		RSOLAG1IB_5018	4.50819		RSOLAG1IB_9735	3.17909
RSOLAG1IB_9211	427.672		RSOLAG1IB_3910	384.36		RSOLAG1IB_9349	383.947		RSOLAG1IB_11213	346.157		RSOLAG1IB_10980	382.467		RSOLAG1IB_8115	455.703		RSOLAG1IB_5814	1.82987		RSOLAG1IB_12408	4.50403		RSOLAG1IB_3755	3.17749
RSOLAG1IB_9552	427.671		RSOLAG1IB_2789	384.284		RSOLAG1IB_7159	383.208		RSOLAG1IB_9910	344.791		RSOLAG1IB_947	382.406		RSOLAG1IB_3422	454.803		RSOLAG1IB_2614	1.82815		RSOLAG1IB_2306	4.49356		RSOLAG1IB_1607	3.17486
RSOLAG1IB_6962	426.229		RSOLAG1IB_6126	381.894		RSOLAG1IB_7255	383.205		RSOLAG1IB_386	344.41		RSOLAG1IB_9267	382.005		RSOLAG1IB_5673	454.067		RSOLAG1IB_6084	1.82207		RSOLAG1IB_9143	4.48384		RSOLAG1IB_4577	3.16877
RSOLAG1IB_2458	425.226		RSOLAG1IB_3422	381.723		RSOLAG1IB_12112	382.847		RSOLAG1IB_5502	343.409		RSOLAG1IB_4814	380.24		RSOLAG1IB_8222	452.14		RSOLAG1IB_7756	1.81946		RSOLAG1IB_9137	4.48267		RSOLAG1IB_3231	3.16637
RSOLAG1IB_2324	423.675		RSOLAG1IB_11300	381.61		RSOLAG1IB_6409	380.046		RSOLAG1IB_4529	341.407		RSOLAG1IB_7940	380.172		RSOLAG1IB_7229	451.833		RSOLAG1IB_12676	1.81882		RSOLAG1IB_2997	4.47182		RSOLAG1IB_4457	3.16562
RSOLAG1IB_9154	422.554		RSOLAG1IB_12197	380.456		RSOLAG1IB_7403	379.624		RSOLAG1IB_5826	341.01		RSOLAG1IB_2885	378.659		RSOLAG1IB_1142	451.614		RSOLAG1IB_8340	1.81656		RSOLAG1IB_415	4.46942		RSOLAG1IB_186	3.1641
RSOLAG1IB_2564	422.148		RSOLAG1IB_6549	380.447		RSOLAG1IB_10347	379.439		RSOLAG1IB_3491	340.395		RSOLAG1IB_8074	377.562		RSOLAG1IB_1001	450.559		RSOLAG1IB_609	1.81619		RSOLAG1IB_428	4.46932		RSOLAG1IB_7019	3.16317
RSOLAG1IB_2885	419.447		RSOLAG1IB_10177	380.149		RSOLAG1IB_4963	379.071		RSOLAG1IB_9211	339.346		RSOLAG1IB_10635	376.675		RSOLAG1IB_6597	449.791		RSOLAG1IB_7817	1.81364		RSOLAG1IB_8804	4.46807		RSOLAG1IB_515	3.16253
RSOLAG1IB_12399	417.761		RSOLAG1IB_7391	378.954		RSOLAG1IB_3615	378.367		RSOLAG1IB_4615	339.328		RSOLAG1IB_5847	374.966		RSOLAG1IB_3619	448.072		RSOLAG1IB_314	1.81298		RSOLAG1IB_12619	4.4458		RSOLAG1IB_3807	3.15924
RSOLAG1IB_847	417.742		RSOLAG1IB_5417	377.587		RSOLAG1IB_9405	378.327		RSOLAG1IB_8429	339.101		RSOLAG1IB_9164	373.829		RSOLAG1IB_10894	447.662		RSOLAG1IB_7986	1.81115		RSOLAG1IB_418	4.44418		RSOLAG1IB_8201	3.15198
RSOLAG1IB_11099	417.04		RSOLAG1IB_3929	377.325		RSOLAG1IB_5437	378.28		RSOLAG1IB_2398	338.727		RSOLAG1IB_4303	373.711		RSOLAG1IB_2458	447.055		RSOLAG1IB_3576	1.80849		RSOLAG1IB_6372	4.42651		RSOLAG1IB_330	3.14796
RSOLAG1IB_4684	416.775		RSOLAG1IB_924	376.287		RSOLAG1IB_7865	377.492		RSOLAG1IB_3880	338.552		RSOLAG1IB_5245	373.075		RSOLAG1IB_1351	446.768		RSOLAG1IB_2699	1.79465		RSOLAG1IB_4270	4.42294		RSOLAG1IB_2997	3.14136
RSOLAG1IB_697	413.336		RSOLAG1IB_2797	374.543		RSOLAG1IB_6962	377.309		RSOLAG1IB_9460	338.537		RSOLAG1IB_912	371.864		RSOLAG1IB_350	446.724		RSOLAG1IB_877	1.79365		RSOLAG1IB_10160	4.41853		RSOLAG1IB_12743	3.13309
RSOLAG1IB_761	409.839		RSOLAG1IB_752	373.939		RSOLAG1IB_5446	377.028		RSOLAG1IB_1618	336.581		RSOLAG1IB_847	371.157		RSOLAG1IB_5848	445.767		RSOLAG1IB_10197	1.7932		RSOLAG1IB_4621	4.41779		RSOLAG1IB_5065	3.13151
RSOLAG1IB_9833	406.703		RSOLAG1IB_2583	373.073		RSOLAG1IB_5189	376.83		RSOLAG1IB_9693	336.029		RSOLAG1IB_8115	370.865		RSOLAG1IB_417	443.499		RSOLAG1IB_1302	1.79152		RSOLAG1IB_2244	4.38317		RSOLAG1IB_4031	3.12105
RSOLAG1IB_4814	406.572		RSOLAG1IB_10962	373.028		RSOLAG1IB_2192	376.524		RSOLAG1IB_8312	335.533		RSOLAG1IB_5373	370.675		RSOLAG1IB_3517	443.351		RSOLAG1IB_4034	1.79084		RSOLAG1IB_10684	4.35734		RSOLAG1IB_2981	3.11838
RSOLAG1IB_5847	406.53		RSOLAG1IB_6864	372.349		RSOLAG1IB_4873	376.496		RSOLAG1IB_839	334.804		RSOLAG1IB_3409	370.15		RSOLAG1IB_8429	442.231		RSOLAG1IB_910	1.78922		RSOLAG1IB_7120	4.33037		RSOLAG1IB_4238	3.11298
RSOLAG1IB_2235	405.28		RSOLAG1IB_8537	372.139		RSOLAG1IB_1264	376.412		RSOLAG1IB_3737	333.743		RSOLAG1IB_5820	369.846		RSOLAG1IB_3434	442.097		RSOLAG1IB_8140	1.78668		RSOLAG1IB_11915	4.32603		RSOLAG1IB_2953	3.1125
RSOLAG1IB_8082	405.198		RSOLAG1IB_2745	370.388		RSOLAG1IB_8700	375.233		RSOLAG1IB_907	333.401		RSOLAG1IB_761	369.835		RSOLAG1IB_5842	440.642		RSOLAG1IB_8396	1.78316		RSOLAG1IB_1489	4.32234		RSOLAG1IB_1341	3.112
RSOLAG1IB_2433	403.075		RSOLAG1IB_9211	369.062		RSOLAG1IB_1859	375.194		RSOLAG1IB_8537	333.162		RSOLAG1IB_8139	368.959		RSOLAG1IB_912	440.493		RSOLAG1IB_415	1.78288		RSOLAG1IB_7266	4.31438		RSOLAG1IB_143	3.1053
RSOLAG1IB_4873	402.313		RSOLAG1IB_4204	368.055		RSOLAG1IB_2458	374.131		RSOLAG1IB_6404	331.536		RSOLAG1IB_1549	368.595		RSOLAG1IB_3347	440.462		RSOLAG1IB_2356	1.78241		RSOLAG1IB_6585	4.30921		RSOLAG1IB_1391	3.10294
RSOLAG1IB_10635	402.268		RSOLAG1IB_3434	367.953		RSOLAG1IB_924	373.616		RSOLAG1IB_1085	331.103		RSOLAG1IB_5737	368.438		RSOLAG1IB_2977	439.608		RSOLAG1IB_1607	1.77577		RSOLAG1IB_3297	4.30643		RSOLAG1IB_6963	3.09586
RSOLAG1IB_5809	401.427		RSOLAG1IB_839	366.486		RSOLAG1IB_4204	373.107		RSOLAG1IB_9497	330.936		RSOLAG1IB_6639	368.346		RSOLAG1IB_9164	439.568		RSOLAG1IB_9732	1.77577		RSOLAG1IB_6962	4.30583		RSOLAG1IB_2469	3.09273
RSOLAG1IB_6633	401.054		RSOLAG1IB_11090	365.75		RSOLAG1IB_4303	371.302		RSOLAG1IB_761	330.455		RSOLAG1IB_12689	368.087		RSOLAG1IB_4137	439.141		RSOLAG1IB_1218	1.77365		RSOLAG1IB_1714	4.30455		RSOLAG1IB_1178	3.08997
RSOLAG1IB_7493	400.898		RSOLAG1IB_5437	364.813		RSOLAG1IB_119	369.241		RSOLAG1IB_1341	330.055		RSOLAG1IB_178	367.213		RSOLAG1IB_1612	439.102		RSOLAG1IB_6962	1.77299		RSOLAG1IB_12017	4.29657		RSOLAG1IB_5597	3.08115
RSOLAG1IB_7221	400.703		RSOLAG1IB_3544	364.535		RSOLAG1IB_9049	368.735		RSOLAG1IB_1612	328.857		RSOLAG1IB_10894	366.269		RSOLAG1IB_330	438.659		RSOLAG1IB_7199	1.77155		RSOLAG1IB_7404	4.29627		RSOLAG1IB_9956	3.07876
RSOLAG1IB_1612	400.682		RSOLAG1IB_9310	363.918		RSOLAG1IB_8399	368.197		RSOLAG1IB_2806	328.612		RSOLAG1IB_4239	366.153		RSOLAG1IB_2687	438.131		RSOLAG1IB_4570	1.76781		RSOLAG1IB_9049	4.28658		RSOLAG1IB_1215	3.07392
RSOLAG1IB_1607	399.734		RSOLAG1IB_10228	362.855		RSOLAG1IB_7010	367.666		RSOLAG1IB_321	328.596		RSOLAG1IB_7517	365.919		RSOLAG1IB_3543	437.206		RSOLAG1IB_2568	1.76727		RSOLAG1IB_2670	4.28472		RSOLAG1IB_632	3.06789
RSOLAG1IB_2184	399.54		RSOLAG1IB_1661	361.059		RSOLAG1IB_8295	366.6		RSOLAG1IB_5842	328.593		RSOLAG1IB_1059	365.062		RSOLAG1IB_9910	436.046		RSOLAG1IB_4277	1.76513		RSOLAG1IB_8704	4.28472		RSOLAG1IB_3327	3.06624
RSOLAG1IB_2272	399.12		RSOLAG1IB_6346	360.654		RSOLAG1IB_2324	366.482		RSOLAG1IB_5311	328.121		RSOLAG1IB_2977	364.168		RSOLAG1IB_10635	435.437		RSOLAG1IB_7117	1.76066		RSOLAG1IB_830	4.27913		RSOLAG1IB_5687	3.06052
RSOLAG1IB_6592	399.11		RSOLAG1IB_5900	360.596		RSOLAG1IB_4239	366.065		RSOLAG1IB_3250	327.864		RSOLAG1IB_2292	363.909		RSOLAG1IB_1341	435.405		RSOLAG1IB_617	1.75861		RSOLAG1IB_6158	4.25462		RSOLAG1IB_2574	3.05048
RSOLAG1IB_9883	395.692		RSOLAG1IB_9154	360.292		RSOLAG1IB_808	365.945		RSOLAG1IB_10773	327.827		RSOLAG1IB_1756	362.685		RSOLAG1IB_10681	434.101		RSOLAG1IB_3517	1.75783		RSOLAG1IB_1608	4.25251		RSOLAG1IB_10943	3.05048
RSOLAG1IB_5935	393.486		RSOLAG1IB_192	359.864		RSOLAG1IB_1618	365.138		RSOLAG1IB_3440	327.656		RSOLAG1IB_8807	362.594		RSOLAG1IB_2596	432.858		RSOLAG1IB_9137	1.75409		RSOLAG1IB_2307	4.2462		RSOLAG1IB_6013	3.04757
RSOLAG1IB_6713	393.215		RSOLAG1IB_1001	359.839		RSOLAG1IB_6971	365.099		RSOLAG1IB_7221	326.64		RSOLAG1IB_1725	361.88		RSOLAG1IB_7991	432		RSOLAG1IB_10053	1.75295		RSOLAG1IB_8428	4.2462		RSOLAG1IB_381	3.04344
RSOLAG1IB_6126	391.254		RSOLAG1IB_9693	358.662		RSOLAG1IB_2482	363.81		RSOLAG1IB_6656	325.869		RSOLAG1IB_6404	361.468		RSOLAG1IB_9211	431.758		RSOLAG1IB_1017	1.75099		RSOLAG1IB_3396	4.24516		RSOLAG1IB_9151	3.04042
RSOLAG1IB_2108	391.137		RSOLAG1IB_3587	358.619		RSOLAG1IB_7117	361.135		RSOLAG1IB_5649	324.201		RSOLAG1IB_1612	361.022		RSOLAG1IB_3473	431.652		RSOLAG1IB_7447	1.74887		RSOLAG1IB_16	4.24506		RSOLAG1IB_7607	3.02969
RSOLAG1IB_3422	390.974		RSOLAG1IB_11997	357.876		RSOLAG1IB_5930	361.082		RSOLAG1IB_10684	322.443		RSOLAG1IB_9154	360.333		RSOLAG1IB_1710	430.806		RSOLAG1IB_3159	1.74615		RSOLAG1IB_10197	4.23012		RSOLAG1IB_655	3.02896
RSOLAG1IB_7010	389.395		RSOLAG1IB_11213	357.871		RSOLAG1IB_9154	357.61		RSOLAG1IB_10228	321.77		RSOLAG1IB_6864	360.235		RSOLAG1IB_1549	430.671		RSOLAG1IB_4906	1.74575		RSOLAG1IB_7599	4.22241		RSOLAG1IB_4070	3.017
RSOLAG1IB_7213	388.633		RSOLAG1IB_8082	357.388		RSOLAG1IB_1341	356.324		RSOLAG1IB_4625	321.286		RSOLAG1IB_3309	359.947		RSOLAG1IB_8807	430.061		RSOLAG1IB_8873	1.74306		RSOLAG1IB_5701	4.21928		RSOLAG1IB_7199	3.00829
RSOLAG1IB_6879	387.98		RSOLAG1IB_5189	357.179		RSOLAG1IB_5737	356.321		RSOLAG1IB_2074	320.806		RSOLAG1IB_350	359.739		RSOLAG1IB_6656	429.427		RSOLAG1IB_3327	1.73906		RSOLAG1IB_3154	4.2188		RSOLAG1IB_351	3.00718
RSOLAG1IB_7517	387.003		RSOLAG1IB_7696	356.89		RSOLAG1IB_6952	354.947		RSOLAG1IB_917	320.805		RSOLAG1IB_7689	359.648		RSOLAG1IB_8829	428.982		RSOLAG1IB_2885	1.73339		RSOLAG1IB_4961	4.21581		RSOLAG1IB_3864	2.99719
RSOLAG1IB_2850	384.675		RSOLAG1IB_6254	356.723		RSOLAG1IB_4529	354.334		RSOLAG1IB_6864	320.742		RSOLAG1IB_11211	358.725		RSOLAG1IB_2813	428.8		RSOLAG1IB_5820	1.72296		RSOLAG1IB_8147	4.19728		RSOLAG1IB_4516	2.98897
RSOLAG1IB_2353	383.704		RSOLAG1IB_2806	356.244		RSOLAG1IB_4110	353.843		RSOLAG1IB_8306	317.693		RSOLAG1IB_1123	358.583		RSOLAG1IB_7902	428.654		RSOLAG1IB_3473	1.71245		RSOLAG1IB_8084	4.19055		RSOLAG1IB_3439	2.98751
RSOLAG1IB_968	382.464		RSOLAG1IB_1341	355.317		RSOLAG1IB_11211	353.266		RSOLAG1IB_5294	316.421		RSOLAG1IB_3910	357.264		RSOLAG1IB_5373	426.568		RSOLAG1IB_5386	1.71151		RSOLAG1IB_5712	4.18885		RSOLAG1IB_277	2.98167
RSOLAG1IB_12828	378.97		RSOLAG1IB_8165	354.605		RSOLAG1IB_4111	352.467		RSOLAG1IB_377	316.41		RSOLAG1IB_3669	356.641		RSOLAG1IB_2338	424.62		RSOLAG1IB_7204	1.70324		RSOLAG1IB_4490	4.15702		RSOLAG1IB_2806	2.97307
RSOLAG1IB_9387	378.27		RSOLAG1IB_697	354.138		RSOLAG1IB_4615	351.761		RSOLAG1IB_10829	316.249		RSOLAG1IB_5437	354.926		RSOLAG1IB_7966	423.851		RSOLAG1IB_2473	1.69757		RSOLAG1IB_8151	4.15278		RSOLAG1IB_5420	2.9702
RSOLAG1IB_9693	377.873		RSOLAG1IB_4814	353.856		RSOLAG1IB_1852	351.66		RSOLAG1IB_8640	316.242		RSOLAG1IB_11099	354.67		RSOLAG1IB_2560	422.205		RSOLAG1IB_6585	1.69757		RSOLAG1IB_1358	4.14903		RSOLAG1IB_74	2.96505
RSOLAG1IB_2292	376.556		RSOLAG1IB_6879	353.614		RSOLAG1IB_10053	351.314		RSOLAG1IB_8974	315.979		RSOLAG1IB_4137	354.016		RSOLAG1IB_7912	421.913		RSOLAG1IB_8204	1.69364		RSOLAG1IB_4250	4.14622		RSOLAG1IB_2191	2.96188
RSOLAG1IB_7452	374.906		RSOLAG1IB_12112	353.118		RSOLAG1IB_164	350.619		RSOLAG1IB_4539	315.968		RSOLAG1IB_7024	353.018		RSOLAG1IB_11098	421.647		RSOLAG1IB_11593	1.69076		RSOLAG1IB_163	4.14546		RSOLAG1IB_5381	2.96014
RSOLAG1IB_10178	373.98		RSOLAG1IB_9938	351.876		RSOLAG1IB_1551	350.438		RSOLAG1IB_7977	315.715		RSOLAG1IB_2560	352.791		RSOLAG1IB_3669	421.311		RSOLAG1IB_3410	1.68426		RSOLAG1IB_1034	4.14488		RSOLAG1IB_8696	2.95415
RSOLAG1IB_6033	372.908		RSOLAG1IB_9110	351.283		RSOLAG1IB_4508	350.261		RSOLAG1IB_4873	315.633		RSOLAG1IB_1001	352.571		RSOLAG1IB_9154	420.842		RSOLAG1IB_2556	1.68328		RSOLAG1IB_5883	4.1351		RSOLAG1IB_6253	2.95364
RSOLAG1IB_6268	371.92		RSOLAG1IB_1756	351.003		RSOLAG1IB_6879	349.964		RSOLAG1IB_4779	314.852		RSOLAG1IB_917	352.548		RSOLAG1IB_3544	420.292		RSOLAG1IB_7112	1.68328		RSOLAG1IB_1475	4.13079		RSOLAG1IB_9110	2.95151
RSOLAG1IB_1341	369.962		RSOLAG1IB_3278	349.9		RSOLAG1IB_3309	349.79		RSOLAG1IB_2429	314.796		RSOLAG1IB_8111	352.398		RSOLAG1IB_3167	418.92		RSOLAG1IB_4826	1.681		RSOLAG1IB_1756	4.1287		RSOLAG1IB_145	2.94059
RSOLAG1IB_4621	369.789		RSOLAG1IB_3562	349.174		RSOLAG1IB_8908	348.86		RSOLAG1IB_9244	314.318		RSOLAG1IB_10251	352.012		RSOLAG1IB_7977	417.65		RSOLAG1IB_11671	1.68041		RSOLAG1IB_2576	4.12654		RSOLAG1IB_4270	2.94052
RSOLAG1IB_626	369.347		RSOLAG1IB_1862	347.19		RSOLAG1IB_417	347.953		RSOLAG1IB_924	314.125		RSOLAG1IB_8752	351.788		RSOLAG1IB_239	417.506		RSOLAG1IB_2658	1.67965		RSOLAG1IB_8316	4.12639		RSOLAG1IB_7198	2.93336
RSOLAG1IB_12689	369.006		RSOLAG1IB_7403	346.652		RSOLAG1IB_8640	347.756		RSOLAG1IB_5278	313.827		RSOLAG1IB_6613	351.36		RSOLAG1IB_4323	417.324		RSOLAG1IB_10212	1.67382		RSOLAG1IB_4317	4.12364		RSOLAG1IB_1943	2.9263
RSOLAG1IB_8115	368.957		RSOLAG1IB_5150	346.528		RSOLAG1IB_3409	347.737		RSOLAG1IB_7229	312.562		RSOLAG1IB_3544	350.512		RSOLAG1IB_1489	416.695		RSOLAG1IB_6043	1.67209		RSOLAG1IB_8609	4.12364		RSOLAG1IB_5502	2.92578
RSOLAG1IB_1001	368.875		RSOLAG1IB_1607	345.899		RSOLAG1IB_9267	347.582		RSOLAG1IB_1607	311.621		RSOLAG1IB_4615	350.418		RSOLAG1IB_8139	416.569		RSOLAG1IB_7021	1.66937		RSOLAG1IB_7861	4.12009		RSOLAG1IB_7285	2.92271
RSOLAG1IB_6952	368.644		RSOLAG1IB_7010	344.242		RSOLAG1IB_5373	347.032		RSOLAG1IB_2180	310.738		RSOLAG1IB_3347	350.241		RSOLAG1IB_7271	415.399		RSOLAG1IB_1104	1.667		RSOLAG1IB_2126	4.11882		RSOLAG1IB_7221	2.9188
RSOLAG1IB_7117	368.179		RSOLAG1IB_3473	343.951		RSOLAG1IB_3286	345.37		RSOLAG1IB_103	309.802		RSOLAG1IB_7902	349.931		RSOLAG1IB_9497	415.158		RSOLAG1IB_1642	1.66307		RSOLAG1IB_1037	4.11562		RSOLAG1IB_5928	2.91726
RSOLAG1IB_7977	366.125		RSOLAG1IB_1612	343.803		RSOLAG1IB_9387	345.139		RSOLAG1IB_2898	308.889		RSOLAG1IB_10228	349.927		RSOLAG1IB_2232	413.782		RSOLAG1IB_2806	1.66142		RSOLAG1IB_3663	4.11449		RSOLAG1IB_2760	2.91478
RSOLAG1IB_917	365.685		RSOLAG1IB_7255	343.738		RSOLAG1IB_2356	345.001		RSOLAG1IB_6850	308.761		RSOLAG1IB_8974	349.158		RSOLAG1IB_164	412.943		RSOLAG1IB_4208	1.6603		RSOLAG1IB_11461	4.10701		RSOLAG1IB_8364	2.909
RSOLAG1IB_6988	363.314		RSOLAG1IB_4895	343.114		RSOLAG1IB_7703	344.787		RSOLAG1IB_6254	308.34		RSOLAG1IB_9580	349.03		RSOLAG1IB_10684	411.167		RSOLAG1IB_3231	1.65682		RSOLAG1IB_4290	4.10161		RSOLAG1IB_4489	2.9065
RSOLAG1IB_8111	362.681		RSOLAG1IB_7750	342.726		RSOLAG1IB_3274	344.135		RSOLAG1IB_2564	306.099		RSOLAG1IB_4939	347.99		RSOLAG1IB_8963	410.574		RSOLAG1IB_9143	1.65194		RSOLAG1IB_1194	4.09669		RSOLAG1IB_7266	2.89064
RSOLAG1IB_2596	362.616		RSOLAG1IB_6957	340.981		RSOLAG1IB_9591	343.911		RSOLAG1IB_1282	305.206		RSOLAG1IB_6710	347.814		RSOLAG1IB_4625	410.517		RSOLAG1IB_4709	1.64903		RSOLAG1IB_480	4.0876		RSOLAG1IB_2410	2.88993
RSOLAG1IB_2504	361.262		RSOLAG1IB_7977	340.943		RSOLAG1IB_11099	342.638		RSOLAG1IB_590	304.886		RSOLAG1IB_1446	345.822		RSOLAG1IB_1123	410.298		RSOLAG1IB_7101	1.64753		RSOLAG1IB_2410	4.06731		RSOLAG1IB_7133	2.88676
RSOLAG1IB_1859	361.235		RSOLAG1IB_10684	340.724		RSOLAG1IB_1123	341.902		RSOLAG1IB_9267	304.426		RSOLAG1IB_2866	345.57		RSOLAG1IB_452	409.748		RSOLAG1IB_1618	1.64672		RSOLAG1IB_940	4.06713		RSOLAG1IB_3159	2.88495
RSOLAG1IB_6254	361.225		RSOLAG1IB_7058	340.294		RSOLAG1IB_11997	340.556		RSOLAG1IB_11871	304.088		RSOLAG1IB_6674	345.252		RSOLAG1IB_12112	409.146		RSOLAG1IB_8650	1.64533		RSOLAG1IB_5025	4.0643		RSOLAG1IB_5692	2.88495
RSOLAG1IB_6069	360.727		RSOLAG1IB_3297	337.846		RSOLAG1IB_3422	339.15		RSOLAG1IB_7120	303.767		RSOLAG1IB_1073	345.033		RSOLAG1IB_2853	407.874		RSOLAG1IB_8428	1.64369		RSOLAG1IB_3732	4.05654		RSOLAG1IB_7116	2.88421
RSOLAG1IB_4204	359.094		RSOLAG1IB_3231	337.807		RSOLAG1IB_5842	339.055		RSOLAG1IB_912	302.572		RSOLAG1IB_9111	343.441		RSOLAG1IB_6420	405.864		RSOLAG1IB_99	1.64155		RSOLAG1IB_6879	4.05654		RSOLAG1IB_2306	2.88048
RSOLAG1IB_3615	358.471		RSOLAG1IB_7311	334.928		RSOLAG1IB_1510	338.233		RSOLAG1IB_927	302.127		RSOLAG1IB_2285	343.251		RSOLAG1IB_141	404.993		RSOLAG1IB_5465	1.64082		RSOLAG1IB_8290	4.05518		RSOLAG1IB_3927	2.87723
RSOLAG1IB_11084	356.568		RSOLAG1IB_3099	333.681		RSOLAG1IB_2075	338.151		RSOLAG1IB_1710	301.861		RSOLAG1IB_8587	343.153		RSOLAG1IB_968	404.661		RSOLAG1IB_1756	1.63227		RSOLAG1IB_7859	4.05314		RSOLAG1IB_444	2.87688
RSOLAG1IB_6864	356.487		RSOLAG1IB_5446	333.2		RSOLAG1IB_2272	337.684		RSOLAG1IB_6589	301.523		RSOLAG1IB_968	342.024		RSOLAG1IB_2178	404.194		RSOLAG1IB_3797	1.62775		RSOLAG1IB_9156	4.05078		RSOLAG1IB_2307	2.87646
RSOLAG1IB_6924	355.084		RSOLAG1IB_321	332.157		RSOLAG1IB_7312	337.116		RSOLAG1IB_7746	300.285		RSOLAG1IB_8621	341.753		RSOLAG1IB_10880	403.403		RSOLAG1IB_11053	1.61878		RSOLAG1IB_1166	4.04804		RSOLAG1IB_8609	2.86364
RSOLAG1IB_3491	355.082		RSOLAG1IB_7199	331.714		RSOLAG1IB_2226	336.53		RSOLAG1IB_4621	300.037		RSOLAG1IB_6971	339.795		RSOLAG1IB_10896	403.151		RSOLAG1IB_132	1.61373		RSOLAG1IB_2334	4.04778		RSOLAG1IB_2322	2.86107
RSOLAG1IB_11211	355.025		RSOLAG1IB_1510	331.574		RSOLAG1IB_12828	336.279		RSOLAG1IB_8222	299.42		RSOLAG1IB_2564	339.378		RSOLAG1IB_8974	402.905		RSOLAG1IB_7556	1.60791		RSOLAG1IB_3891	4.04248		RSOLAG1IB_2576	2.86107
RSOLAG1IB_192	354.966		RSOLAG1IB_7517	331.286		RSOLAG1IB_3737	335.576		RSOLAG1IB_3484	299.324		RSOLAG1IB_5848	339.222		RSOLAG1IB_4873	402.166		RSOLAG1IB_4457	1.60754		RSOLAG1IB_10211	4.03988		RSOLAG1IB_513	2.85132
RSOLAG1IB_2192	354.144		RSOLAG1IB_2596	331.19		RSOLAG1IB_1073	335.456		RSOLAG1IB_2543	298.835		RSOLAG1IB_9497	338.837		RSOLAG1IB_6102	401.86		RSOLAG1IB_3064	1.60735		RSOLAG1IB_5585	4.03773		RSOLAG1IB_6420	2.8457
RSOLAG1IB_2074	353.954		RSOLAG1IB_2718	331.132		RSOLAG1IB_516	335.32		RSOLAG1IB_9349	298.026		RSOLAG1IB_7966	338.777		RSOLAG1IB_7352	399.015		RSOLAG1IB_10452	1.60637		RSOLAG1IB_2671	4.02536		RSOLAG1IB_90	2.84091
RSOLAG1IB_1170	352.6		RSOLAG1IB_8974	330.907		RSOLAG1IB_1218	334.835		RSOLAG1IB_192	297.091		RSOLAG1IB_1142	338.618		RSOLAG1IB_2564	398.877		RSOLAG1IB_6785	1.60384		RSOLAG1IB_4266	4.02334		RSOLAG1IB_7120	2.83697
RSOLAG1IB_8752	352.568		RSOLAG1IB_10251	330.699		RSOLAG1IB_2082	333.802		RSOLAG1IB_3055	296.329		RSOLAG1IB_7977	338.509		RSOLAG1IB_5121	398.801		RSOLAG1IB_8364	1.59995		RSOLAG1IB_4758	4.02277		RSOLAG1IB_2425	2.835
RSOLAG1IB_2295	352.45		RSOLAG1IB_3619	330.353		RSOLAG1IB_7352	333.18		RSOLAG1IB_2458	296.205		RSOLAG1IB_1351	338.059		RSOLAG1IB_10251	397.995		RSOLAG1IB_7266	1.59632		RSOLAG1IB_5497	4.02239		RSOLAG1IB_871	2.82703
RSOLAG1IB_8850	351.698		RSOLAG1IB_6952	330.192		RSOLAG1IB_6864	332.285		RSOLAG1IB_11084	295.054		RSOLAG1IB_6989	338.005		RSOLAG1IB_6639	397.847		RSOLAG1IB_8919	1.5931		RSOLAG1IB_9088	4.01998		RSOLAG1IB_3090	2.82703
RSOLAG1IB_3274	351.553		RSOLAG1IB_2458	329.32		RSOLAG1IB_3929	330.979		RSOLAG1IB_614	295.045		RSOLAG1IB_7916	337.881		RSOLAG1IB_6158	396.322		RSOLAG1IB_12112	1.59085		RSOLAG1IB_9758	4.01791		RSOLAG1IB_3434	2.82288
RSOLAG1IB_889	351.515		RSOLAG1IB_6917	328.46		RSOLAG1IB_1059	330.855		RSOLAG1IB_11211	295.001		RSOLAG1IB_3755	337.076		RSOLAG1IB_2482	396.171		RSOLAG1IB_7285	1.58955		RSOLAG1IB_8057	4.01502		RSOLAG1IB_6275	2.81884
RSOLAG1IB_1243	351.275		RSOLAG1IB_3245	326.288		RSOLAG1IB_10939	330.397		RSOLAG1IB_2560	294.756		RSOLAG1IB_8023	336.045		RSOLAG1IB_11211	395.749		RSOLAG1IB_9735	1.58955		RSOLAG1IB_3163	4.01059		RSOLAG1IB_5684	2.80672
RSOLAG1IB_417	351.269		RSOLAG1IB_6713	325.7		RSOLAG1IB_6730	328.51		RSOLAG1IB_889	294.682		RSOLAG1IB_239	335.769		RSOLAG1IB_3587	394.86		RSOLAG1IB_11212	1.58668		RSOLAG1IB_3755	4.00451		RSOLAG1IB_7112	2.80547
RSOLAG1IB_9063	349.708		RSOLAG1IB_9387	325.525		RSOLAG1IB_11213	328.26		RSOLAG1IB_3587	294.577		RSOLAG1IB_3167	335.428		RSOLAG1IB_8587	394.404		RSOLAG1IB_5373	1.58281		RSOLAG1IB_8023	4.00221		RSOLAG1IB_8324	2.80367
RSOLAG1IB_2556	348.881		RSOLAG1IB_6993	323.343		RSOLAG1IB_10962	327.767		RSOLAG1IB_11278	293.989		RSOLAG1IB_2458	334.816		RSOLAG1IB_4068	393.439		RSOLAG1IB_3781	1.57599		RSOLAG1IB_3410	3.99232		RSOLAG1IB_2433	2.79819
RSOLAG1IB_3278	348.485		RSOLAG1IB_4324	321.673		RSOLAG1IB_103	324.058		RSOLAG1IB_6988	293.809		RSOLAG1IB_9693	334.054		RSOLAG1IB_7058	392.683		RSOLAG1IB_2095	1.57328		RSOLAG1IB_4457	3.98176		RSOLAG1IB_6240	2.78979
RSOLAG1IB_9938	348.36		RSOLAG1IB_6409	321.547		RSOLAG1IB_8082	323.351		RSOLAG1IB_11243	293.735		RSOLAG1IB_2556	333.375		RSOLAG1IB_2797	391.783		RSOLAG1IB_6885	1.57182		RSOLAG1IB_7556	3.97918		RSOLAG1IB_6885	2.78091
RSOLAG1IB_7199	348.076		RSOLAG1IB_626	321.002		RSOLAG1IB_2433	323.318		RSOLAG1IB_2295	292.371		RSOLAG1IB_2813	332.797		RSOLAG1IB_9111	391.315		RSOLAG1IB_9951	1.57117		RSOLAG1IB_7447	3.9641		RSOLAG1IB_5900	2.78013
RSOLAG1IB_2527	347.567		RSOLAG1IB_6521	319.677		RSOLAG1IB_7198	323.285		RSOLAG1IB_12112	291.92		RSOLAG1IB_5855	332.163		RSOLAG1IB_9944	390.185		RSOLAG1IB_2542	1.57068		RSOLAG1IB_7875	3.95703		RSOLAG1IB_3491	2.77928
RSOLAG1IB_2806	346.037		RSOLAG1IB_8587	319.637		RSOLAG1IB_10299	321.962		RSOLAG1IB_1142	291.651		RSOLAG1IB_2433	331.776		RSOLAG1IB_2562	390.049		RSOLAG1IB_4322	1.56698		RSOLAG1IB_180	3.94905		RSOLAG1IB_535	2.77553
RSOLAG1IB_6200	345.749		RSOLAG1IB_288	317.735		RSOLAG1IB_2441	319.415		RSOLAG1IB_4505	291.442		RSOLAG1IB_3572	331.599		RSOLAG1IB_2285	389.617		RSOLAG1IB_3716	1.56599		RSOLAG1IB_6844	3.94905		RSOLAG1IB_9143	2.7729
RSOLAG1IB_8829	345.266		RSOLAG1IB_7722	317.553		RSOLAG1IB_2885	319.29		RSOLAG1IB_8010	291.343		RSOLAG1IB_7368	331.428		RSOLAG1IB_6561	389.542		RSOLAG1IB_5044	1.56553		RSOLAG1IB_368	3.94087		RSOLAG1IB_2542	2.77179
RSOLAG1IB_8136	343.218		RSOLAG1IB_2235	317.099		RSOLAG1IB_10766	318.48		RSOLAG1IB_11099	290.731		RSOLAG1IB_9049	331.138		RSOLAG1IB_3467	388.989		RSOLAG1IB_10843	1.56131		RSOLAG1IB_2590	3.91746		RSOLAG1IB_616	2.7631
RSOLAG1IB_1862	342.168		RSOLAG1IB_9569	316.543		RSOLAG1IB_7452	318.445		RSOLAG1IB_2192	290.388		RSOLAG1IB_5842	330.436		RSOLAG1IB_805	387.828		RSOLAG1IB_6829	1.56005		RSOLAG1IB_9158	3.91746		RSOLAG1IB_8897	2.747
RSOLAG1IB_6993	342.057		RSOLAG1IB_5842	315.439		RSOLAG1IB_6521	317.229		RSOLAG1IB_9883	289.439		RSOLAG1IB_2806	330.186		RSOLAG1IB_6971	387.62		RSOLAG1IB_4992	1.556		RSOLAG1IB_6171	3.90327		RSOLAG1IB_1604	2.74391
RSOLAG1IB_5236	340.91		RSOLAG1IB_8592	315.144		RSOLAG1IB_2562	316.501		RSOLAG1IB_1779	288.928		RSOLAG1IB_6346	329.298		RSOLAG1IB_4239	387.527		RSOLAG1IB_10781	1.55507		RSOLAG1IB_11366	3.89932		RSOLAG1IB_9430	2.7389
RSOLAG1IB_9501	339.77		RSOLAG1IB_1489	315.038		RSOLAG1IB_2560	314.717		RSOLAG1IB_10251	288.586		RSOLAG1IB_1489	329.154		RSOLAG1IB_3713	387.06		RSOLAG1IB_759	1.55455		RSOLAG1IB_3278	3.89767		RSOLAG1IB_4739	2.73406
RSOLAG1IB_3781	339.5		RSOLAG1IB_6200	314.747		RSOLAG1IB_9534	314.631		RSOLAG1IB_4914	287.912		RSOLAG1IB_3055	327.986		RSOLAG1IB_4939	386.628		RSOLAG1IB_1890	1.55348		RSOLAG1IB_7463	3.89386		RSOLAG1IB_1247	2.73156
RSOLAG1IB_9497	339.195		RSOLAG1IB_2191	314.564		RSOLAG1IB_1103	314.131		RSOLAG1IB_6702	287.787		RSOLAG1IB_2482	327.025		RSOLAG1IB_2866	386.542		RSOLAG1IB_2997	1.5522		RSOLAG1IB_9187	3.8918		RSOLAG1IB_1642	2.72559
RSOLAG1IB_4278	337.571		RSOLAG1IB_8115	314.213		RSOLAG1IB_9693	314.055		RSOLAG1IB_6765	287.122		RSOLAG1IB_3517	325.702		RSOLAG1IB_1085	385.325		RSOLAG1IB_6037	1.54637		RSOLAG1IB_8990	3.88756		RSOLAG1IB_4961	2.72406
RSOLAG1IB_8726	337.415		RSOLAG1IB_5849	313.449		RSOLAG1IB_4684	313.973		RSOLAG1IB_12692	286.852		RSOLAG1IB_1710	324.989		RSOLAG1IB_10767	385.308		RSOLAG1IB_9922	1.54637		RSOLAG1IB_515	3.87665		RSOLAG1IB_830	2.72145
RSOLAG1IB_1282	337.057		RSOLAG1IB_119	312.837		RSOLAG1IB_452	312.067		RSOLAG1IB_8829	286.546		RSOLAG1IB_1859	324.849		RSOLAG1IB_5211	385.056		RSOLAG1IB_10645	1.54637		RSOLAG1IB_2731	3.87475		RSOLAG1IB_6570	2.70766
RSOLAG1IB_3929	336.515		RSOLAG1IB_3667	312.365		RSOLAG1IB_10463	311.715		RSOLAG1IB_8587	285.287		RSOLAG1IB_6172	323.347		RSOLAG1IB_6864	384.655		RSOLAG1IB_5609	1.54464		RSOLAG1IB_6346	3.87007		RSOLAG1IB_1608	2.70614
RSOLAG1IB_1510	335.831		RSOLAG1IB_2180	311.491		RSOLAG1IB_2564	311.685		RSOLAG1IB_4568	285.171		RSOLAG1IB_2596	321.935		RSOLAG1IB_4594	384.377		RSOLAG1IB_9529	1.54356		RSOLAG1IB_6179	3.86849		RSOLAG1IB_2807	2.70614
RSOLAG1IB_7198	335.261		RSOLAG1IB_1142	309.974		RSOLAG1IB_7266	309.988		RSOLAG1IB_2235	285.047		RSOLAG1IB_5563	321.538		RSOLAG1IB_6680	384.248		RSOLAG1IB_10980	1.54284		RSOLAG1IB_10669	3.86658		RSOLAG1IB_9922	2.70614
RSOLAG1IB_3286	334.521		RSOLAG1IB_5946	309.93		RSOLAG1IB_321	309.772		RSOLAG1IB_7916	284.556		RSOLAG1IB_6158	321.13		RSOLAG1IB_2756	378.058		RSOLAG1IB_7746	1.53938		RSOLAG1IB_2718	3.85853		RSOLAG1IB_10024	2.7017
RSOLAG1IB_9158	334.422		RSOLAG1IB_5608	309.763		RSOLAG1IB_130	309.509		RSOLAG1IB_2743	284.333		RSOLAG1IB_11090	319.966		RSOLAG1IB_12689	376.78		RSOLAG1IB_8399	1.53662		RSOLAG1IB_6924	3.85143		RSOLAG1IB_982	2.69455
RSOLAG1IB_8830	334.036		RSOLAG1IB_1085	309.7		RSOLAG1IB_4088	309.474		RSOLAG1IB_1603	283.613		RSOLAG1IB_9431	319.948		RSOLAG1IB_7368	376.735		RSOLAG1IB_2306	1.53626		RSOLAG1IB_2658	3.85027		RSOLAG1IB_3892	2.68261
RSOLAG1IB_3231	333.37		RSOLAG1IB_7316	309.165		RSOLAG1IB_1260	308.554		RSOLAG1IB_5876	283.49		RSOLAG1IB_10843	319.5		RSOLAG1IB_2180	374.109		RSOLAG1IB_7316	1.53559		RSOLAG1IB_1391	3.84635		RSOLAG1IB_7016	2.68159
RSOLAG1IB_6127	333.139		RSOLAG1IB_8873	308.714		RSOLAG1IB_8850	308.215		RSOLAG1IB_3544	283.348		RSOLAG1IB_5686	319.318		RSOLAG1IB_1260	373.665		RSOLAG1IB_8343	1.53512		RSOLAG1IB_4886	3.84567		RSOLAG1IB_697	2.67653
RSOLAG1IB_2441	332.837		RSOLAG1IB_5809	307.968		RSOLAG1IB_3713	307.613		RSOLAG1IB_3572	281.382		RSOLAG1IB_6521	319.305		RSOLAG1IB_1725	372.978		RSOLAG1IB_6179	1.53434		RSOLAG1IB_708	3.83894		RSOLAG1IB_5018	2.67382
RSOLAG1IB_10053	332.749		RSOLAG1IB_8111	307.149		RSOLAG1IB_4223	307.361		RSOLAG1IB_106	280.859		RSOLAG1IB_4370	319.171		RSOLAG1IB_5563	372.129		RSOLAG1IB_6931	1.53362		RSOLAG1IB_859	3.8323		RSOLAG1IB_4204	2.66271
RSOLAG1IB_8399	331.918		RSOLAG1IB_5700	306.423		RSOLAG1IB_8963	307.264		RSOLAG1IB_8621	278.149		RSOLAG1IB_2429	318.993		RSOLAG1IB_1859	371.752		RSOLAG1IB_5399	1.53292		RSOLAG1IB_4166	3.81544		RSOLAG1IB_2172	2.66048
RSOLAG1IB_316	331.426		RSOLAG1IB_4034	306.177		RSOLAG1IB_2202	306.861		RSOLAG1IB_1123	277.646		RSOLAG1IB_5446	318.104		RSOLAG1IB_2322	371.498		RSOLAG1IB_7792	1.53177		RSOLAG1IB_10433	3.80606		RSOLAG1IB_11678	2.65828
RSOLAG1IB_9534	330.047		RSOLAG1IB_8645	306.175		RSOLAG1IB_319	306.374		RSOLAG1IB_3713	277.219		RSOLAG1IB_6680	317.835		RSOLAG1IB_8621	371.196		RSOLAG1IB_2953	1.52942		RSOLAG1IB_856	3.80336		RSOLAG1IB_7661	2.65435
RSOLAG1IB_4529	329.142		RSOLAG1IB_2074	306.116		RSOLAG1IB_8830	305.963		RSOLAG1IB_5417	277.188		RSOLAG1IB_590	317.435		RSOLAG1IB_924	370.945		RSOLAG1IB_9884	1.52809		RSOLAG1IB_2627	3.80303		RSOLAG1IB_326	2.65057
RSOLAG1IB_4324	328.886		RSOLAG1IB_6944	305.923		RSOLAG1IB_12399	305.779		RSOLAG1IB_8136	276.702		RSOLAG1IB_8017	317.435		RSOLAG1IB_7120	370.871		RSOLAG1IB_7452	1.51672		RSOLAG1IB_3482	3.78365		RSOLAG1IB_5992	2.64842
RSOLAG1IB_1156	328.186		RSOLAG1IB_6592	305.434		RSOLAG1IB_5270	305.495		RSOLAG1IB_7271	276.343		RSOLAG1IB_973	317.247		RSOLAG1IB_5417	370.312		RSOLAG1IB_18	1.51594		RSOLAG1IB_2172	3.77865		RSOLAG1IB_10212	2.63538
RSOLAG1IB_6945	326.658		RSOLAG1IB_4457	304.84		RSOLAG1IB_5284	304.983		RSOLAG1IB_805	275.887		RSOLAG1IB_10880	316.084		RSOLAG1IB_5090	368.043		RSOLAG1IB_5446	1.51504		RSOLAG1IB_5866	3.76679		RSOLAG1IB_7404	2.6332
RSOLAG1IB_9013	326.45		RSOLAG1IB_761	304.28		RSOLAG1IB_1085	303.733		RSOLAG1IB_1584	275.468		RSOLAG1IB_7352	314.246		RSOLAG1IB_2235	365.645		RSOLAG1IB_4204	1.51373		RSOLAG1IB_1524	3.76469		RSOLAG1IB_2124	2.6327
RSOLAG1IB_3245	326.238		RSOLAG1IB_4529	303.995		RSOLAG1IB_6297	303.603		RSOLAG1IB_5882	275.236		RSOLAG1IB_7756	313.936		RSOLAG1IB_103	364.101		RSOLAG1IB_968	1.50672		RSOLAG1IB_8836	3.7633		RSOLAG1IB_7018	2.6251
RSOLAG1IB_5729	326.236		RSOLAG1IB_11871	303.797		RSOLAG1IB_3676	301.253		RSOLAG1IB_6200	274.99		RSOLAG1IB_103	313.893		RSOLAG1IB_5849	363.381		RSOLAG1IB_6879	1.50672		RSOLAG1IB_5327	3.75803		RSOLAG1IB_3975	2.62217
RSOLAG1IB_3409	326.181		RSOLAG1IB_912	303.382		RSOLAG1IB_2287	300.937		RSOLAG1IB_7556	274.986		RSOLAG1IB_2184	313.849		RSOLAG1IB_4515	362.019		RSOLAG1IB_2482	1.50445		RSOLAG1IB_513	3.7501		RSOLAG1IB_859	2.61569
RSOLAG1IB_5608	324.696		RSOLAG1IB_8640	302.847		RSOLAG1IB_2321	300.678		RSOLAG1IB_8592	274.107		RSOLAG1IB_7991	313.397		RSOLAG1IB_319	361.935		RSOLAG1IB_4559	1.50122		RSOLAG1IB_3812	3.74982		RSOLAG1IB_2473	2.61164
RSOLAG1IB_9164	324.44		RSOLAG1IB_11211	302.809		RSOLAG1IB_3174	300.22		RSOLAG1IB_1264	273.873		RSOLAG1IB_3646	313.254		RSOLAG1IB_973	360.884		RSOLAG1IB_5279	1.50122		RSOLAG1IB_8610	3.74139		RSOLAG1IB_10055	2.61164
RSOLAG1IB_7774	323.752		RSOLAG1IB_2807	302.701		RSOLAG1IB_9438	300.211		RSOLAG1IB_1781	273.837		RSOLAG1IB_10681	313.195		RSOLAG1IB_7689	360.104		RSOLAG1IB_940	1.4967		RSOLAG1IB_351	3.73865		RSOLAG1IB_4621	2.60809
RSOLAG1IB_1351	323.374		RSOLAG1IB_2285	301.474		RSOLAG1IB_1351	299.935		RSOLAG1IB_3099	272.706		RSOLAG1IB_7058	312.881		RSOLAG1IB_4046	359.853		RSOLAG1IB_322	1.49482		RSOLAG1IB_6639	3.73283		RSOLAG1IB_6945	2.60766
RSOLAG1IB_4110	322.852		RSOLAG1IB_3440	301.202		RSOLAG1IB_3245	299.906		RSOLAG1IB_4110	271.254		RSOLAG1IB_6561	311.805		RSOLAG1IB_8720	359.826		RSOLAG1IB_5339	1.48764		RSOLAG1IB_906	3.73091		RSOLAG1IB_940	2.60296
RSOLAG1IB_6244	322.806		RSOLAG1IB_12644	300.901		RSOLAG1IB_6244	299.886		RSOLAG1IB_6102	271.214		RSOLAG1IB_11212	311.777		RSOLAG1IB_8111	357.803		RSOLAG1IB_9499	1.48331		RSOLAG1IB_1859	3.72346		RSOLAG1IB_10474	2.60276
RSOLAG1IB_9911	322.098		RSOLAG1IB_2373	300.324		RSOLAG1IB_6897	298.8		RSOLAG1IB_6945	270.818		RSOLAG1IB_7271	310.817		RSOLAG1IB_7721	357.756		RSOLAG1IB_7966	1.48284		RSOLAG1IB_9956	3.71575		RSOLAG1IB_3476	2.60251
RSOLAG1IB_4963	321.853		RSOLAG1IB_3347	300.076		RSOLAG1IB_1549	298.644		RSOLAG1IB_1059	269.964		RSOLAG1IB_8592	310.171		RSOLAG1IB_4034	356.992		RSOLAG1IB_3104	1.47829		RSOLAG1IB_618	3.71064		RSOLAG1IB_7573	2.60218
RSOLAG1IB_912	321.838		RSOLAG1IB_9596	299.926		RSOLAG1IB_2232	298.584		RSOLAG1IB_6281	269.678		RSOLAG1IB_1282	310.132		RSOLAG1IB_3039	356.037		RSOLAG1IB_8897	1.47303		RSOLAG1IB_7312	3.70922		RSOLAG1IB_4608	2.60057
RSOLAG1IB_509	321.786		RSOLAG1IB_11099	299.686		RSOLAG1IB_223	297.908		RSOLAG1IB_4939	269.641		RSOLAG1IB_4855	309.868		RSOLAG1IB_4440	354.683		RSOLAG1IB_9204	1.47098		RSOLAG1IB_10490	3.7057		RSOLAG1IB_1264	2.59564
RSOLAG1IB_223	321.589		RSOLAG1IB_1690	299.038		RSOLAG1IB_4505	297.879		RSOLAG1IB_8130	269.083		RSOLAG1IB_3587	309.561		RSOLAG1IB_6069	354.292		RSOLAG1IB_145	1.47029		RSOLAG1IB_7767	3.69205		RSOLAG1IB_7966	2.58635
RSOLAG1IB_3347	319.252		RSOLAG1IB_2398	299.009		RSOLAG1IB_6945	297.492		RSOLAG1IB_3473	268.777		RSOLAG1IB_6069	309.517		RSOLAG1IB_5444	353.345		RSOLAG1IB_7747	1.46905		RSOLAG1IB_855	3.69145		RSOLAG1IB_7912	2.57351
RSOLAG1IB_1221	318.808		RSOLAG1IB_8130	298.852		RSOLAG1IB_6735	297.31		RSOLAG1IB_3646	268.503		RSOLAG1IB_4594	309.339		RSOLAG1IB_8889	353.294		RSOLAG1IB_1247	1.46572		RSOLAG1IB_9885	3.68042		RSOLAG1IB_3909	2.56944
RSOLAG1IB_7403	317.529		RSOLAG1IB_917	297.961		RSOLAG1IB_3475	296.959		RSOLAG1IB_2959	268.171		RSOLAG1IB_6713	308.82		RSOLAG1IB_5736	353.142		RSOLAG1IB_8201	1.46342		RSOLAG1IB_8774	3.67938		RSOLAG1IB_7178	2.56883
RSOLAG1IB_4487	316.955		RSOLAG1IB_8752	297.335		RSOLAG1IB_12655	296.007		RSOLAG1IB_2556	268.101		RSOLAG1IB_7282	308.5		RSOLAG1IB_6346	351.466		RSOLAG1IB_618	1.45992		RSOLAG1IB_6702	3.67658		RSOLAG1IB_4323	2.56727
RSOLAG1IB_288	316.812		RSOLAG1IB_9689	296.635		RSOLAG1IB_2974	295.778		RSOLAG1IB_2974	267.789		RSOLAG1IB_1085	308.468		RSOLAG1IB_2818	351.283		RSOLAG1IB_3755	1.45817		RSOLAG1IB_874	3.67262		RSOLAG1IB_11058	2.565
RSOLAG1IB_5842	316.812		RSOLAG1IB_6988	296.238		RSOLAG1IB_239	295.62		RSOLAG1IB_6561	267.55		RSOLAG1IB_2544	308.193		RSOLAG1IB_2292	351.102		RSOLAG1IB_8215	1.45804		RSOLAG1IB_1341	3.66118		RSOLAG1IB_1786	2.56378
RSOLAG1IB_6521	316.676		RSOLAG1IB_6033	294.295		RSOLAG1IB_2353	295.294		RSOLAG1IB_4570	266.833		RSOLAG1IB_498	306.464		RSOLAG1IB_7455	350.078		RSOLAG1IB_9639	1.45766		RSOLAG1IB_1346	3.65758		RSOLAG1IB_8760	2.56043
RSOLAG1IB_8140	314.363		RSOLAG1IB_7812	294.248		RSOLAG1IB_11090	294.616		RSOLAG1IB_2718	266.73		RSOLAG1IB_8162	306.456		RSOLAG1IB_1446	349.449		RSOLAG1IB_8165	1.45428		RSOLAG1IB_6423	3.65614		RSOLAG1IB_1345	2.55932
RSOLAG1IB_5211	314.13		RSOLAG1IB_10299	294.178		RSOLAG1IB_1589	293.867		RSOLAG1IB_5245	266.514		RSOLAG1IB_5278	306.287		RSOLAG1IB_11671	349.053		RSOLAG1IB_830	1.45025		RSOLAG1IB_2539	3.65435		RSOLAG1IB_6785	2.55932
RSOLAG1IB_9267	313.273		RSOLAG1IB_7142	293.949		RSOLAG1IB_847	293.698		RSOLAG1IB_4034	266.163		RSOLAG1IB_752	306.274		RSOLAG1IB_2002	347.547		RSOLAG1IB_1358	1.44734		RSOLAG1IB_3043	3.65435		RSOLAG1IB_8788	2.55914
RSOLAG1IB_1589	313.115		RSOLAG1IB_3011	293.659		RSOLAG1IB_7140	293.621		RSOLAG1IB_1345	266.066		RSOLAG1IB_887	306.044		RSOLAG1IB_11278	346.939		RSOLAG1IB_2169	1.44708		RSOLAG1IB_2321	3.64716		RSOLAG1IB_7227	2.55486
RSOLAG1IB_7703	311.556		RSOLAG1IB_11132	293.553		RSOLAG1IB_9137	293.42		RSOLAG1IB_1073	266.004		RSOLAG1IB_5687	305.286		RSOLAG1IB_5558	346.578		RSOLAG1IB_6158	1.44496		RSOLAG1IB_1417	3.64581		RSOLAG1IB_2718	2.55364
RSOLAG1IB_8898	311.49		RSOLAG1IB_2433	293.237		RSOLAG1IB_3753	293.324		RSOLAG1IB_5446	265.727		RSOLAG1IB_6589	304.06		RSOLAG1IB_8592	345.697		RSOLAG1IB_4621	1.43711		RSOLAG1IB_3974	3.64158		RSOLAG1IB_480	2.55216
RSOLAG1IB_6121	310.979		RSOLAG1IB_12828	292.894		RSOLAG1IB_9911	293.284		RSOLAG1IB_3910	265.571		RSOLAG1IB_5849	302.405		RSOLAG1IB_5446	345.645		RSOLAG1IB_98	1.43322		RSOLAG1IB_9124	3.63002		RSOLAG1IB_6879	2.54983
RSOLAG1IB_3676	310.921		RSOLAG1IB_10897	292.861		RSOLAG1IB_6344	293		RSOLAG1IB_6957	265.507		RSOLAG1IB_6420	301.053		RSOLAG1IB_4303	344.865		RSOLAG1IB_5849	1.43258		RSOLAG1IB_8223	3.62492		RSOLAG1IB_8989	2.54903
RSOLAG1IB_4239	310.3		RSOLAG1IB_5652	291.964		RSOLAG1IB_1170	292.838		RSOLAG1IB_6071	264.618		RSOLAG1IB_1341	300.4		RSOLAG1IB_3231	344.692		RSOLAG1IB_73	1.42824		RSOLAG1IB_2839	3.62442		RSOLAG1IB_163	2.53909
RSOLAG1IB_7352	309.967		RSOLAG1IB_2879	291.496		RSOLAG1IB_5245	292.356		RSOLAG1IB_12819	263.969		RSOLAG1IB_4963	298.916		RSOLAG1IB_3895	344.222		RSOLAG1IB_2726	1.42301		RSOLAG1IB_73	3.61432		RSOLAG1IB_373	2.53648
RSOLAG1IB_9179	308.845		RSOLAG1IB_3467	290.291		RSOLAG1IB_5649	292.057		RSOLAG1IB_5444	263.14		RSOLAG1IB_5685	298.455		RSOLAG1IB_6172	344.214		RSOLAG1IB_7518	1.42045		RSOLAG1IB_4979	3.60535		RSOLAG1IB_3943	2.53586
RSOLAG1IB_10347	308.484		RSOLAG1IB_9546	290.11		RSOLAG1IB_8752	291.9		RSOLAG1IB_8115	262.936		RSOLAG1IB_5211	298.086		RSOLAG1IB_5882	344.078		RSOLAG1IB_2807	1.4175		RSOLAG1IB_3975	3.60154		RSOLAG1IB_3094	2.53483
RSOLAG1IB_5900	308.386		RSOLAG1IB_6705	288.843		RSOLAG1IB_1661	290.638		RSOLAG1IB_4301	262.643		RSOLAG1IB_7455	297.999		RSOLAG1IB_5837	342.65		RSOLAG1IB_10052	1.4175		RSOLAG1IB_9517	3.60061		RSOLAG1IB_308	2.53402
RSOLAG1IB_6438	308.283		RSOLAG1IB_8830	288.116		RSOLAG1IB_6268	290.057		RSOLAG1IB_1859	262.426		RSOLAG1IB_3713	297.778		RSOLAG1IB_3286	342.202		RSOLAG1IB_632	1.41595		RSOLAG1IB_8968	3.57882		RSOLAG1IB_12692	2.53349
RSOLAG1IB_4137	308.11		RSOLAG1IB_2504	288.048		RSOLAG1IB_2178	289.698		RSOLAG1IB_1411	262.252		RSOLAG1IB_2989	297.383		RSOLAG1IB_5900	341.514		RSOLAG1IB_5116	1.41495		RSOLAG1IB_417	3.57399		RSOLAG1IB_5119	2.53027
RSOLAG1IB_1085	307.729		RSOLAG1IB_9164	288.012		RSOLAG1IB_8645	289.323		RSOLAG1IB_1056	261.961		RSOLAG1IB_4068	295.321		RSOLAG1IB_9406	340.901		RSOLAG1IB_697	1.4143		RSOLAG1IB_5446	3.57116		RSOLAG1IB_10285	2.52739
RSOLAG1IB_10004	307.465		RSOLAG1IB_12440	287.838		RSOLAG1IB_6713	289.134		RSOLAG1IB_11671	261.54		RSOLAG1IB_1779	295.137		RSOLAG1IB_9591	340.759		RSOLAG1IB_1852	1.41211		RSOLAG1IB_129	3.55978		RSOLAG1IB_5541	2.52541
RSOLAG1IB_2285	306.796		RSOLAG1IB_2850	287.285		RSOLAG1IB_11671	289.083		RSOLAG1IB_9078	261.23		RSOLAG1IB_12828	295.091		RSOLAG1IB_3712	340.518		RSOLAG1IB_1159	1.41095		RSOLAG1IB_5381	3.55846		RSOLAG1IB_1411	2.52261
RSOLAG1IB_7738	306.774		RSOLAG1IB_8222	285.954		RSOLAG1IB_1690	288.257		RSOLAG1IB_8162	260.899		RSOLAG1IB_9944	293.298		RSOLAG1IB_8165	339.983		RSOLAG1IB_2582	1.41029		RSOLAG1IB_6416	3.55713		RSOLAG1IB_3274	2.52114
RSOLAG1IB_8017	305.488		RSOLAG1IB_889	285.721		RSOLAG1IB_1346	288.082		RSOLAG1IB_8074	260.826		RSOLAG1IB_4046	293.205		RSOLAG1IB_10053	338.967		RSOLAG1IB_5936	1.40191		RSOLAG1IB_4152	3.55329		RSOLAG1IB_10106	2.51837
RSOLAG1IB_145	305.339		RSOLAG1IB_1056	285.661		RSOLAG1IB_2556	287.926		RSOLAG1IB_2977	260.044		RSOLAG1IB_8045	293.013		RSOLAG1IB_10939	338.907		RSOLAG1IB_10211	1.39559		RSOLAG1IB_6276	3.5502		RSOLAG1IB_8399	2.51784
RSOLAG1IB_11090	304.701		RSOLAG1IB_7556	285.575		RSOLAG1IB_6785	286.916		RSOLAG1IB_8830	259.679		RSOLAG1IB_10939	292.291		RSOLAG1IB_4832	338.795		RSOLAG1IB_6240	1.3949		RSOLAG1IB_6409	3.54938		RSOLAG1IB_8846	2.51724
RSOLAG1IB_4508	304.485		RSOLAG1IB_6127	284.219		RSOLAG1IB_2813	286.885		RSOLAG1IB_6521	259.638		RSOLAG1IB_5837	291.481		RSOLAG1IB_3803	338.267		RSOLAG1IB_2797	1.39385		RSOLAG1IB_5904	3.548		RSOLAG1IB_6504	2.5158
RSOLAG1IB_2562	303.698		RSOLAG1IB_7541	283.772		RSOLAG1IB_288	285.905		RSOLAG1IB_6650	259.476		RSOLAG1IB_9873	291.186		RSOLAG1IB_2718	338.246		RSOLAG1IB_239	1.39246		RSOLAG1IB_8086	3.54352		RSOLAG1IB_10894	2.51459
RSOLAG1IB_6785	303.633		RSOLAG1IB_4440	283.723		RSOLAG1IB_4278	284.748		RSOLAG1IB_11997	259.305		RSOLAG1IB_805	291.018		RSOLAG1IB_4203	338.211		RSOLAG1IB_10538	1.39199		RSOLAG1IB_2192	3.53987		RSOLAG1IB_9766	2.51309
RSOLAG1IB_10227	303.632		RSOLAG1IB_9890	283.586		RSOLAG1IB_9662	284.16		RSOLAG1IB_2322	258.706		RSOLAG1IB_714	290.966		RSOLAG1IB_5686	337.539		RSOLAG1IB_1524	1.3913		RSOLAG1IB_10170	3.53271		RSOLAG1IB_2461	2.51238
RSOLAG1IB_5284	302.954		RSOLAG1IB_316	281.647		RSOLAG1IB_6033	284.137		RSOLAG1IB_7689	258.572		RSOLAG1IB_784	290.923		RSOLAG1IB_541	337.374		RSOLAG1IB_3543	1.38865		RSOLAG1IB_4277	3.53027		RSOLAG1IB_11640	2.50755
RSOLAG1IB_10766	302.742		RSOLAG1IB_6561	281.567		RSOLAG1IB_9596	283.963		RSOLAG1IB_11681	258.422		RSOLAG1IB_2372	290.641		RSOLAG1IB_4168	336.785		RSOLAG1IB_3929	1.38808		RSOLAG1IB_7531	3.53027		RSOLAG1IB_2482	2.50741
RSOLAG1IB_9951	302.138		RSOLAG1IB_805	280.833		RSOLAG1IB_6924	283.906		RSOLAG1IB_12689	258.009		RSOLAG1IB_6102	289.905		RSOLAG1IB_1264	336.561		RSOLAG1IB_3424	1.3876		RSOLAG1IB_10151	3.52451		RSOLAG1IB_3935	2.50448
RSOLAG1IB_9591	301.78		RSOLAG1IB_239	280.813		RSOLAG1IB_11135	283.689		RSOLAG1IB_4963	257.881		RSOLAG1IB_55	289.525		RSOLAG1IB_8045	336.036		RSOLAG1IB_767	1.38743		RSOLAG1IB_9204	3.52262		RSOLAG1IB_3576	2.50406
RSOLAG1IB_1056	301.415		RSOLAG1IB_4873	280.438		RSOLAG1IB_10669	283.558		RSOLAG1IB_5673	257.766		RSOLAG1IB_11671	289.477		RSOLAG1IB_2082	335.737		RSOLAG1IB_5745	1.38521		RSOLAG1IB_5597	3.52131		RSOLAG1IB_7714	2.49798
RSOLAG1IB_4081	300.596		RSOLAG1IB_12555	280.135		RSOLAG1IB_8136	283.427		RSOLAG1IB_350	257.528		RSOLAG1IB_5649	288.239		RSOLAG1IB_5278	335.689		RSOLAG1IB_351	1.38168		RSOLAG1IB_1036	3.51722		RSOLAG1IB_8023	2.4955
RSOLAG1IB_8640	300.454		RSOLAG1IB_1170	280.128		RSOLAG1IB_127	282.384		RSOLAG1IB_5809	257.321		RSOLAG1IB_4532	287.955		RSOLAG1IB_6268	335.547		RSOLAG1IB_489	1.37455		RSOLAG1IB_2652	3.51253		RSOLAG1IB_8389	2.49293
RSOLAG1IB_9310	300.211		RSOLAG1IB_6674	279.841		RSOLAG1IB_3895	281.832		RSOLAG1IB_8110	257.298		RSOLAG1IB_319	287.244		RSOLAG1IB_12828	334.357		RSOLAG1IB_3250	1.37455		RSOLAG1IB_4170	3.49773		RSOLAG1IB_11124	2.48617
RSOLAG1IB_237	298.771		RSOLAG1IB_10227	277.918		RSOLAG1IB_6988	281.669		RSOLAG1IB_3277	257.295		RSOLAG1IB_3327	286.968		RSOLAG1IB_6713	334.313		RSOLAG1IB_8609	1.37455		RSOLAG1IB_1995	3.48899		RSOLAG1IB_2614	2.48106
RSOLAG1IB_1661	297.185		RSOLAG1IB_1858	277.221		RSOLAG1IB_2996	281.266		RSOLAG1IB_136	257.095		RSOLAG1IB_8359	286.471		RSOLAG1IB_1282	334.296		RSOLAG1IB_183	1.37377		RSOLAG1IB_7311	3.48331		RSOLAG1IB_6244	2.47791
RSOLAG1IB_4832	296.642		RSOLAG1IB_5211	276.636		RSOLAG1IB_8389	280.124		RSOLAG1IB_5704	257.083		RSOLAG1IB_10791	286.202		RSOLAG1IB_887	333.768		RSOLAG1IB_402	1.36794		RSOLAG1IB_9850	3.48088		RSOLAG1IB_9204	2.47744
RSOLAG1IB_1023	295.572		RSOLAG1IB_1859	276.319		RSOLAG1IB_2583	279.184		RSOLAG1IB_7902	256.94		RSOLAG1IB_924	286.201		RSOLAG1IB_6988	333.308		RSOLAG1IB_1489	1.36783		RSOLAG1IB_6212	3.45658		RSOLAG1IB_8173	2.47418
RSOLAG1IB_4961	295.074		RSOLAG1IB_4238	276.111		RSOLAG1IB_4832	278.393		RSOLAG1IB_12828	256.74		RSOLAG1IB_5444	285.627		RSOLAG1IB_343	333.268		RSOLAG1IB_1178	1.36168		RSOLAG1IB_8516	3.45244		RSOLAG1IB_7368	2.47129
RSOLAG1IB_7696	294.937		RSOLAG1IB_1345	275.826		RSOLAG1IB_2285	278.102		RSOLAG1IB_2482	256.7		RSOLAG1IB_1545	285.199		RSOLAG1IB_6613	332.984		RSOLAG1IB_428	1.36023		RSOLAG1IB_6230	3.44232		RSOLAG1IB_1618	2.47008
RSOLAG1IB_1264	294.716		RSOLAG1IB_7738	275.784		RSOLAG1IB_192	277.66		RSOLAG1IB_6989	256.632		RSOLAG1IB_2180	284.813		RSOLAG1IB_5685	332.643		RSOLAG1IB_1955	1.36023		RSOLAG1IB_12561	3.44006		RSOLAG1IB_5775	2.46179
RSOLAG1IB_130	293.978		RSOLAG1IB_1687	275.64		RSOLAG1IB_6674	277.263		RSOLAG1IB_1346	256.536		RSOLAG1IB_2818	284.359		RSOLAG1IB_824	332.576		RSOLAG1IB_8152	1.36023		RSOLAG1IB_3250	3.43637		RSOLAG1IB_6363	2.46179
RSOLAG1IB_4295	293.958		RSOLAG1IB_1328	275.383		RSOLAG1IB_9122	275.941		RSOLAG1IB_237	255.826		RSOLAG1IB_3904	284.117		RSOLAG1IB_3910	331.433		RSOLAG1IB_6513	1.35876		RSOLAG1IB_11058	3.43111		RSOLAG1IB_7767	2.46137
RSOLAG1IB_3090	292.892		RSOLAG1IB_4334	274.429		RSOLAG1IB_6457	274.99		RSOLAG1IB_9156	255.25		RSOLAG1IB_4168	283.879		RSOLAG1IB_5305	329.165		RSOLAG1IB_5060	1.35662		RSOLAG1IB_11417	3.42869		RSOLAG1IB_10160	2.4598
RSOLAG1IB_2996	292.11		RSOLAG1IB_2974	274.366		RSOLAG1IB_6633	274.456		RSOLAG1IB_145	255.183		RSOLAG1IB_3286	283.522		RSOLAG1IB_5433	328.949		RSOLAG1IB_10134	1.35307		RSOLAG1IB_4238	3.42778		RSOLAG1IB_7782	2.45952
RSOLAG1IB_3667	291.979		RSOLAG1IB_6633	274.155		RSOLAG1IB_1221	274.283		RSOLAG1IB_11286	255.009		RSOLAG1IB_10896	283.065		RSOLAG1IB_11090	328.188		RSOLAG1IB_10024	1.35085		RSOLAG1IB_11678	3.42778		RSOLAG1IB_6415	2.45719
RSOLAG1IB_2287	291.27		RSOLAG1IB_3088	273.701		RSOLAG1IB_7774	274.073		RSOLAG1IB_4508	254.685		RSOLAG1IB_2235	282.61		RSOLAG1IB_941	327.654		RSOLAG1IB_326	1.34775		RSOLAG1IB_3476	3.42435		RSOLAG1IB_98	2.44841
RSOLAG1IB_3626	290.994		RSOLAG1IB_9013	273.143		RSOLAG1IB_2527	272.979		RSOLAG1IB_2866	254.529		RSOLAG1IB_6071	282.551		RSOLAG1IB_3327	327.607		RSOLAG1IB_982	1.34727		RSOLAG1IB_982	3.42		RSOLAG1IB_702	2.44841
RSOLAG1IB_830	290.626		RSOLAG1IB_9580	273.129		RSOLAG1IB_9501	272.865		RSOLAG1IB_1858	254.425		RSOLAG1IB_2178	282.483		RSOLAG1IB_2544	327.394		RSOLAG1IB_3593	1.34708		RSOLAG1IB_6504	3.4143		RSOLAG1IB_767	2.44841
RSOLAG1IB_12655	290.02		RSOLAG1IB_6850	272.437		RSOLAG1IB_9124	272.815		RSOLAG1IB_3409	254.321		RSOLAG1IB_2562	282.146		RSOLAG1IB_3626	327.035		RSOLAG1IB_8938	1.34708		RSOLAG1IB_6254	3.40649		RSOLAG1IB_2232	2.44841
RSOLAG1IB_2202	289.868		RSOLAG1IB_2898	272.386		RSOLAG1IB_6121	271.986		RSOLAG1IB_2356	254.117		RSOLAG1IB_2718	281.125		RSOLAG1IB_9622	326.874		RSOLAG1IB_8663	1.33908		RSOLAG1IB_9529	3.40649		RSOLAG1IB_2740	2.44841
RSOLAG1IB_12440	289.224		RSOLAG1IB_415	271.804		RSOLAG1IB_12727	271.978		RSOLAG1IB_7812	253.81		RSOLAG1IB_4110	279.946		RSOLAG1IB_3278	326.712		RSOLAG1IB_8718	1.3355		RSOLAG1IB_9842	3.3978		RSOLAG1IB_8085	2.44841
RSOLAG1IB_7556	288.961		RSOLAG1IB_10635	271.518		RSOLAG1IB_5729	271.795		RSOLAG1IB_2869	253.756		RSOLAG1IB_836	279.591		RSOLAG1IB_2583	325.28		RSOLAG1IB_4573	1.3336		RSOLAG1IB_175	3.39384		RSOLAG1IB_8340	2.42867
RSOLAG1IB_2542	288.925		RSOLAG1IB_8898	270.985		RSOLAG1IB_2977	271.641		RSOLAG1IB_1446	253.297		RSOLAG1IB_2756	279.366		RSOLAG1IB_3904	325.21		RSOLAG1IB_7177	1.33194		RSOLAG1IB_7752	3.39308		RSOLAG1IB_8890	2.42317
RSOLAG1IB_6457	287.286		RSOLAG1IB_1282	270.812		RSOLAG1IB_8851	271.572		RSOLAG1IB_288	252.772		RSOLAG1IB_3615	279.158		RSOLAG1IB_6521	324.947		RSOLAG1IB_1208	1.32914		RSOLAG1IB_8204	3.38728		RSOLAG1IB_968	2.42151
RSOLAG1IB_239	287.236		RSOLAG1IB_6102	270.318		RSOLAG1IB_887	269.791		RSOLAG1IB_12644	252.693		RSOLAG1IB_5433	278.81		RSOLAG1IB_431	324.517		RSOLAG1IB_3156	1.32795		RSOLAG1IB_12828	3.38659		RSOLAG1IB_6212	2.41961
RSOLAG1IB_12400	285.867		RSOLAG1IB_2562	269.749		RSOLAG1IB_6438	269.241		RSOLAG1IB_3626	252.096		RSOLAG1IB_6195	278.689		RSOLAG1IB_6989	324.269		RSOLAG1IB_2264	1.32347		RSOLAG1IB_991	3.37712		RSOLAG1IB_10319	2.41961
RSOLAG1IB_5095	285.772		RSOLAG1IB_509	269.253		RSOLAG1IB_9156	268.889		RSOLAG1IB_9175	252.038		RSOLAG1IB_11213	278.485		RSOLAG1IB_714	323.732		RSOLAG1IB_9708	1.32347		RSOLAG1IB_10024	3.37712		RSOLAG1IB_694	2.41661
RSOLAG1IB_2482	284.82		RSOLAG1IB_237	269.232		RSOLAG1IB_1001	268.861		RSOLAG1IB_4137	251.456		RSOLAG1IB_2853	278.48		RSOLAG1IB_7660	323.706		RSOLAG1IB_5846	1.32218		RSOLAG1IB_130	3.37194		RSOLAG1IB_8223	2.41661
RSOLAG1IB_3088	284.437		RSOLAG1IB_5680	269.054		RSOLAG1IB_2108	268.735		RSOLAG1IB_3777	251.198		RSOLAG1IB_3440	278.012		RSOLAG1IB_2191	322.931		RSOLAG1IB_2467	1.32137		RSOLAG1IB_9080	3.35863		RSOLAG1IB_8208	2.41487
RSOLAG1IB_3287	283.548		RSOLAG1IB_2482	268.942		RSOLAG1IB_2722	268.649		RSOLAG1IB_2292	251.169		RSOLAG1IB_237	277.387		RSOLAG1IB_4487	321.869		RSOLAG1IB_3297	1.31971		RSOLAG1IB_3009	3.35782		RSOLAG1IB_3086	2.41373
RSOLAG1IB_321	283.393		RSOLAG1IB_141	268.524		RSOLAG1IB_1728	267.434		RSOLAG1IB_6713	250.747		RSOLAG1IB_1962	276.892		RSOLAG1IB_12555	321.62		RSOLAG1IB_706	1.31255		RSOLAG1IB_9070	3.35374		RSOLAG1IB_3718	2.41223
RSOLAG1IB_4696	283.202		RSOLAG1IB_10645	268.518		RSOLAG1IB_3811	267.309		RSOLAG1IB_1169	250.636		RSOLAG1IB_1781	276.883		RSOLAG1IB_4248	321.319		RSOLAG1IB_7696	1.31096		RSOLAG1IB_2425	3.35046		RSOLAG1IB_3242	2.40546
RSOLAG1IB_9156	282.931		RSOLAG1IB_4370	268.483		RSOLAG1IB_2295	266.697		RSOLAG1IB_10681	250.016		RSOLAG1IB_9137	276.415		RSOLAG1IB_6409	321.153		RSOLAG1IB_1424	1.30998		RSOLAG1IB_2807	3.35046		RSOLAG1IB_3744	2.4039
RSOLAG1IB_2879	281.642		RSOLAG1IB_4487	268.454		RSOLAG1IB_9158	265.82		RSOLAG1IB_8111	249.533		RSOLAG1IB_6952	275.639		RSOLAG1IB_8359	320.396		RSOLAG1IB_7531	1.30962		RSOLAG1IB_7817	3.34516		RSOLAG1IB_3043	2.40375
RSOLAG1IB_1123	281.394		RSOLAG1IB_4137	267.447		RSOLAG1IB_3626	265.444		RSOLAG1IB_2813	249.457		RSOLAG1IB_6702	275.395		RSOLAG1IB_4855	320.314		RSOLAG1IB_2557	1.30582		RSOLAG1IB_7199	3.34254		RSOLAG1IB_5701	2.40222
RSOLAG1IB_964	281.117		RSOLAG1IB_6945	266.558		RSOLAG1IB_968	265.289		RSOLAG1IB_3669	249.436		RSOLAG1IB_4371	275.38		RSOLAG1IB_5855	320.063		RSOLAG1IB_3910	1.30582		RSOLAG1IB_6253	3.34228		RSOLAG1IB_1756	2.4004
RSOLAG1IB_4519	280.74		RSOLAG1IB_5729	266.277		RSOLAG1IB_8689	265.178		RSOLAG1IB_2285	249.289		RSOLAG1IB_4570	275.141		RSOLAG1IB_10791	320.011		RSOLAG1IB_646	1.30439		RSOLAG1IB_828	3.34136		RSOLAG1IB_370	2.39776
RSOLAG1IB_5827	280.007		RSOLAG1IB_2996	266.219		RSOLAG1IB_9013	265.103		RSOLAG1IB_239	249.019		RSOLAG1IB_3895	274.469		RSOLAG1IB_6957	319.596		RSOLAG1IB_2307	1.30125		RSOLAG1IB_210	3.33968		RSOLAG1IB_8428	2.39705
RSOLAG1IB_10939	279.536		RSOLAG1IB_1446	266.077		RSOLAG1IB_3231	264.318		RSOLAG1IB_9890	248.793		RSOLAG1IB_9349	274.177		RSOLAG1IB_7119	319.324		RSOLAG1IB_9953	1.301		RSOLAG1IB_1616	3.33736		RSOLAG1IB_9529	2.39519
RSOLAG1IB_1690	278.339		RSOLAG1IB_6293	266.065		RSOLAG1IB_805	263.351		RSOLAG1IB_8017	248.021		RSOLAG1IB_2191	273.595		RSOLAG1IB_316	319.094		RSOLAG1IB_5551	1.30004		RSOLAG1IB_5485	3.3285		RSOLAG1IB_3259	2.39318
RSOLAG1IB_7991	278.011		RSOLAG1IB_6268	265.893		RSOLAG1IB_3712	263.173		RSOLAG1IB_3327	247.976		RSOLAG1IB_9406	273.039		RSOLAG1IB_9122	319.017		RSOLAG1IB_7116	1.29948		RSOLAG1IB_5725	3.32546		RSOLAG1IB_11461	2.38698
RSOLAG1IB_11132	277.083		RSOLAG1IB_8829	265.714		RSOLAG1IB_4515	263.161		RSOLAG1IB_9834	247.8		RSOLAG1IB_3274	272.283		RSOLAG1IB_1345	318.891		RSOLAG1IB_4886	1.29898		RSOLAG1IB_2433	3.30695		RSOLAG1IB_1113	2.38563
RSOLAG1IB_1446	276.706		RSOLAG1IB_9158	265.666		RSOLAG1IB_3287	262.544		RSOLAG1IB_9143	247.437		RSOLAG1IB_3039	272.012		RSOLAG1IB_2433	318.484		RSOLAG1IB_3170	1.29795		RSOLAG1IB_10839	3.30695		RSOLAG1IB_10769	2.38152
RSOLAG1IB_4646	276.399		RSOLAG1IB_6069	265.649		RSOLAG1IB_2586	262.449		RSOLAG1IB_10687	247.227		RSOLAG1IB_7013	271.9		RSOLAG1IB_590	317.965		RSOLAG1IB_4615	1.29656		RSOLAG1IB_6685	3.30614		RSOLAG1IB_2126	2.37977
RSOLAG1IB_4645	276.228		RSOLAG1IB_4519	265.348		RSOLAG1IB_7455	262.269		RSOLAG1IB_2644	247.186		RSOLAG1IB_3626	271.248		RSOLAG1IB_3782	317.121		RSOLAG1IB_4779	1.29517		RSOLAG1IB_8953	3.30498		RSOLAG1IB_8508	2.37925
RSOLAG1IB_7211	276.16		RSOLAG1IB_6989	264.747		RSOLAG1IB_10170	261.875		RSOLAG1IB_3755	246.952		RSOLAG1IB_316	270.83		RSOLAG1IB_7916	316.565		RSOLAG1IB_924	1.29503		RSOLAG1IB_3159	3.30251		RSOLAG1IB_8935	2.37846
RSOLAG1IB_3475	275.855		RSOLAG1IB_2743	264.746		RSOLAG1IB_2544	261.134		RSOLAG1IB_3094	245.705		RSOLAG1IB_2373	270.462		RSOLAG1IB_2974	316.037		RSOLAG1IB_2976	1.29222		RSOLAG1IB_755	3.28249		RSOLAG1IB_4568	2.37357
RSOLAG1IB_7455	275.776		RSOLAG1IB_2292	264.278		RSOLAG1IB_5095	260.605		RSOLAG1IB_2178	245.551		RSOLAG1IB_2082	269.595		RSOLAG1IB_3029	314.485		RSOLAG1IB_7859	1.28726		RSOLAG1IB_5895	3.28164		RSOLAG1IB_1632	2.37015
RSOLAG1IB_7159	275.435		RSOLAG1IB_3409	263.926		RSOLAG1IB_316	259.948		RSOLAG1IB_1549	245.439		RSOLAG1IB_67	269.25		RSOLAG1IB_5987	314.456		RSOLAG1IB_8431	1.28717		RSOLAG1IB_4055	3.2804		RSOLAG1IB_2215	2.36625
RSOLAG1IB_6896	275.027		RSOLAG1IB_9951	263.748		RSOLAG1IB_2806	259.444		RSOLAG1IB_2797	244.108		RSOLAG1IB_2226	269.02		RSOLAG1IB_10227	314.228		RSOLAG1IB_3710	1.28441		RSOLAG1IB_6019	3.27912		RSOLAG1IB_7861	2.36398
RSOLAG1IB_8389	274.696		RSOLAG1IB_830	262.746		RSOLAG1IB_4324	258.98		RSOLAG1IB_9164	243.859		RSOLAG1IB_3880	268.903		RSOLAG1IB_7501	314.167		RSOLAG1IB_9431	1.28331		RSOLAG1IB_147	3.27466		RSOLAG1IB_1115	2.35992
RSOLAG1IB_6680	273.84		RSOLAG1IB_1264	262.356		RSOLAG1IB_8898	258.688		RSOLAG1IB_6346	243.841		RSOLAG1IB_2322	268.72		RSOLAG1IB_6940	313.397		RSOLAG1IB_1859	1.28287		RSOLAG1IB_3079	3.27349		RSOLAG1IB_4633	2.35773
RSOLAG1IB_3262	273.295		RSOLAG1IB_4295	262.334		RSOLAG1IB_6254	258.361		RSOLAG1IB_9631	242.404		RSOLAG1IB_4203	268.616		RSOLAG1IB_10347	313.353		RSOLAG1IB_1341	1.28141		RSOLAG1IB_2614	3.26455		RSOLAG1IB_2355	2.35676
RSOLAG1IB_3753	273.06		RSOLAG1IB_1584	262.318		RSOLAG1IB_7271	257.914		RSOLAG1IB_7966	242.117		RSOLAG1IB_1696	267.826		RSOLAG1IB_2891	313.342		RSOLAG1IB_186	1.28071		RSOLAG1IB_5541	3.26455		RSOLAG1IB_5278	2.35621
RSOLAG1IB_1549	273.028		RSOLAG1IB_2556	262.286		RSOLAG1IB_5236	257.396		RSOLAG1IB_7142	241.809		RSOLAG1IB_10474	267.503		RSOLAG1IB_9499	312.874		RSOLAG1IB_9619	1.27935		RSOLAG1IB_1269	3.25701		RSOLAG1IB_5677	2.35424
RSOLAG1IB_10669	272.258		RSOLAG1IB_9143	262.246		RSOLAG1IB_1023	257.155		RSOLAG1IB_11132	241.705		RSOLAG1IB_11278	267.334		RSOLAG1IB_8162	312.838		RSOLAG1IB_3044	1.27822		RSOLAG1IB_3764	3.25524		RSOLAG1IB_7789	2.35396
RSOLAG1IB_5270	272.056		RSOLAG1IB_10347	261.265		RSOLAG1IB_5673	256.401		RSOLAG1IB_10102	241.537		RSOLAG1IB_5900	266.514		RSOLAG1IB_8204	312.66		RSOLAG1IB_4532	1.27623		RSOLAG1IB_1603	3.25422		RSOLAG1IB_10715	2.35266
RSOLAG1IB_2486	271.528		RSOLAG1IB_9834	261.249		RSOLAG1IB_7478	255.564		RSOLAG1IB_10178	240.321		RSOLAG1IB_2996	265.7		RSOLAG1IB_6952	312.147		RSOLAG1IB_5305	1.27317		RSOLAG1IB_239	3.24908		RSOLAG1IB_4152	2.35118
RSOLAG1IB_10219	271.458		RSOLAG1IB_10004	260.976		RSOLAG1IB_6589	255.498		RSOLAG1IB_5076	240.198		RSOLAG1IB_10452	265.18		RSOLAG1IB_3646	310.251		RSOLAG1IB_10228	1.27317		RSOLAG1IB_2985	3.24862		RSOLAG1IB_10197	2.34496
RSOLAG1IB_2813	271.145		RSOLAG1IB_1103	260.831		RSOLAG1IB_396	255.275		RSOLAG1IB_6293	239.903		RSOLAG1IB_4487	264.609		RSOLAG1IB_4508	309.705		RSOLAG1IB_8592	1.26741		RSOLAG1IB_9151	3.24506		RSOLAG1IB_6030	2.34134
RSOLAG1IB_4203	271.031		RSOLAG1IB_968	260.446		RSOLAG1IB_4487	254.995		RSOLAG1IB_1170	239.832		RSOLAG1IB_9631	264.315		RSOLAG1IB_7142	309.249		RSOLAG1IB_8890	1.26207		RSOLAG1IB_444	3.24415		RSOLAG1IB_6074	2.34039
RSOLAG1IB_2974	270.879		RSOLAG1IB_1193	258.619		RSOLAG1IB_9834	254.992		RSOLAG1IB_5270	239.71		RSOLAG1IB_2002	263.602		RSOLAG1IB_2295	309.081		RSOLAG1IB_5090	1.26176		RSOLAG1IB_1943	3.23308		RSOLAG1IB_5241	2.33986
RSOLAG1IB_4088	270.766		RSOLAG1IB_1123	258.497		RSOLAG1IB_3262	254.76		RSOLAG1IB_4111	239.656		RSOLAG1IB_6945	263.473		RSOLAG1IB_5382	308.908		RSOLAG1IB_8139	1.26057		RSOLAG1IB_2215	3.22073		RSOLAG1IB_5140	2.33878
RSOLAG1IB_7541	270.431		RSOLAG1IB_8162	257.605		RSOLAG1IB_1632	254.232		RSOLAG1IB_10880	239.489		RSOLAG1IB_7501	262.718		RSOLAG1IB_6418	308.384		RSOLAG1IB_3491	1.25729		RSOLAG1IB_2965	3.21715		RSOLAG1IB_7613	2.33712
RSOLAG1IB_7613	269.637		RSOLAG1IB_7740	257.224		RSOLAG1IB_9876	253.826		RSOLAG1IB_2583	239.357		RSOLAG1IB_1246	262.54		RSOLAG1IB_7024	307.417		RSOLAG1IB_5596	1.25729		RSOLAG1IB_2749	3.20922		RSOLAG1IB_3347	2.33032
RSOLAG1IB_7243	268.209		RSOLAG1IB_6065	257.099		RSOLAG1IB_9580	253.695		RSOLAG1IB_6069	239.115		RSOLAG1IB_5121	261.69		RSOLAG1IB_2287	306.848		RSOLAG1IB_9146	1.25681		RSOLAG1IB_4573	3.20898		RSOLAG1IB_10165	2.31955
RSOLAG1IB_4505	267.658		RSOLAG1IB_7229	256.844		RSOLAG1IB_11681	251.893		RSOLAG1IB_8165	239.081		RSOLAG1IB_10766	261.515		RSOLAG1IB_3572	306.676		RSOLAG1IB_1943	1.25076		RSOLAG1IB_9688	3.20328		RSOLAG1IB_8610	2.31086
RSOLAG1IB_1489	267.6		RSOLAG1IB_3475	256.181		RSOLAG1IB_1269	251.31		RSOLAG1IB_973	238.444		RSOLAG1IB_3448	261.425		RSOLAG1IB_4641	305.435		RSOLAG1IB_10669	1.24646		RSOLAG1IB_381	3.19952		RSOLAG1IB_4814	2.30124
RSOLAG1IB_2977	267.227		RSOLAG1IB_2353	256.049		RSOLAG1IB_6680	250.809		RSOLAG1IB_4239	237.86		RSOLAG1IB_9455	260.841		RSOLAG1IB_9349	305.417		RSOLAG1IB_1603	1.2397		RSOLAG1IB_330	3.19168		RSOLAG1IB_9614	2.29072
RSOLAG1IB_1006	267.198		RSOLAG1IB_2187	256.03		RSOLAG1IB_3273	250.059		RSOLAG1IB_1763	237.679		RSOLAG1IB_8719	260.671		RSOLAG1IB_2989	305.279		RSOLAG1IB_418	1.23449		RSOLAG1IB_287	3.18756		RSOLAG1IB_6254	2.28873
RSOLAG1IB_6056	266.784		RSOLAG1IB_2617	256.009		RSOLAG1IB_3039	249.311		RSOLAG1IB_2879	237.462		RSOLAG1IB_2398	260.318		RSOLAG1IB_9631	304.901		RSOLAG1IB_308	1.23277		RSOLAG1IB_6870	3.18589		RSOLAG1IB_3716	2.28684
RSOLAG1IB_2807	266.665		RSOLAG1IB_6730	255.917		RSOLAG1IB_9614	248.36		RSOLAG1IB_887	237.449		RSOLAG1IB_5502	258.716		RSOLAG1IB_10452	304.173		RSOLAG1IB_9346	1.23036		RSOLAG1IB_1566	3.18294		RSOLAG1IB_6585	2.28518
RSOLAG1IB_2151	265.999		RSOLAG1IB_7243	255.902		RSOLAG1IB_626	248.046		RSOLAG1IB_7191	237.404		RSOLAG1IB_2486	258.005		RSOLAG1IB_3615	303.759		RSOLAG1IB_3535	1.23012		RSOLAG1IB_1265	3.17632		RSOLAG1IB_3763	2.26868
RSOLAG1IB_4238	265.664		RSOLAG1IB_2570	254.937		RSOLAG1IB_2898	247.123		RSOLAG1IB_6952	237.34		RSOLAG1IB_1260	257.864		RSOLAG1IB_4532	303.714		RSOLAG1IB_7867	1.23012		RSOLAG1IB_5992	3.17259		RSOLAG1IB_1566	2.26478
RSOLAG1IB_7478	265.607		RSOLAG1IB_11084	253.924		RSOLAG1IB_4939	246.895		RSOLAG1IB_5680	236.96		RSOLAG1IB_6268	257.381		RSOLAG1IB_1870	302.784		RSOLAG1IB_8358	1.2299		RSOLAG1IB_546	3.16853		RSOLAG1IB_1036	2.25891
RSOLAG1IB_415	265.387		RSOLAG1IB_8889	253.431		RSOLAG1IB_1446	246.567		RSOLAG1IB_6940	236.744		RSOLAG1IB_6988	257.144		RSOLAG1IB_2840	302.599		RSOLAG1IB_5278	1.22933		RSOLAG1IB_2422	3.15777		RSOLAG1IB_1585	2.25752
RSOLAG1IB_7916	265.173		RSOLAG1IB_3039	253.379		RSOLAG1IB_6549	246.507		RSOLAG1IB_5855	236.69		RSOLAG1IB_11997	257.083		RSOLAG1IB_4212	302.556		RSOLAG1IB_10177	1.22933		RSOLAG1IB_5119	3.1554		RSOLAG1IB_7746	2.25599
RSOLAG1IB_4457	264.483		RSOLAG1IB_4615	252.852		RSOLAG1IB_5417	246.352		RSOLAG1IB_9731	236.187		RSOLAG1IB_431	256.811		RSOLAG1IB_4371	302.445		RSOLAG1IB_8324	1.22901		RSOLAG1IB_4647	3.14796		RSOLAG1IB_2074	2.25512
RSOLAG1IB_818	264.47		RSOLAG1IB_9497	251.815		RSOLAG1IB_6172	245.938		RSOLAG1IB_626	236.108		RSOLAG1IB_8889	256.401		RSOLAG1IB_8017	302.071		RSOLAG1IB_926	1.22804		RSOLAG1IB_8846	3.14655		RSOLAG1IB_428	2.25409
RSOLAG1IB_10160	264.349		RSOLAG1IB_4110	251.794		RSOLAG1IB_1142	245.368		RSOLAG1IB_4212	235.945		RSOLAG1IB_4322	256.28		RSOLAG1IB_2197	301.887		RSOLAG1IB_515	1.22421		RSOLAG1IB_1070	3.14445		RSOLAG1IB_2467	2.25409
RSOLAG1IB_4615	263.909		RSOLAG1IB_9883	251.573		RSOLAG1IB_6173	245.231		RSOLAG1IB_752	235.938		RSOLAG1IB_8273	255.92		RSOLAG1IB_3287	301.386		RSOLAG1IB_2743	1.22421		RSOLAG1IB_4323	3.13777		RSOLAG1IB_8010	2.25353
RSOLAG1IB_805	263.682		RSOLAG1IB_3781	251.483		RSOLAG1IB_3063	244.62		RSOLAG1IB_4370	235.486		RSOLAG1IB_4914	255.555		RSOLAG1IB_2398	300.883		RSOLAG1IB_5444	1.22421		RSOLAG1IB_5263	3.13579		RSOLAG1IB_1511	2.25254
RSOLAG1IB_1858	263.65		RSOLAG1IB_3713	251.131		RSOLAG1IB_6071	244.597		RSOLAG1IB_7352	234.852		RSOLAG1IB_1584	255.292		RSOLAG1IB_6650	300.264		RSOLAG1IB_7369	1.22421		RSOLAG1IB_820	3.12758		RSOLAG1IB_5300	2.25254
RSOLAG1IB_8049	263.433		RSOLAG1IB_1059	251.086		RSOLAG1IB_4961	243.868		RSOLAG1IB_4440	234.637		RSOLAG1IB_12655	255.29		RSOLAG1IB_4110	300.084		RSOLAG1IB_8836	1.22421		RSOLAG1IB_8830	3.12689		RSOLAG1IB_10433	2.25115
RSOLAG1IB_5815	262.875		RSOLAG1IB_8306	250.939		RSOLAG1IB_9951	243.584		RSOLAG1IB_6613	234.29		RSOLAG1IB_11132	255.275		RSOLAG1IB_1170	299.641		RSOLAG1IB_3129	1.22057		RSOLAG1IB_8051	3.12563		RSOLAG1IB_2671	2.24092
RSOLAG1IB_3011	262.857		RSOLAG1IB_9267	250.893		RSOLAG1IB_1243	242.889		RSOLAG1IB_9504	234.212		RSOLAG1IB_1264	255.224		RSOLAG1IB_119	299.366		RSOLAG1IB_7767	1.21773		RSOLAG1IB_10843	3.12261		RSOLAG1IB_2185	2.23682
RSOLAG1IB_887	262.394		RSOLAG1IB_2977	250.127		RSOLAG1IB_11305	242.844		RSOLAG1IB_9406	233.905		RSOLAG1IB_136	254.945		RSOLAG1IB_836	298.842		RSOLAG1IB_1610	1.21696		RSOLAG1IB_7613	3.11616		RSOLAG1IB_8850	2.23447
RSOLAG1IB_3737	262.158		RSOLAG1IB_4505	250.06		RSOLAG1IB_2486	242.806		RSOLAG1IB_10791	233.827		RSOLAG1IB_9662	254.707		RSOLAG1IB_7362	297.966		RSOLAG1IB_5601	1.21565		RSOLAG1IB_496	3.11509		RSOLAG1IB_9056	2.23429
RSOLAG1IB_9405	262.1		RSOLAG1IB_404	249.738		RSOLAG1IB_7311	242.62		RSOLAG1IB_9823	233.16		RSOLAG1IB_4508	254.585		RSOLAG1IB_1584	297.755		RSOLAG1IB_7010	1.21159		RSOLAG1IB_4346	3.10739		RSOLAG1IB_11549	2.23195
RSOLAG1IB_7266	262.042		RSOLAG1IB_3646	248.844		RSOLAG1IB_752	242.615		RSOLAG1IB_2807	233.115		RSOLAG1IB_3753	254.48		RSOLAG1IB_5029	297.074		RSOLAG1IB_67	1.21069		RSOLAG1IB_7019	3.10234		RSOLAG1IB_178	2.23024
RSOLAG1IB_2321	261.903		RSOLAG1IB_3274	248.591		RSOLAG1IB_8429	242.434		RSOLAG1IB_8117	232.853		RSOLAG1IB_3282	254.101		RSOLAG1IB_4779	296.968		RSOLAG1IB_7478	1.21013		RSOLAG1IB_10212	3.09835		RSOLAG1IB_4421	2.22583
RSOLAG1IB_10966	261.864		RSOLAG1IB_4508	248.081		RSOLAG1IB_606	242.341		RSOLAG1IB_3011	232.561		RSOLAG1IB_9156	253.891		RSOLAG1IB_8752	296.552		RSOLAG1IB_1221	1.20909		RSOLAG1IB_2801	3.09606		RSOLAG1IB_6578	2.22583
RSOLAG1IB_11423	261.773		RSOLAG1IB_1582	247.523		RSOLAG1IB_4238	242.323		RSOLAG1IB_9380	232.524		RSOLAG1IB_2891	252.599		RSOLAG1IB_3282	296.391		RSOLAG1IB_7721	1.19828		RSOLAG1IB_3101	3.09465		RSOLAG1IB_1006	2.22267
RSOLAG1IB_1580	261.288		RSOLAG1IB_3572	247.07		RSOLAG1IB_10160	242.154		RSOLAG1IB_11358	231.354		RSOLAG1IB_9380	252.352		RSOLAG1IB_5602	296.283		RSOLAG1IB_10135	1.19563		RSOLAG1IB_314	3.09273		RSOLAG1IB_1859	2.22156
RSOLAG1IB_10753	261.007		RSOLAG1IB_2740	246.858		RSOLAG1IB_6825	241.964		RSOLAG1IB_4068	230.997		RSOLAG1IB_10347	252.208		RSOLAG1IB_5895	296.271		RSOLAG1IB_1646	1.19547		RSOLAG1IB_4454	3.09185		RSOLAG1IB_4211	2.22149
RSOLAG1IB_6674	260.753		RSOLAG1IB_1260	246.348		RSOLAG1IB_2866	241.668		RSOLAG1IB_245	230.96		RSOLAG1IB_4223	251.446		RSOLAG1IB_2373	295.908		RSOLAG1IB_10565	1.19498		RSOLAG1IB_10878	3.08966		RSOLAG1IB_759	2.22078
RSOLAG1IB_2898	260.541		RSOLAG1IB_8850	245.84		RSOLAG1IB_3693	241.63		RSOLAG1IB_5563	230.722		RSOLAG1IB_5809	250.298		RSOLAG1IB_1545	295.623		RSOLAG1IB_6415	1.19349		RSOLAG1IB_2752	3.08268		RSOLAG1IB_9842	2.22078
RSOLAG1IB_9688	260.097		RSOLAG1IB_820	245.64		RSOLAG1IB_4325	241.622		RSOLAG1IB_498	230.102		RSOLAG1IB_941	250.08		RSOLAG1IB_237	295.485		RSOLAG1IB_2812	1.19227		RSOLAG1IB_1079	3.08134		RSOLAG1IB_10684	2.22017
RSOLAG1IB_541	260.068		RSOLAG1IB_7447	245.482		RSOLAG1IB_3278	241.517		RSOLAG1IB_2687	229.666		RSOLAG1IB_2528	249.908		RSOLAG1IB_9455	293.422		RSOLAG1IB_12708	1.19182		RSOLAG1IB_2156	3.07569		RSOLAG1IB_1417	2.21608
RSOLAG1IB_5417	259.348		RSOLAG1IB_7352	245.429		RSOLAG1IB_96	241.422		RSOLAG1IB_3712	229.439		RSOLAG1IB_8720	249.758		RSOLAG1IB_56	293.267		RSOLAG1IB_9049	1.19072		RSOLAG1IB_3156	3.07089		RSOLAG1IB_905	2.21497
RSOLAG1IB_3811	258.519		RSOLAG1IB_7703	245.268		RSOLAG1IB_7840	241.371		RSOLAG1IB_8389	229.299		RSOLAG1IB_2113	249.438		RSOLAG1IB_4570	292.784		RSOLAG1IB_12828	1.18988		RSOLAG1IB_9163	3.07011		RSOLAG1IB_4797	2.21399
RSOLAG1IB_370	257.833		RSOLAG1IB_9455	244.793		RSOLAG1IB_3667	241.194		RSOLAG1IB_2617	229.023		RSOLAG1IB_6940	249.399		RSOLAG1IB_2372	292.317		RSOLAG1IB_4238	1.18923		RSOLAG1IB_9469	3.06965		RSOLAG1IB_2670	2.21299
RSOLAG1IB_808	257.01		RSOLAG1IB_6884	244.769		RSOLAG1IB_9688	240.719		RSOLAG1IB_2740	228.278		RSOLAG1IB_11358	249.393		RSOLAG1IB_2169	292.233		RSOLAG1IB_6107	1.18711		RSOLAG1IB_5241	3.06353		RSOLAG1IB_1211	2.20626
RSOLAG1IB_1779	256.615		RSOLAG1IB_11593	244.65		RSOLAG1IB_7975	240.285		RSOLAG1IB_5685	227.837		RSOLAG1IB_5277	249.303		RSOLAG1IB_8808	291.702		RSOLAG1IB_6423	1.18675		RSOLAG1IB_1365	3.06052		RSOLAG1IB_10490	2.20578
RSOLAG1IB_7994	256.439		RSOLAG1IB_5502	244.41		RSOLAG1IB_1710	239.616		RSOLAG1IB_3904	226.97		RSOLAG1IB_3244	248.702		RSOLAG1IB_3753	291.493		RSOLAG1IB_7120	1.18441		RSOLAG1IB_6074	3.06052		RSOLAG1IB_10189	2.20447
RSOLAG1IB_3712	256.03		RSOLAG1IB_7916	244.337		RSOLAG1IB_4641	239.275		RSOLAG1IB_10347	226.944		RSOLAG1IB_3402	248.014		RSOLAG1IB_6071	290.432		RSOLAG1IB_794	1.18071		RSOLAG1IB_10645	3.05837		RSOLAG1IB_5049	2.20357
RSOLAG1IB_396	255.826		RSOLAG1IB_11238	244.164		RSOLAG1IB_4621	238.986		RSOLAG1IB_3286	226.735		RSOLAG1IB_2920	247.948		RSOLAG1IB_9156	289.861		RSOLAG1IB_2192	1.17996		RSOLAG1IB_6896	3.0549		RSOLAG1IB_6924	2.20082
RSOLAG1IB_2322	255.778		RSOLAG1IB_3235	244.109		RSOLAG1IB_6704	238.895		RSOLAG1IB_8045	226.369		RSOLAG1IB_4034	247.919		RSOLAG1IB_10091	289.604		RSOLAG1IB_2583	1.17524		RSOLAG1IB_2574	3.05048		RSOLAG1IB_3395	2.19964
RSOLAG1IB_2544	255.063		RSOLAG1IB_8429	244.099		RSOLAG1IB_7916	238.648		RSOLAG1IB_9158	225.666		RSOLAG1IB_10091	247.841		RSOLAG1IB_1696	289.296		RSOLAG1IB_5300	1.17524		RSOLAG1IB_2542	3.04897		RSOLAG1IB_3647	2.19671
RSOLAG1IB_2560	254.855		RSOLAG1IB_370	244.064		RSOLAG1IB_8045	238.126		RSOLAG1IB_6030	225.368		RSOLAG1IB_12819	247.596		RSOLAG1IB_5076	288.114		RSOLAG1IB_2731	1.17463		RSOLAG1IB_3927	3.04322		RSOLAG1IB_7036	2.19615
RSOLAG1IB_6019	254.85		RSOLAG1IB_1243	243.697		RSOLAG1IB_10058	238.05		RSOLAG1IB_7312	225.352		RSOLAG1IB_2687	247.424		RSOLAG1IB_2226	287.939		RSOLAG1IB_8804	1.17343		RSOLAG1IB_5779	3.0376		RSOLAG1IB_3349	2.19535
RSOLAG1IB_6102	254.185		RSOLAG1IB_379	243.522		RSOLAG1IB_7211	237.967		RSOLAG1IB_3167	225.072		RSOLAG1IB_126	247.331		RSOLAG1IB_10687	287.012		RSOLAG1IB_3163	1.17163		RSOLAG1IB_4178	3.03255		RSOLAG1IB_1275	2.19027
RSOLAG1IB_4325	254.108		RSOLAG1IB_7774	243.4		RSOLAG1IB_4954	237.819		RSOLAG1IB_8898	225.063		RSOLAG1IB_1852	246.618		RSOLAG1IB_3274	286.957		RSOLAG1IB_203	1.17098		RSOLAG1IB_3391	3.02969		RSOLAG1IB_2426	2.18794
RSOLAG1IB_10177	253.83		RSOLAG1IB_6650	243.394		RSOLAG1IB_7565	237.559		RSOLAG1IB_2989	224.504		RSOLAG1IB_11286	246.073		RSOLAG1IB_614	286.751		RSOLAG1IB_6676	1.163		RSOLAG1IB_8873	3.0282		RSOLAG1IB_2697	2.18175
RSOLAG1IB_2082	253.067		RSOLAG1IB_10477	242.779		RSOLAG1IB_8253	237.475		RSOLAG1IB_6680	224.412		RSOLAG1IB_7478	245.798		RSOLAG1IB_5955	285.129		RSOLAG1IB_10474	1.16216		RSOLAG1IB_77	3.02273		RSOLAG1IB_646	2.18112
RSOLAG1IB_6297	252.991		RSOLAG1IB_2542	242.347		RSOLAG1IB_10880	237.409		RSOLAG1IB_4223	224.343		RSOLAG1IB_6705	245.733		RSOLAG1IB_9823	284.429		RSOLAG1IB_9430	1.16196		RSOLAG1IB_3817	3.02144		RSOLAG1IB_2879	2.17637
RSOLAG1IB_4034	252.978		RSOLAG1IB_1781	241.988		RSOLAG1IB_237	237.133		RSOLAG1IB_7603	224.145		RSOLAG1IB_5558	245.389		RSOLAG1IB_6705	283.596		RSOLAG1IB_5133	1.16073		RSOLAG1IB_11124	3.02058		RSOLAG1IB_3279	2.17637
RSOLAG1IB_9143	252.657		RSOLAG1IB_5270	241.647		RSOLAG1IB_2542	236.988		RSOLAG1IB_6268	223.698		RSOLAG1IB_1345	245.353		RSOLAG1IB_1618	283.192		RSOLAG1IB_1629	1.16038		RSOLAG1IB_791	3.01741		RSOLAG1IB_11007	2.17407
RSOLAG1IB_2586	252.569		RSOLAG1IB_6924	241.595		RSOLAG1IB_1591	236.841		RSOLAG1IB_7565	223.306		RSOLAG1IB_4440	245.252		RSOLAG1IB_6945	283.16		RSOLAG1IB_11007	1.1595		RSOLAG1IB_6107	3.01724		RSOLAG1IB_9416	2.17397
RSOLAG1IB_3904	252.31		RSOLAG1IB_3737	241.228		RSOLAG1IB_11423	235.99		RSOLAG1IB_6659	223.096		RSOLAG1IB_9244	245.217		RSOLAG1IB_6785	282.787		RSOLAG1IB_9124	1.15568		RSOLAG1IB_6578	3.00487		RSOLAG1IB_1475	2.17206
RSOLAG1IB_1059	252.296		RSOLAG1IB_11549	241.147		RSOLAG1IB_8561	235.984		RSOLAG1IB_130	223.063		RSOLAG1IB_4515	245.072		RSOLAG1IB_2113	282.737		RSOLAG1IB_8610	1.15543		RSOLAG1IB_1247	2.99806		RSOLAG1IB_8316	2.16766
RSOLAG1IB_2866	251.916		RSOLAG1IB_1221	241.093		RSOLAG1IB_7501	234.427		RSOLAG1IB_2433	222.329		RSOLAG1IB_4832	245.029		RSOLAG1IB_5649	282.354		RSOLAG1IB_7404	1.15491		RSOLAG1IB_4716	2.99391		RSOLAG1IB_1890	2.16136
RSOLAG1IB_8963	251.362		RSOLAG1IB_7035	240.836		RSOLAG1IB_7613	234.324		RSOLAG1IB_67	222.206		RSOLAG1IB_8586	244.979		RSOLAG1IB_3273	282.15		RSOLAG1IB_508	1.15413		RSOLAG1IB_11479	2.99163		RSOLAG1IB_7792	2.15894
RSOLAG1IB_7255	251.181		RSOLAG1IB_9346	240.363		RSOLAG1IB_5530	234.158		RSOLAG1IB_4641	221.801		RSOLAG1IB_7660	244.105		RSOLAG1IB_3448	281.926		RSOLAG1IB_147	1.15219		RSOLAG1IB_6200	2.99103		RSOLAG1IB_6457	2.15606
RSOLAG1IB_6730	251.049		RSOLAG1IB_4212	240.356		RSOLAG1IB_1837	234.079		RSOLAG1IB_9944	221.422		RSOLAG1IB_2974	243.977		RSOLAG1IB_7604	281.361		RSOLAG1IB_6212	1.15219		RSOLAG1IB_1824	2.98789		RSOLAG1IB_1265	2.15536
RSOLAG1IB_6075	250.942		RSOLAG1IB_9547	240.304		RSOLAG1IB_6019	233.605		RSOLAG1IB_1193	221.325		RSOLAG1IB_3782	243.462		RSOLAG1IB_7756	281.343		RSOLAG1IB_7191	1.15219		RSOLAG1IB_917	2.98167		RSOLAG1IB_4979	2.15245
RSOLAG1IB_7768	249.832		RSOLAG1IB_7159	240.282		RSOLAG1IB_8654	233.375		RSOLAG1IB_2226	221.156		RSOLAG1IB_2287	243.392		RSOLAG1IB_8586	281.05		RSOLAG1IB_11603	1.15219		RSOLAG1IB_2812	2.98068		RSOLAG1IB_978	2.15223
RSOLAG1IB_8654	249.687		RSOLAG1IB_6896	239.75		RSOLAG1IB_9569	233.057		RSOLAG1IB_1755	220.932		RSOLAG1IB_10227	243.178		RSOLAG1IB_6659	279.866		RSOLAG1IB_8316	1.14912		RSOLAG1IB_7267	2.98068		RSOLAG1IB_3764	2.15153
RSOLAG1IB_11671	249.288		RSOLAG1IB_10966	239.613		RSOLAG1IB_4034	233.033		RSOLAG1IB_10635	219.793		RSOLAG1IB_119	243.162		RSOLAG1IB_3279	279.594		RSOLAG1IB_1257	1.14822		RSOLAG1IB_1481	2.97349		RSOLAG1IB_828	2.15076
RSOLAG1IB_7565	249.103		RSOLAG1IB_3286	239.574		RSOLAG1IB_10227	233.015		RSOLAG1IB_8963	219.491		RSOLAG1IB_7452	242.631		RSOLAG1IB_808	279.51		RSOLAG1IB_2610	1.14822		RSOLAG1IB_5900	2.96969		RSOLAG1IB_3129	2.15053
RSOLAG1IB_10058	249.068		RSOLAG1IB_7721	239.38		RSOLAG1IB_5201	232.29		RSOLAG1IB_2920	218.593		RSOLAG1IB_3264	242.087		RSOLAG1IB_1237	279.447		RSOLAG1IB_3863	1.147		RSOLAG1IB_12655	2.96894		RSOLAG1IB_1592	2.15046
RSOLAG1IB_9346	249.045		RSOLAG1IB_7768	239.039		RSOLAG1IB_941	231.95		RSOLAG1IB_4168	218.097		RSOLAG1IB_6409	241.883		RSOLAG1IB_5704	279.241		RSOLAG1IB_6648	1.1468		RSOLAG1IB_6581	2.96777		RSOLAG1IB_7602	2.14983
RSOLAG1IB_1591	248.665		RSOLAG1IB_7589	238.965		RSOLAG1IB_7391	231.25		RSOLAG1IB_2187	217.765		RSOLAG1IB_7556	241.171		RSOLAG1IB_5247	278.908		RSOLAG1IB_513	1.14672		RSOLAG1IB_6653	2.9671		RSOLAG1IB_1599	2.14489
RSOLAG1IB_319	248.038		RSOLAG1IB_767	238.747		RSOLAG1IB_2740	231.159		RSOLAG1IB_7660	217.596		RSOLAG1IB_8830	240.8		RSOLAG1IB_5809	278.755		RSOLAG1IB_3817	1.14607		RSOLAG1IB_4167	2.96681		RSOLAG1IB_3697	2.14236
RSOLAG1IB_7404	247.848		RSOLAG1IB_4532	237.794		RSOLAG1IB_8117	230.537		RSOLAG1IB_3039	217.369		RSOLAG1IB_2202	240.636		RSOLAG1IB_2918	278.674		RSOLAG1IB_3090	1.14428		RSOLAG1IB_6043	2.96479		RSOLAG1IB_6019	2.14236
RSOLAG1IB_9596	246.854		RSOLAG1IB_1346	237.309		RSOLAG1IB_2840	229.989		RSOLAG1IB_4593	216.661		RSOLAG1IB_5987	240.568		RSOLAG1IB_9271	278.273		RSOLAG1IB_9175	1.14378		RSOLAG1IB_4508	2.96321		RSOLAG1IB_1603	2.13849
RSOLAG1IB_6702	246.048		RSOLAG1IB_215	237.074		RSOLAG1IB_9270	229.953		RSOLAG1IB_5837	216.13		RSOLAG1IB_6418	240.19		RSOLAG1IB_1837	278.178		RSOLAG1IB_6702	1.14101		RSOLAG1IB_5301	2.96087		RSOLAG1IB_9187	2.13835
RSOLAG1IB_127	245.668		RSOLAG1IB_8316	236.249		RSOLAG1IB_9179	229.484		RSOLAG1IB_1208	215.46		RSOLAG1IB_6200	240.13		RSOLAG1IB_1110	277.319		RSOLAG1IB_10291	1.14		RSOLAG1IB_1779	2.95945		RSOLAG1IB_10538	2.1377
RSOLAG1IB_12644	245.087		RSOLAG1IB_1603	235.853		RSOLAG1IB_9111	228.883		RSOLAG1IB_1260	215.46		RSOLAG1IB_12555	240.129		RSOLAG1IB_8689	277.174		RSOLAG1IB_1604	1.13978		RSOLAG1IB_4909	2.959		RSOLAG1IB_6900	2.1368
RSOLAG1IB_4212	244.408		RSOLAG1IB_7994	235.777		RSOLAG1IB_5076	228.337		RSOLAG1IB_9387	215.353		RSOLAG1IB_3803	239.699		RSOLAG1IB_9244	276.884		RSOLAG1IB_8908	1.13922		RSOLAG1IB_4995	2.9585		RSOLAG1IB_288	2.12905
RSOLAG1IB_1218	244.153		RSOLAG1IB_2215	235.442		RSOLAG1IB_9938	227.609		RSOLAG1IB_1580	215.138		RSOLAG1IB_9622	239.667		RSOLAG1IB_3919	276.444		RSOLAG1IB_5900	1.13733		RSOLAG1IB_9590	2.95657		RSOLAG1IB_6171	2.12905
RSOLAG1IB_12197	243.437		RSOLAG1IB_11135	235.243		RSOLAG1IB_4068	227.43		RSOLAG1IB_11135	214.938		RSOLAG1IB_1848	238.824		RSOLAG1IB_4593	276.244		RSOLAG1IB_10433	1.13718		RSOLAG1IB_8696	2.95415		RSOLAG1IB_8068	2.12905
RSOLAG1IB_3277	243.374		RSOLAG1IB_2486	235.111		RSOLAG1IB_3392	226.752		RSOLAG1IB_8889	214.738		RSOLAG1IB_3231	238.729		RSOLAG1IB_9380	275.724		RSOLAG1IB_1036	1.13703		RSOLAG1IB_396	2.95286		RSOLAG1IB_3454	2.12466
RSOLAG1IB_1673	243.194		RSOLAG1IB_2959	235.021		RSOLAG1IB_4568	226.195		RSOLAG1IB_7703	214.581		RSOLAG1IB_9951	238.557		RSOLAG1IB_2996	275.701		RSOLAG1IB_7029	1.13221		RSOLAG1IB_8097	2.95215		RSOLAG1IB_4321	2.11664
RSOLAG1IB_1632	242.911		RSOLAG1IB_417	234.839		RSOLAG1IB_2290	226.182		RSOLAG1IB_6879	214.359		RSOLAG1IB_5247	237.707		RSOLAG1IB_11549	275.434		RSOLAG1IB_3314	1.12512		RSOLAG1IB_4494	2.94249		RSOLAG1IB_3167	2.11557
RSOLAG1IB_11593	242.736		RSOLAG1IB_2322	234.717		RSOLAG1IB_141	226.093		RSOLAG1IB_119	214.181		RSOLAG1IB_5417	237.622		RSOLAG1IB_8110	273.455		RSOLAG1IB_4814	1.12386		RSOLAG1IB_5305	2.93809		RSOLAG1IB_2312	2.11184
RSOLAG1IB_9689	242.58		RSOLAG1IB_145	234.375		RSOLAG1IB_1006	225.74		RSOLAG1IB_9580	213.864		RSOLAG1IB_8850	237.472		RSOLAG1IB_3440	272.871		RSOLAG1IB_10666	1.12219		RSOLAG1IB_7736	2.93809		RSOLAG1IB_8774	2.11023
RSOLAG1IB_6917	242.553		RSOLAG1IB_9873	233.499		RSOLAG1IB_3592	225.462		RSOLAG1IB_3273	213.682		RSOLAG1IB_10160	237.28		RSOLAG1IB_4223	272.856		RSOLAG1IB_9850	1.12096		RSOLAG1IB_8974	2.93809		RSOLAG1IB_3039	2.1094
RSOLAG1IB_2178	242.392		RSOLAG1IB_130	233.351		RSOLAG1IB_4780	225.179		RSOLAG1IB_7024	213.656		RSOLAG1IB_3712	237.057		RSOLAG1IB_4963	272.781		RSOLAG1IB_10684	1.12046		RSOLAG1IB_4731	2.93552		RSOLAG1IB_5352	2.10835
RSOLAG1IB_4641	241.979		RSOLAG1IB_5558	232.965		RSOLAG1IB_6559	224.894		RSOLAG1IB_7013	212.876		RSOLAG1IB_2737	236.432		RSOLAG1IB_9951	271.132		RSOLAG1IB_2172	1.11817		RSOLAG1IB_8890	2.928		RSOLAG1IB_4277	2.10677
RSOLAG1IB_3402	241.647		RSOLAG1IB_9430	232.724		RSOLAG1IB_5900	224.622		RSOLAG1IB_5946	212.792		RSOLAG1IB_2321	235.862		RSOLAG1IB_1781	271.022		RSOLAG1IB_1295	1.11425		RSOLAG1IB_2976	2.92449		RSOLAG1IB_3151	2.1058
RSOLAG1IB_515	241.405		RSOLAG1IB_8389	232.606		RSOLAG1IB_7404	224.607		RSOLAG1IB_5284	212.611		RSOLAG1IB_10433	235.721		RSOLAG1IB_4438	271.012		RSOLAG1IB_6578	1.11291		RSOLAG1IB_7285	2.92271		RSOLAG1IB_2539	2.1049
RSOLAG1IB_6589	240.675		RSOLAG1IB_6702	231.593		RSOLAG1IB_517	224.375		RSOLAG1IB_2996	212.256		RSOLAG1IB_982	235.307		RSOLAG1IB_69	270.941		RSOLAG1IB_6200	1.11171		RSOLAG1IB_8241	2.91478		RSOLAG1IB_8544	2.10442
RSOLAG1IB_982	240.669		RSOLAG1IB_7940	230.522		RSOLAG1IB_3090	224.211		RSOLAG1IB_10227	212.227		RSOLAG1IB_5206	234.913		RSOLAG1IB_7013	270.102		RSOLAG1IB_223	1.11134		RSOLAG1IB_3593	2.91261		RSOLAG1IB_6409	2.10333
RSOLAG1IB_11243	240.483		RSOLAG1IB_2241	230.492		RSOLAG1IB_1862	223.962		RSOLAG1IB_2373	211.613		RSOLAG1IB_7703	234.897		RSOLAG1IB_223	269.985		RSOLAG1IB_1103	1.1112		RSOLAG1IB_5044	2.91261		RSOLAG1IB_2699	2.1023
RSOLAG1IB_7501	240.337		RSOLAG1IB_9688	229.744		RSOLAG1IB_10753	223.668		RSOLAG1IB_5558	211.44		RSOLAG1IB_4641	234.061		RSOLAG1IB_9900	269.776		RSOLAG1IB_2539	1.11092		RSOLAG1IB_3231	2.90864		RSOLAG1IB_2444	2.10183
RSOLAG1IB_11135	239.711		RSOLAG1IB_8402	229.583		RSOLAG1IB_5685	223.227		RSOLAG1IB_7117	211.279		RSOLAG1IB_5311	234.02		RSOLAG1IB_2737	269.764		RSOLAG1IB_1584	1.10741		RSOLAG1IB_4997	2.90538		RSOLAG1IB_3870	2.09864
RSOLAG1IB_4440	239.45		RSOLAG1IB_6820	229.557		RSOLAG1IB_6127	222.856		RSOLAG1IB_1113	210.94		RSOLAG1IB_3279	233.381		RSOLAG1IB_12819	269.631		RSOLAG1IB_4961	1.1026		RSOLAG1IB_4780	2.90458		RSOLAG1IB_8559	2.09864
RSOLAG1IB_1260	239.288		RSOLAG1IB_6195	229.393		RSOLAG1IB_5211	222.84		RSOLAG1IB_7035	210.611		RSOLAG1IB_130	233.243		RSOLAG1IB_3570	269.489		RSOLAG1IB_1714	1.09993		RSOLAG1IB_927	2.90364		RSOLAG1IB_609	2.09207
RSOLAG1IB_3039	239.045		RSOLAG1IB_1580	229.12		RSOLAG1IB_2737	222.35		RSOLAG1IB_10291	210.071		RSOLAG1IB_3287	233.015		RSOLAG1IB_1591	269.471		RSOLAG1IB_480	1.09971		RSOLAG1IB_7602	2.90056		RSOLAG1IB_839	2.08717
RSOLAG1IB_820	238.57		RSOLAG1IB_590	228.582		RSOLAG1IB_9944	222.302		RSOLAG1IB_2627	209.941		RSOLAG1IB_5029	232.91		RSOLAG1IB_3244	267.018		RSOLAG1IB_3647	1.09835		RSOLAG1IB_67	2.89702		RSOLAG1IB_6083	2.08647
RSOLAG1IB_3094	237.591		RSOLAG1IB_7493	228.561		RSOLAG1IB_541	222.158		RSOLAG1IB_2562	209.927		RSOLAG1IB_11549	232.835		RSOLAG1IB_1848	267.007		RSOLAG1IB_820	1.09579		RSOLAG1IB_7843	2.89671		RSOLAG1IB_7703	2.08429
RSOLAG1IB_9270	237.559		RSOLAG1IB_1097	228.518		RSOLAG1IB_4212	221.366		RSOLAG1IB_9933	209.616		RSOLAG1IB_7117	232.677		RSOLAG1IB_1210	266.989		RSOLAG1IB_5171	1.09371		RSOLAG1IB_2569	2.89358		RSOLAG1IB_223	2.08376
RSOLAG1IB_6561	237.249		RSOLAG1IB_5930	228.367		RSOLAG1IB_2264	221.356		RSOLAG1IB_9111	209.528		RSOLAG1IB_5757	232.374		RSOLAG1IB_9662	266.778		RSOLAG1IB_2567	1.0921		RSOLAG1IB_4899	2.89075		RSOLAG1IB_7696	2.08211
RSOLAG1IB_10897	236.986		RSOLAG1IB_5444	227.96		RSOLAG1IB_7928	221.336		RSOLAG1IB_10939	209.28		RSOLAG1IB_9731	231.54		RSOLAG1IB_10474	266.329		RSOLAG1IB_2166	1.09175		RSOLAG1IB_10943	2.88993		RSOLAG1IB_180	2.07983
RSOLAG1IB_5502	236.646		RSOLAG1IB_3892	227.851		RSOLAG1IB_590	220.929		RSOLAG1IB_2544	209.234		RSOLAG1IB_8110	231.302		RSOLAG1IB_12655	266.318		RSOLAG1IB_6730	1.09121		RSOLAG1IB_3039	2.88787		RSOLAG1IB_1755	2.0791
RSOLAG1IB_6293	236.273		RSOLAG1IB_7966	227.737		RSOLAG1IB_3440	220.789		RSOLAG1IB_1006	208.931		RSOLAG1IB_7142	231.214		RSOLAG1IB_7266	266.197		RSOLAG1IB_7689	1.08999		RSOLAG1IB_2523	2.88737		RSOLAG1IB_3057	2.07896
RSOLAG1IB_3216	235.509		RSOLAG1IB_1428	227.405		RSOLAG1IB_7199	220.775		RSOLAG1IB_1428	208.589		RSOLAG1IB_5219	231.172		RSOLAG1IB_2486	265.7		RSOLAG1IB_11098	1.08818		RSOLAG1IB_3372	2.8851		RSOLAG1IB_3461	2.07896
RSOLAG1IB_57	235.396		RSOLAG1IB_3094	227.328		RSOLAG1IB_5983	219.768		RSOLAG1IB_9346	208.57		RSOLAG1IB_1837	231.091		RSOLAG1IB_4301	265.586		RSOLAG1IB_11133	1.08818		RSOLAG1IB_7517	2.88281		RSOLAG1IB_11593	2.07357
RSOLAG1IB_7236	235.199		RSOLAG1IB_1042	227.148		RSOLAG1IB_370	218.263		RSOLAG1IB_5895	207.871		RSOLAG1IB_9021	231.07		RSOLAG1IB_3402	265.567		RSOLAG1IB_4167	1.08464		RSOLAG1IB_5235	2.88048		RSOLAG1IB_2334	2.07325
RSOLAG1IB_9108	235.161		RSOLAG1IB_9156	227.049		RSOLAG1IB_18	218.034		RSOLAG1IB_3892	207.37		RSOLAG1IB_9938	230.873		RSOLAG1IB_8850	265.427		RSOLAG1IB_3935	1.08403		RSOLAG1IB_6500	2.87874		RSOLAG1IB_8759	2.06629
RSOLAG1IB_3273	235.007		RSOLAG1IB_5533	226.661		RSOLAG1IB_4295	218.017		RSOLAG1IB_4303	207.326		RSOLAG1IB_541	230.657		RSOLAG1IB_6578	265.319		RSOLAG1IB_1645	1.08259		RSOLAG1IB_303	2.87668		RSOLAG1IB_9467	2.06493
RSOLAG1IB_3713	234.502		RSOLAG1IB_10880	226.467		RSOLAG1IB_6284	217.818		RSOLAG1IB_9951	207.238		RSOLAG1IB_2644	230.586		RSOLAG1IB_11286	265.217		RSOLAG1IB_386	1.07981		RSOLAG1IB_8328	2.87558		RSOLAG1IB_7839	2.06237
RSOLAG1IB_4317	234.173		RSOLAG1IB_4303	226.378		RSOLAG1IB_57	217.776		RSOLAG1IB_3274	207.218		RSOLAG1IB_2869	230.46		RSOLAG1IB_2920	264.744		RSOLAG1IB_5307	1.07852		RSOLAG1IB_3347	2.86567		RSOLAG1IB_4317	2.06182
RSOLAG1IB_5936	234.04		RSOLAG1IB_8110	226.202		RSOLAG1IB_6989	217.652		RSOLAG1IB_767	207.19		RSOLAG1IB_3667	230.116		RSOLAG1IB_4111	264.69		RSOLAG1IB_3093	1.0782		RSOLAG1IB_3011	2.86276		RSOLAG1IB_6176	2.06182
RSOLAG1IB_3440	233.751		RSOLAG1IB_515	225.866		RSOLAG1IB_1489	217.539		RSOLAG1IB_968	207.012		RSOLAG1IB_4278	229.808		RSOLAG1IB_8215	264.566		RSOLAG1IB_2195	1.07679		RSOLAG1IB_82	2.85855		RSOLAG1IB_2731	2.05941
RSOLAG1IB_4290	233.68		RSOLAG1IB_3626	225.834		RSOLAG1IB_7556	217.49		RSOLAG1IB_7266	206.961		RSOLAG1IB_9122	229.182		RSOLAG1IB_7703	264.403		RSOLAG1IB_8830	1.07671		RSOLAG1IB_8938	2.858		RSOLAG1IB_7021	2.05889
RSOLAG1IB_8561	233.297		RSOLAG1IB_223	225.254		RSOLAG1IB_1811	217.445		RSOLAG1IB_12440	206.527		RSOLAG1IB_7404	228.58		RSOLAG1IB_5033	263.704		RSOLAG1IB_4781	1.07602		RSOLAG1IB_1768	2.8478		RSOLAG1IB_1034	2.0541
RSOLAG1IB_9185	233.095		RSOLAG1IB_887	224.93		RSOLAG1IB_5563	216.842		RSOLAG1IB_5846	206.363		RSOLAG1IB_5704	228.192		RSOLAG1IB_6702	263.351		RSOLAG1IB_7312	1.07372		RSOLAG1IB_9110	2.84418		RSOLAG1IB_7599	2.05256
RSOLAG1IB_2422	231.941		RSOLAG1IB_8045	224.723		RSOLAG1IB_1056	216.731		RSOLAG1IB_3279	206.037		RSOLAG1IB_69	227.874		RSOLAG1IB_3200	263.272		RSOLAG1IB_1215	1.0723		RSOLAG1IB_4211	2.84255		RSOLAG1IB_1457	2.052
RSOLAG1IB_4322	231.777		RSOLAG1IB_3615	224.682		RSOLAG1IB_3011	216.666		RSOLAG1IB_316	205.731		RSOLAG1IB_7108	227.784		RSOLAG1IB_3981	263.228		RSOLAG1IB_1932	1.0723		RSOLAG1IB_1283	2.84191		RSOLAG1IB_4886	2.05103
RSOLAG1IB_8222	231.016		RSOLAG1IB_7565	224.661		RSOLAG1IB_4290	216.548		RSOLAG1IB_319	205.694		RSOLAG1IB_4212	227.422		RSOLAG1IB_4370	262.945		RSOLAG1IB_11479	1.07069		RSOLAG1IB_6785	2.83231		RSOLAG1IB_10158	2.04888
RSOLAG1IB_8645	230.281		RSOLAG1IB_4239	223.886		RSOLAG1IB_7024	216.285		RSOLAG1IB_1837	204.754		RSOLAG1IB_6344	226.886		RSOLAG1IB_4621	262.885		RSOLAG1IB_7714	1.07056		RSOLAG1IB_1115	2.8319		RSOLAG1IB_6852	2.04789
RSOLAG1IB_7740	229.859		RSOLAG1IB_9078	223.839		RSOLAG1IB_1197	216.249		RSOLAG1IB_7756	204.476		RSOLAG1IB_4961	226.616		RSOLAG1IB_8023	262.639		RSOLAG1IB_10175	1.06989		RSOLAG1IB_8085	2.82834		RSOLAG1IB_8086	2.04776
RSOLAG1IB_3063	229.237		RSOLAG1IB_5076	223.525		RSOLAG1IB_4003	216.015		RSOLAG1IB_10438	204.166		RSOLAG1IB_2197	226.612		RSOLAG1IB_2556	262.405		RSOLAG1IB_4270	1.06928		RSOLAG1IB_3369	2.8273		RSOLAG1IB_755	2.04483
RSOLAG1IB_6989	229.009		RSOLAG1IB_3277	223.319		RSOLAG1IB_8897	215.938		RSOLAG1IB_3244	204.019		RSOLAG1IB_8389	226.042		RSOLAG1IB_3094	262.182		RSOLAG1IB_3744	1.0684		RSOLAG1IB_127	2.82082		RSOLAG1IB_129	2.04389
RSOLAG1IB_714	228.985		RSOLAG1IB_5687	223.316		RSOLAG1IB_4601	215.859		RSOLAG1IB_5247	203.955		RSOLAG1IB_5382	225.968		RSOLAG1IB_9614	262.171		RSOLAG1IB_4070	1.06755		RSOLAG1IB_3559	2.82057		RSOLAG1IB_245	2.04389
RSOLAG1IB_4939	228.734		RSOLAG1IB_4609	223.173		RSOLAG1IB_1439	215.758		RSOLAG1IB_982	203.698		RSOLAG1IB_7266	225.772		RSOLAG1IB_5565	261.992		RSOLAG1IB_175	1.06663		RSOLAG1IB_2461	2.8148		RSOLAG1IB_5219	2.04328
RSOLAG1IB_10420	228.474		RSOLAG1IB_714	223.042		RSOLAG1IB_4573	215.252		RSOLAG1IB_1178	203.205		RSOLAG1IB_7746	225.679		RSOLAG1IB_4221	261.668		RSOLAG1IB_3629	1.06631		RSOLAG1IB_4954	2.81329		RSOLAG1IB_299	2.04228
RSOLAG1IB_590	228.179		RSOLAG1IB_2543	222.833		RSOLAG1IB_6702	215.207		RSOLAG1IB_3294	202.978		RSOLAG1IB_4111	225.568		RSOLAG1IB_10753	261.256		RSOLAG1IB_7391	1.06598		RSOLAG1IB_10176	2.81295		RSOLAG1IB_4995	2.04034
RSOLAG1IB_1328	228.049		RSOLAG1IB_2184	222.617		RSOLAG1IB_7991	214.796		RSOLAG1IB_10766	202.939		RSOLAG1IB_2840	225.146		RSOLAG1IB_2215	261.208		RSOLAG1IB_1034	1.06373		RSOLAG1IB_6083	2.81035		RSOLAG1IB_8836	2.04034
RSOLAG1IB_6957	227.608		RSOLAG1IB_4832	222.442		RSOLAG1IB_7119	213.398		RSOLAG1IB_3063	202.098		RSOLAG1IB_6244	225.097		RSOLAG1IB_2610	261.051		RSOLAG1IB_3332	1.06347		RSOLAG1IB_2740	2.80847		RSOLAG1IB_7899	2.03923
RSOLAG1IB_1142	227.022		RSOLAG1IB_2627	222.259		RSOLAG1IB_8222	211.431		RSOLAG1IB_5236	200.964		RSOLAG1IB_1618	224.994		RSOLAG1IB_10980	261.03		RSOLAG1IB_1580	1.06313		RSOLAG1IB_12062	2.80498		RSOLAG1IB_4696	2.03128
RSOLAG1IB_791	226.994		RSOLAG1IB_10791	222.245		RSOLAG1IB_818	211.426		RSOLAG1IB_8689	200.512		RSOLAG1IB_7696	224.714		RSOLAG1IB_9387	260.592		RSOLAG1IB_4601	1.06236		RSOLAG1IB_11725	2.80383		RSOLAG1IB_9124	2.02985
RSOLAG1IB_96	226.863		RSOLAG1IB_7455	221.887		RSOLAG1IB_4334	210.952		RSOLAG1IB_6438	200.445		RSOLAG1IB_5895	224.536		RSOLAG1IB_3294	260.464		RSOLAG1IB_9614	1.06236		RSOLAG1IB_1178	2.80193		RSOLAG1IB_614	2.02931
RSOLAG1IB_287	226.775		RSOLAG1IB_4068	221.868		RSOLAG1IB_11127	210.934		RSOLAG1IB_255	200.089		RSOLAG1IB_1197	224.012		RSOLAG1IB_136	260.439		RSOLAG1IB_7463	1.06196		RSOLAG1IB_646	2.80124		RSOLAG1IB_4862	2.02868
RSOLAG1IB_6650	226.682		RSOLAG1IB_10687	221.814		RSOLAG1IB_1156	210.608		RSOLAG1IB_5090	199.658		RSOLAG1IB_396	223.851		RSOLAG1IB_1246	260.178		RSOLAG1IB_10102	1.06196		RSOLAG1IB_10638	2.80124		RSOLAG1IB_5270	2.02836
RSOLAG1IB_3480	226.527		RSOLAG1IB_3975	221.289		RSOLAG1IB_1210	210.409		RSOLAG1IB_5815	199.561		RSOLAG1IB_5565	223.669		RSOLAG1IB_11871	259.677		RSOLAG1IB_377	1.06028		RSOLAG1IB_1457	2.79819		RSOLAG1IB_4731	2.02568
RSOLAG1IB_7142	226.361		RSOLAG1IB_10939	220.934		RSOLAG1IB_1350	210.293		RSOLAG1IB_2082	199.523		RSOLAG1IB_7774	223.589		RSOLAG1IB_7589	259.672		RSOLAG1IB_3561	1.05877		RSOLAG1IB_1113	2.7937		RSOLAG1IB_8165	2.02235
RSOLAG1IB_1811	226.033		RSOLAG1IB_9175	220.75		RSOLAG1IB_1237	210.217		RSOLAG1IB_3235	199.219		RSOLAG1IB_2295	223.539		RSOLAG1IB_9021	259.434		RSOLAG1IB_6522	1.05877		RSOLAG1IB_554	2.79037		RSOLAG1IB_6276	2.01994
RSOLAG1IB_8689	225.98		RSOLAG1IB_2866	220.622		RSOLAG1IB_10681	210.134		RSOLAG1IB_4832	199.153		RSOLAG1IB_3273	223.359		RSOLAG1IB_5826	259.078		RSOLAG1IB_3226	1.05785		RSOLAG1IB_3491	2.77928		RSOLAG1IB_12213	2.01915
RSOLAG1IB_7119	225.97		RSOLAG1IB_5596	220.423		RSOLAG1IB_8466	209.689		RSOLAG1IB_7541	198.984		RSOLAG1IB_1237	223.157		RSOLAG1IB_4205	258.959		RSOLAG1IB_3559	1.05771		RSOLAG1IB_5596	2.77928		RSOLAG1IB_6713	2.01779
RSOLAG1IB_2740	225.808		RSOLAG1IB_516	219.414		RSOLAG1IB_10420	209.339		RSOLAG1IB_7721	198.984		RSOLAG1IB_824	222.874		RSOLAG1IB_6617	258.917		RSOLAG1IB_4624	1.05709		RSOLAG1IB_4993	2.77342		RSOLAG1IB_6121	2.01541
RSOLAG1IB_2356	225.399		RSOLAG1IB_2586	219.107		RSOLAG1IB_3904	209.301		RSOLAG1IB_5737	198.799		RSOLAG1IB_1591	222.684		RSOLAG1IB_192	258.177		RSOLAG1IB_6851	1.05658		RSOLAG1IB_6829	2.77342		RSOLAG1IB_1714	2.0095
RSOLAG1IB_2241	225.034		RSOLAG1IB_3904	218.691		RSOLAG1IB_5815	209.228		RSOLAG1IB_9430	198.778		RSOLAG1IB_5095	222.393		RSOLAG1IB_2202	258.101		RSOLAG1IB_4895	1.05618		RSOLAG1IB_10165	2.77057		RSOLAG1IB_10211	2.0077
RSOLAG1IB_1210	224.625		RSOLAG1IB_6613	218.641		RSOLAG1IB_6944	208.786		RSOLAG1IB_6633	198.38		RSOLAG1IB_10687	222.369		RSOLAG1IB_3392	258.099		RSOLAG1IB_2818	1.05239		RSOLAG1IB_5278	2.76599		RSOLAG1IB_12655	2.005
RSOLAG1IB_8010	224.518		RSOLAG1IB_3154	218.436		RSOLAG1IB_3088	207.75		RSOLAG1IB_1591	198.006		RSOLAG1IB_3491	222.276		RSOLAG1IB_2187	257.485		RSOLAG1IB_1742	1.0513		RSOLAG1IB_6570	2.76527		RSOLAG1IB_1852	2.00428
RSOLAG1IB_5680	224.488		RSOLAG1IB_1632	218.099		RSOLAG1IB_6765	207.597		RSOLAG1IB_714	197.949		RSOLAG1IB_9826	221.885		RSOLAG1IB_2569	256.972		RSOLAG1IB_746	1.05103		RSOLAG1IB_3629	2.756		RSOLAG1IB_1778	1.99719
RSOLAG1IB_5585	224.169		RSOLAG1IB_9063	217.651		RSOLAG1IB_7035	207.526		RSOLAG1IB_4295	197.152		RSOLAG1IB_2215	221.573		RSOLAG1IB_5270	256.921		RSOLAG1IB_9688	1.05026		RSOLAG1IB_9614	2.7555		RSOLAG1IB_10842	1.99714
RSOLAG1IB_3264	223.888		RSOLAG1IB_1169	217.317		RSOLAG1IB_2322	207.317		RSOLAG1IB_7199	197.11		RSOLAG1IB_8908	221.45		RSOLAG1IB_9873	256.883		RSOLAG1IB_10383	1.04972		RSOLAG1IB_5013	2.7554		RSOLAG1IB_11671	1.99549
RSOLAG1IB_7271	223.588		RSOLAG1IB_2544	217.255		RSOLAG1IB_7463	207.142		RSOLAG1IB_4457	196.887		RSOLAG1IB_7119	221.13		RSOLAG1IB_2639	256.605		RSOLAG1IB_702	1.04932		RSOLAG1IB_3057	2.75525		RSOLAG1IB_7063	1.995
RSOLAG1IB_6172	223.217		RSOLAG1IB_10219	217.148		RSOLAG1IB_6913	207.02		RSOLAG1IB_7478	196.689		RSOLAG1IB_1870	220.296		RSOLAG1IB_9731	256.22		RSOLAG1IB_5992	1.04833		RSOLAG1IB_7015	2.75446		RSOLAG1IB_396	1.99318
RSOLAG1IB_11822	223.06		RSOLAG1IB_2356	216.744		RSOLAG1IB_438	206.544		RSOLAG1IB_4088	196.647		RSOLAG1IB_6540	220.107		RSOLAG1IB_2528	255.767		RSOLAG1IB_1070	1.04815		RSOLAG1IB_174	2.75102		RSOLAG1IB_4454	1.98881
RSOLAG1IB_516	221.995		RSOLAG1IB_7404	216.708		RSOLAG1IB_2879	205.967		RSOLAG1IB_2486	196.636		RSOLAG1IB_8689	219.959		RSOLAG1IB_2644	255.24		RSOLAG1IB_5701	1.04712		RSOLAG1IB_5219	2.74786		RSOLAG1IB_287	1.98645
RSOLAG1IB_12819	221.979		RSOLAG1IB_1006	215.946		RSOLAG1IB_3402	205.632		RSOLAG1IB_7774	196.308		RSOLAG1IB_1056	218.824		RSOLAG1IB_6559	255.115		RSOLAG1IB_10201	1.04683		RSOLAG1IB_1385	2.74222		RSOLAG1IB_8754	1.98406
RSOLAG1IB_2180	221.636		RSOLAG1IB_10291	215.875		RSOLAG1IB_8784	205.588		RSOLAG1IB_3402	196.252		RSOLAG1IB_223	218.794		RSOLAG1IB_6200	254.767		RSOLAG1IB_1433	1.04466		RSOLAG1IB_3162	2.74222		RSOLAG1IB_11915	1.98276
RSOLAG1IB_1346	221.482		RSOLAG1IB_10052	215.074		RSOLAG1IB_1113	205.478		RSOLAG1IB_9013	194.851		RSOLAG1IB_8010	217.714		RSOLAG1IB_2582	254.243		RSOLAG1IB_237	1.04267		RSOLAG1IB_3439	2.74042		RSOLAG1IB_2975	1.97145
RSOLAG1IB_9569	221.448		RSOLAG1IB_2178	214.862		RSOLAG1IB_6056	204.848		RSOLAG1IB_5036	194.59		RSOLAG1IB_192	217.388		RSOLAG1IB_9764	253.012		RSOLAG1IB_6963	1.04188		RSOLAG1IB_7016	2.73989		RSOLAG1IB_3968	1.96615
RSOLAG1IB_1197	220.741		RSOLAG1IB_5284	214.392		RSOLAG1IB_5552	204.697		RSOLAG1IB_2202	194.13		RSOLAG1IB_341	217.238		RSOLAG1IB_3055	252.887		RSOLAG1IB_5704	1.04058		RSOLAG1IB_7703	2.7372		RSOLAG1IB_8579	1.96487
RSOLAG1IB_9890	220.603		RSOLAG1IB_4573	213.585		RSOLAG1IB_9143	204.664		RSOLAG1IB_2399	193.82		RSOLAG1IB_9210	216.336		RSOLAG1IB_2740	252.619		RSOLAG1IB_6276	1.04058		RSOLAG1IB_4204	2.73566		RSOLAG1IB_4170	1.95873
RSOLAG1IB_10811	220.35		RSOLAG1IB_6056	213.278		RSOLAG1IB_7756	204.251		RSOLAG1IB_9622	193.797		RSOLAG1IB_5191	216.269		RSOLAG1IB_4914	252.416		RSOLAG1IB_12684	1.04058		RSOLAG1IB_3863	2.73516		RSOLAG1IB_7007	1.95281
RSOLAG1IB_767	220.154		RSOLAG1IB_3264	213.165		RSOLAG1IB_182	204.064		RSOLAG1IB_830	193.545		RSOLAG1IB_2610	215.73		RSOLAG1IB_3811	252.305		RSOLAG1IB_10715	1.03955		RSOLAG1IB_10680	2.73311		RSOLAG1IB_2180	1.94987
RSOLAG1IB_9168	220.134		RSOLAG1IB_6244	213.1		RSOLAG1IB_973	203.514		RSOLAG1IB_4290	193.027		RSOLAG1IB_11871	215.46		RSOLAG1IB_4148	251.249		RSOLAG1IB_3043	1.03946		RSOLAG1IB_10402	2.73035		RSOLAG1IB_3484	1.94922
RSOLAG1IB_2325	219.969		RSOLAG1IB_2813	213.09		RSOLAG1IB_8110	203.229		RSOLAG1IB_2215	192.849		RSOLAG1IB_2639	215.432		RSOLAG1IB_7645	251.16		RSOLAG1IB_3347	1.0392		RSOLAG1IB_2204	2.72644		RSOLAG1IB_2195	1.94847
RSOLAG1IB_2398	219.73		RSOLAG1IB_2399	212.935		RSOLAG1IB_3936	202.239		RSOLAG1IB_10306	192.76		RSOLAG1IB_2807	215.074		RSOLAG1IB_6879	250.636		RSOLAG1IB_8974	1.03872		RSOLAG1IB_2355	2.72337		RSOLAG1IB_1343	1.94806
RSOLAG1IB_7229	219.642		RSOLAG1IB_2560	212.841		RSOLAG1IB_5502	202.202		RSOLAG1IB_1787	192.396		RSOLAG1IB_6659	214.749		RSOLAG1IB_1178	250.628		RSOLAG1IB_10059	1.0383		RSOLAG1IB_10629	2.72263		RSOLAG1IB_2569	1.9476
RSOLAG1IB_6850	219.249		RSOLAG1IB_10024	212.646		RSOLAG1IB_106	201.736		RSOLAG1IB_2528	192.391		RSOLAG1IB_3811	214.584		RSOLAG1IB_5876	250.402		RSOLAG1IB_3482	1.0382		RSOLAG1IB_8389	2.72187		RSOLAG1IB_10687	1.94208
RSOLAG1IB_7463	218.929		RSOLAG1IB_1113	212.164		RSOLAG1IB_8238	201.53		RSOLAG1IB_4594	191.909		RSOLAG1IB_5236	214.554		RSOLAG1IB_5191	250.008		RSOLAG1IB_2151	1.03757		RSOLAG1IB_10201	2.72175		RSOLAG1IB_8695	1.94184
RSOLAG1IB_5552	218.874		RSOLAG1IB_287	212.088		RSOLAG1IB_1480	201.526		RSOLAG1IB_2891	191.691		RSOLAG1IB_8215	214.552		RSOLAG1IB_2869	249.852		RSOLAG1IB_7243	1.03697		RSOLAG1IB_6030	2.71253		RSOLAG1IB_1763	1.9368
RSOLAG1IB_9873	218.86		RSOLAG1IB_4618	211.812		RSOLAG1IB_8074	201.164		RSOLAG1IB_2002	191.612		RSOLAG1IB_2169	214.452		RSOLAG1IB_7035	249.556		RSOLAG1IB_3753	1.03672		RSOLAG1IB_1183	2.71144		RSOLAG1IB_5904	1.93527
RSOLAG1IB_3936	218.417		RSOLAG1IB_7266	211.793		RSOLAG1IB_836	200.997		RSOLAG1IB_10024	191.032		RSOLAG1IB_3094	214.078		RSOLAG1IB_3710	249.417		RSOLAG1IB_141	1.0361		RSOLAG1IB_10475	2.71074		RSOLAG1IB_10101	1.93296
RSOLAG1IB_8045	218.215		RSOLAG1IB_3191	211.763		RSOLAG1IB_2534	200.583		RSOLAG1IB_10477	190.809		RSOLAG1IB_2583	213.893		RSOLAG1IB_5502	249.199		RSOLAG1IB_2985	1.0351		RSOLAG1IB_6963	2.70888		RSOLAG1IB_7349	1.93162
RSOLAG1IB_7447	218.019		RSOLAG1IB_5827	211.218		RSOLAG1IB_7229	200.242		RSOLAG1IB_10962	190.656		RSOLAG1IB_808	213.794		RSOLAG1IB_487	249.011		RSOLAG1IB_6945	1.0351		RSOLAG1IB_7007	2.70731		RSOLAG1IB_9342	1.93114
RSOLAG1IB_487	217.753		RSOLAG1IB_4961	210.985		RSOLAG1IB_12440	200.029		RSOLAG1IB_784	190.172		RSOLAG1IB_1411	213.729		RSOLAG1IB_9158	248.913		RSOLAG1IB_9956	1.0351		RSOLAG1IB_2895	2.70591		RSOLAG1IB_12561	1.93065
RSOLAG1IB_1193	217.612		RSOLAG1IB_7902	210.948		RSOLAG1IB_4457	199.657		RSOLAG1IB_1328	189.839		RSOLAG1IB_3892	213.714		RSOLAG1IB_8389	248.504		RSOLAG1IB_4423	1.03091		RSOLAG1IB_2975	2.70279		RSOLAG1IB_8790	1.92905
RSOLAG1IB_5173	217.6		RSOLAG1IB_10504	210.792		RSOLAG1IB_9346	199.318		RSOLAG1IB_7447	189.81		RSOLAG1IB_6457	213.706		RSOLAG1IB_6344	248.238		RSOLAG1IB_5146	1.02971		RSOLAG1IB_6240	2.7017		RSOLAG1IB_2742	1.92525
RSOLAG1IB_11644	216.813		RSOLAG1IB_1023	210.563		RSOLAG1IB_1779	199.26		RSOLAG1IB_4292	189.714		RSOLAG1IB_3392	213.625		RSOLAG1IB_4278	248.205		RSOLAG1IB_9885	1.02927		RSOLAG1IB_2616	2.69987		RSOLAG1IB_8968	1.9241
RSOLAG1IB_7232	216.722		RSOLAG1IB_3294	210.083		RSOLAG1IB_8017	198.96		RSOLAG1IB_6913	189.344		RSOLAG1IB_4323	213.178		RSOLAG1IB_5036	248.106		RSOLAG1IB_2185	1.02773		RSOLAG1IB_10226	2.69904		RSOLAG1IB_4873	1.92295
RSOLAG1IB_7391	216.494		RSOLAG1IB_10766	210.068		RSOLAG1IB_964	198.886		RSOLAG1IB_956	189.119		RSOLAG1IB_6879	212.331		RSOLAG1IB_5658	247.963		RSOLAG1IB_3476	1.02731		RSOLAG1IB_8664	2.6955		RSOLAG1IB_6268	1.92212
RSOLAG1IB_1269	216.448		RSOLAG1IB_6075	210.014		RSOLAG1IB_4374	198.872		RSOLAG1IB_6195	189.071		RSOLAG1IB_9387	212.214		RSOLAG1IB_1674	247.709		RSOLAG1IB_5895	1.02551		RSOLAG1IB_4484	2.69395		RSOLAG1IB_9549	1.92032
RSOLAG1IB_5245	216.243		RSOLAG1IB_8017	210.006		RSOLAG1IB_5826	198.739		RSOLAG1IB_9547	188.888		RSOLAG1IB_6559	212.133		RSOLAG1IB_2069	247.125		RSOLAG1IB_2718	1.02426		RSOLAG1IB_8760	2.68845		RSOLAG1IB_11055	1.91936
RSOLAG1IB_6913	214.955		RSOLAG1IB_5815	209.737		RSOLAG1IB_714	198.694		RSOLAG1IB_9005	188.598		RSOLAG1IB_5658	211.941		RSOLAG1IB_1402	246.647		RSOLAG1IB_3739	1.02388		RSOLAG1IB_3165	2.68367		RSOLAG1IB_3812	1.91903
RSOLAG1IB_2522	214.887		RSOLAG1IB_7751	209.386		RSOLAG1IB_2756	198.518		RSOLAG1IB_7722	188.313		RSOLAG1IB_5201	211.52		RSOLAG1IB_9826	244.162		RSOLAG1IB_3870	1.02241		RSOLAG1IB_3274	2.68275		RSOLAG1IB_8204	1.91455
RSOLAG1IB_10880	214.823		RSOLAG1IB_3712	209.015		RSOLAG1IB_9873	198.321		RSOLAG1IB_7119	188.27		RSOLAG1IB_10811	210.669		RSOLAG1IB_3300	243.468		RSOLAG1IB_12062	1.02215		RSOLAG1IB_702	2.68159		RSOLAG1IB_2468	1.91199
RSOLAG1IB_7024	214.17		RSOLAG1IB_1779	208.977		RSOLAG1IB_12400	198.06		RSOLAG1IB_5429	187.66		RSOLAG1IB_4088	210.603		RSOLAG1IB_10177	242.956		RSOLAG1IB_5352	1.02017		RSOLAG1IB_1282	2.68159		RSOLAG1IB_1768	1.91011
RSOLAG1IB_4515	213.729		RSOLAG1IB_8963	208.918		RSOLAG1IB_3718	196.645		RSOLAG1IB_5849	187.512		RSOLAG1IB_3158	210.563		RSOLAG1IB_4460	242.915		RSOLAG1IB_6850	1.01993		RSOLAG1IB_3909	2.68115		RSOLAG1IB_5566	1.91004
RSOLAG1IB_6344	213.229		RSOLAG1IB_2290	208.708		RSOLAG1IB_7719	196.416		RSOLAG1IB_1237	187.446		RSOLAG1IB_4221	210.52		RSOLAG1IB_130	242.908		RSOLAG1IB_10708	1.01854		RSOLAG1IB_6593	2.67679		RSOLAG1IB_14	1.90945
RSOLAG1IB_8719	213.075		RSOLAG1IB_245	208.392		RSOLAG1IB_382	195.532		RSOLAG1IB_3287	187.336		RSOLAG1IB_5270	209.95		RSOLAG1IB_7860	242.146		RSOLAG1IB_10521	1.01794		RSOLAG1IB_8861	2.67653		RSOLAG1IB_3156	1.90893
RSOLAG1IB_1710	212.666		RSOLAG1IB_9687	208.176		RSOLAG1IB_1448	194.608		RSOLAG1IB_1696	186.962		RSOLAG1IB_5876	209.95		RSOLAG1IB_2807	242.006		RSOLAG1IB_2486	1.01752		RSOLAG1IB_402	2.6764		RSOLAG1IB_3163	1.90766
RSOLAG1IB_382	212.664		RSOLAG1IB_1549	207.934		RSOLAG1IB_2543	194.552		RSOLAG1IB_487	186.758		RSOLAG1IB_2879	209.507		RSOLAG1IB_5201	241.802		RSOLAG1IB_9401	1.01752		RSOLAG1IB_905	2.671		RSOLAG1IB_1291	1.90259
RSOLAG1IB_9455	212.442		RSOLAG1IB_2321	207.851		RSOLAG1IB_4696	194.059		RSOLAG1IB_7094	186.618		RSOLAG1IB_6650	209.284		RSOLAG1IB_10274	241.753		RSOLAG1IB_839	1.01683		RSOLAG1IB_2469	2.671		RSOLAG1IB_1269	1.89992
RSOLAG1IB_10708	212.287		RSOLAG1IB_5895	207.615		RSOLAG1IB_515	194.037		RSOLAG1IB_3551	186.564		RSOLAG1IB_6667	208.697		RSOLAG1IB_2321	241.324		RSOLAG1IB_5928	1.01583		RSOLAG1IB_8148	2.66633		RSOLAG1IB_1995	1.89752
RSOLAG1IB_8074	211.657		RSOLAG1IB_3063	207.133		RSOLAG1IB_8049	193.476		RSOLAG1IB_12727	186.538		RSOLAG1IB_4438	208.547		RSOLAG1IB_4669	240.795		RSOLAG1IB_7035	1.01578		RSOLAG1IB_6513	2.66458		RSOLAG1IB_7632	1.89554
RSOLAG1IB_2997	211.657		RSOLAG1IB_326	206.43		RSOLAG1IB_11269	193.171		RSOLAG1IB_8850	186.365		RSOLAG1IB_5305	208.507		RSOLAG1IB_1113	240.572		RSOLAG1IB_6532	1.01414		RSOLAG1IB_6931	2.66366		RSOLAG1IB_8110	1.89554
RSOLAG1IB_2737	211.503		RSOLAG1IB_11930	206.401		RSOLAG1IB_7860	193.088		RSOLAG1IB_5936	186.198		RSOLAG1IB_1580	208.373		RSOLAG1IB_5095	240.44		RSOLAG1IB_5241	1.01314		RSOLAG1IB_8850	2.66235		RSOLAG1IB_5427	1.89344
RSOLAG1IB_1103	211.44		RSOLAG1IB_4641	206.371		RSOLAG1IB_767	192.989		RSOLAG1IB_9614	186.179		RSOLAG1IB_674	208.347		RSOLAG1IB_4088	240.331		RSOLAG1IB_6254	1.0113		RSOLAG1IB_7996	2.6607		RSOLAG1IB_7773	1.89
RSOLAG1IB_7035	211.08		RSOLAG1IB_3480	206.328		RSOLAG1IB_3448	192.843		RSOLAG1IB_7740	186.115		RSOLAG1IB_9527	207.915		RSOLAG1IB_10432	240.206		RSOLAG1IB_4758	1.01096		RSOLAG1IB_1577	2.65856		RSOLAG1IB_9163	1.88812
RSOLAG1IB_7721	210.938		RSOLAG1IB_10829	206.267		RSOLAG1IB_11593	192.747		RSOLAG1IB_4519	186.022		RSOLAG1IB_7589	207.742		RSOLAG1IB_6195	238.777		RSOLAG1IB_2627	1.00965		RSOLAG1IB_8587	2.65786		RSOLAG1IB_127	1.88583
RSOLAG1IB_5076	210.584		RSOLAG1IB_4088	206.2		RSOLAG1IB_186	192.257		RSOLAG1IB_1197	185.745		RSOLAG1IB_2399	207.012		RSOLAG1IB_674	238.615		RSOLAG1IB_3278	1.00904		RSOLAG1IB_3456	2.65719		RSOLAG1IB_919	1.88516
RSOLAG1IB_8681	209.352		RSOLAG1IB_1411	206.112		RSOLAG1IB_9687	191.833		RSOLAG1IB_9938	185.544		RSOLAG1IB_56	206.589		RSOLAG1IB_7489	238.553		RSOLAG1IB_156	1.00817		RSOLAG1IB_4608	2.6559		RSOLAG1IB_4269	1.88339
RSOLAG1IB_1715	208.49		RSOLAG1IB_10681	205.97		RSOLAG1IB_5658	191.435		RSOLAG1IB_5095	185.171		RSOLAG1IB_8204	206.55		RSOLAG1IB_7861	238.357		RSOLAG1IB_6074	1.00817		RSOLAG1IB_9430	2.6559		RSOLAG1IB_4261	1.87959
RSOLAG1IB_141	208.335		RSOLAG1IB_5277	205.927		RSOLAG1IB_2422	191.342		RSOLAG1IB_3264	184.724		RSOLAG1IB_5602	205.938		RSOLAG1IB_3892	238.241		RSOLAG1IB_4645	1.00583		RSOLAG1IB_6945	2.64747		RSOLAG1IB_7859	1.87871
RSOLAG1IB_186	208.313		RSOLAG1IB_4290	205.834		RSOLAG1IB_1246	191.233		RSOLAG1IB_8752	184.512		RSOLAG1IB_9271	205.903		RSOLAG1IB_1221	238.07		RSOLAG1IB_2742	1.00448		RSOLAG1IB_186	2.63675		RSOLAG1IB_708	1.87584
RSOLAG1IB_3392	208.192		RSOLAG1IB_7756	205.734		RSOLAG1IB_2172	190.86		RSOLAG1IB_1632	184.38		RSOLAG1IB_1170	205.816		RSOLAG1IB_3592	237.513		RSOLAG1IB_3039	1.00448		RSOLAG1IB_1727	2.63675		RSOLAG1IB_2786	1.87438
RSOLAG1IB_6559	207.967		RSOLAG1IB_3273	205.142		RSOLAG1IB_1603	190.666		RSOLAG1IB_8151	184.349		RSOLAG1IB_1210	205.684		RSOLAG1IB_7738	237.511		RSOLAG1IB_3712	1.00448		RSOLAG1IB_5957	2.63359		RSOLAG1IB_6220	1.87182
RSOLAG1IB_941	207.862		RSOLAG1IB_7014	205.129		RSOLAG1IB_4440	190.36		RSOLAG1IB_5105	183.863		RSOLAG1IB_6957	205.397		RSOLAG1IB_2600	237.253		RSOLAG1IB_8311	1.00448		RSOLAG1IB_404	2.6324		RSOLAG1IB_7551	1.8714
RSOLAG1IB_8889	207.752		RSOLAG1IB_2047	205.11		RSOLAG1IB_4081	190.17		RSOLAG1IB_10433	183.526		RSOLAG1IB_7565	205.271		RSOLAG1IB_2959	236.693		RSOLAG1IB_11417	1.00307		RSOLAG1IB_1505	2.63043		RSOLAG1IB_1583	1.86494
RSOLAG1IB_1113	207.631		RSOLAG1IB_106	204.958		RSOLAG1IB_7236	189.97		RSOLAG1IB_5482	183.443		RSOLAG1IB_2187	204.666		RSOLAG1IB_6184	236.577		RSOLAG1IB_4454	1.00276		RSOLAG1IB_1917	2.6299		RSOLAG1IB_1481	1.86433
RSOLAG1IB_10052	207.443		RSOLAG1IB_5649	204.027		RSOLAG1IB_4046	189.895		RSOLAG1IB_2582	183.337		RSOLAG1IB_9158	204.636		RSOLAG1IB_9260	235.526		RSOLAG1IB_1157	1.0025		RSOLAG1IB_1480	2.62844		RSOLAG1IB_3040	1.86233
RSOLAG1IB_2687	207.235		RSOLAG1IB_1386	203.943		RSOLAG1IB_5822	189.763		RSOLAG1IB_2184	182.991		RSOLAG1IB_12727	204.315		RSOLAG1IB_5635	235.181		RSOLAG1IB_1781	1.0025		RSOLAG1IB_2736	2.62833		RSOLAG1IB_322	1.85564
RSOLAG1IB_5673	207.088		RSOLAG1IB_8719	203.888		RSOLAG1IB_9278	189.599		RSOLAG1IB_11593	182.443		RSOLAG1IB_6184	204.018		RSOLAG1IB_3063	235.131		RSOLAG1IB_10199	1.00113		RSOLAG1IB_1454	2.62257		RSOLAG1IB_7817	1.85394
RSOLAG1IB_5305	207.023		RSOLAG1IB_9944	203.736		RSOLAG1IB_5895	189.464		RSOLAG1IB_1545	181.994		RSOLAG1IB_4325	203.908		RSOLAG1IB_2290	234.944		RSOLAG1IB_4325	1.00101		RSOLAG1IB_6852	2.61907		RSOLAG1IB_4648	1.85285
RSOLAG1IB_5649	206.981		RSOLAG1IB_4939	203.582		RSOLAG1IB_2398	189.283		RSOLAG1IB_4557	181.98		RSOLAG1IB_1402	203.537		RSOLAG1IB_626	234.935		RSOLAG1IB_9088	0.998251		RSOLAG1IB_2591	2.6181		RSOLAG1IB_12708	1.84818
RSOLAG1IB_5895	206.949		RSOLAG1IB_9116	202.965		RSOLAG1IB_982	189.137		RSOLAG1IB_4882	181.833		RSOLAG1IB_5033	203.456		RSOLAG1IB_4696	234.757		RSOLAG1IB_1957	0.996699		RSOLAG1IB_10550	2.61511		RSOLAG1IB_682	1.8472
RSOLAG1IB_8897	206.931		RSOLAG1IB_5095	202.778		RSOLAG1IB_3491	189.123		RSOLAG1IB_3392	181.716		RSOLAG1IB_1023	203.146		RSOLAG1IB_5284	234.469		RSOLAG1IB_2324	0.996699		RSOLAG1IB_2808	2.60604		RSOLAG1IB_8621	1.84698
RSOLAG1IB_4954	206.587		RSOLAG1IB_5399	202.516		RSOLAG1IB_3669	188.731		RSOLAG1IB_4269	181.16		RSOLAG1IB_2828	202.993		RSOLAG1IB_10456	234.455		RSOLAG1IB_2671	0.995964		RSOLAG1IB_10311	2.60337		RSOLAG1IB_3435	1.84192
RSOLAG1IB_7068	206.035		RSOLAG1IB_1591	202.467		RSOLAG1IB_4056	188.661		RSOLAG1IB_4487	181.092		RSOLAG1IB_2069	202.861		RSOLAG1IB_1056	234.375		RSOLAG1IB_7991	0.995964		RSOLAG1IB_3090	2.59145		RSOLAG1IB_3856	1.84091
RSOLAG1IB_5533	206.025		RSOLAG1IB_8751	202.36		RSOLAG1IB_1674	188.5		RSOLAG1IB_4221	180.47		RSOLAG1IB_3665	202.402		RSOLAG1IB_7117	234.367		RSOLAG1IB_8598	0.995964		RSOLAG1IB_8544	2.59006		RSOLAG1IB_1022	1.82815
RSOLAG1IB_823	205.955		RSOLAG1IB_7660	202.132		RSOLAG1IB_6650	188.472		RSOLAG1IB_223	180.314		RSOLAG1IB_8402	202.231		RSOLAG1IB_2258	234.258		RSOLAG1IB_4248	0.995289		RSOLAG1IB_177	2.587		RSOLAG1IB_6896	1.82695
RSOLAG1IB_5219	205.498		RSOLAG1IB_9406	202.116		RSOLAG1IB_9521	188.425		RSOLAG1IB_2422	180.176		RSOLAG1IB_5284	201.927		RSOLAG1IB_67	233.945		RSOLAG1IB_6597	0.995289		RSOLAG1IB_1738	2.58552		RSOLAG1IB_11479	1.82647
RSOLAG1IB_3467	204.818		RSOLAG1IB_7140	201.858		RSOLAG1IB_7447	188.236		RSOLAG1IB_140	180.026		RSOLAG1IB_9614	201.816		RSOLAG1IB_12727	233.645		RSOLAG1IB_5779	0.995077		RSOLAG1IB_5352	2.58444		RSOLAG1IB_130	1.82557
RSOLAG1IB_4573	204.402		RSOLAG1IB_2287	201.784		RSOLAG1IB_2002	187.669		RSOLAG1IB_1725	179.745		RSOLAG1IB_10773	200.888		RSOLAG1IB_2498	233.236		RSOLAG1IB_874	0.994667		RSOLAG1IB_2547	2.58294		RSOLAG1IB_2356	1.82074
RSOLAG1IB_10477	203.744		RSOLAG1IB_9380	201.581		RSOLAG1IB_6896	187.637		RSOLAG1IB_7404	179.704		RSOLAG1IB_3175	200.848		RSOLAG1IB_2828	232.277		RSOLAG1IB_10491	0.994667		RSOLAG1IB_6900	2.58196		RSOLAG1IB_10207	1.81882
RSOLAG1IB_9698	203.694		RSOLAG1IB_12482	201.428		RSOLAG1IB_4018	187.261		RSOLAG1IB_6033	179.321		RSOLAG1IB_7035	200.396		RSOLAG1IB_6924	231.966		RSOLAG1IB_11897	0.994667		RSOLAG1IB_10106	2.58055		RSOLAG1IB_333	1.81738
RSOLAG1IB_3058	203.623		RSOLAG1IB_8681	201.423		RSOLAG1IB_7493	187.224		RSOLAG1IB_1449	179.244		RSOLAG1IB_3277	200.347		RSOLAG1IB_7565	231.52		RSOLAG1IB_2191	0.994499		RSOLAG1IB_3144	2.57728		RSOLAG1IB_6346	1.81656
RSOLAG1IB_9944	203.221		RSOLAG1IB_1405	201.352		RSOLAG1IB_5567	186.884		RSOLAG1IB_428	179.045		RSOLAG1IB_5635	200.192		RSOLAG1IB_7191	231.277		RSOLAG1IB_5584	0.994279		RSOLAG1IB_2264	2.57474		RSOLAG1IB_7748	1.81568
RSOLAG1IB_6832	203.168		RSOLAG1IB_487	201.303		RSOLAG1IB_5036	186.837		RSOLAG1IB_4248	178.913		RSOLAG1IB_3294	200.014		RSOLAG1IB_1023	231.231		RSOLAG1IB_4647	0.994092		RSOLAG1IB_6875	2.57301		RSOLAG1IB_4088	1.81463
RSOLAG1IB_8537	202.931		RSOLAG1IB_8938	200.661		RSOLAG1IB_6850	186.647		RSOLAG1IB_4855	178.544		RSOLAG1IB_10196	199.841		RSOLAG1IB_5822	231.169		RSOLAG1IB_3974	0.993159		RSOLAG1IB_881	2.56771		RSOLAG1IB_2743	1.81364
RSOLAG1IB_9122	202.16		RSOLAG1IB_982	200.485		RSOLAG1IB_3294	186.511		RSOLAG1IB_2737	178.515		RSOLAG1IB_4248	199.814		RSOLAG1IB_4445	231.13		RSOLAG1IB_10693	0.991762		RSOLAG1IB_1890	2.56661		RSOLAG1IB_7996	1.81154
RSOLAG1IB_7112	202.117		RSOLAG1IB_4278	200.221		RSOLAG1IB_10052	186.079		RSOLAG1IB_6409	178.389		RSOLAG1IB_5036	199.72		RSOLAG1IB_3264	231.047		RSOLAG1IB_2576	0.990369		RSOLAG1IB_10454	2.56661		RSOLAG1IB_3024	1.81115
RSOLAG1IB_404	202.077		RSOLAG1IB_319	200.07		RSOLAG1IB_10177	185.752		RSOLAG1IB_10708	178.323		RSOLAG1IB_9013	198.9		RSOLAG1IB_1269	230.75		RSOLAG1IB_12063	0.988935		RSOLAG1IB_94	2.56282		RSOLAG1IB_6355	1.81034
RSOLAG1IB_2627	201.819		RSOLAG1IB_12655	199.883		RSOLAG1IB_7094	184.845		RSOLAG1IB_5839	178.071		RSOLAG1IB_7738	198.817		RSOLAG1IB_20	230.197		RSOLAG1IB_6727	0.986674		RSOLAG1IB_7661	2.56282		RSOLAG1IB_8650	1.80203
RSOLAG1IB_8117	201.469		RSOLAG1IB_2082	199.882		RSOLAG1IB_1328	184.687		RSOLAG1IB_2372	177.778		RSOLAG1IB_3063	198.584		RSOLAG1IB_8404	230.179		RSOLAG1IB_2215	0.985938		RSOLAG1IB_697	2.55486		RSOLAG1IB_10629	1.80203
RSOLAG1IB_8808	201.262		RSOLAG1IB_4568	199.808		RSOLAG1IB_7768	184.638		RSOLAG1IB_6705	177.772		RSOLAG1IB_3300	198.312		RSOLAG1IB_9938	229.321		RSOLAG1IB_5502	0.985524		RSOLAG1IB_178	2.55346		RSOLAG1IB_6915	1.79883
RSOLAG1IB_1439	201.241		RSOLAG1IB_8654	199.647		RSOLAG1IB_6957	184.552		RSOLAG1IB_941	177.379		RSOLAG1IB_4205	197.505		RSOLAG1IB_9108	228.892		RSOLAG1IB_3732	0.98516		RSOLAG1IB_7633	2.54938		RSOLAG1IB_6411	1.79677
RSOLAG1IB_2172	201.156		RSOLAG1IB_396	199.392		RSOLAG1IB_2241	184.485		RSOLAG1IB_12743	177.184		RSOLAG1IB_7278	197.438		RSOLAG1IB_428	228.868		RSOLAG1IB_9871	0.98516		RSOLAG1IB_4519	2.54903		RSOLAG1IB_10638	1.79622
RSOLAG1IB_9111	201.128		RSOLAG1IB_6019	199.152		RSOLAG1IB_1345	184.441		RSOLAG1IB_370	176.995		RSOLAG1IB_6056	197.401		RSOLAG1IB_8151	228.611		RSOLAG1IB_8208	0.983837		RSOLAG1IB_2187	2.54696		RSOLAG1IB_5892	1.79597
RSOLAG1IB_6030	200.692		RSOLAG1IB_7209	199.138		RSOLAG1IB_2169	184.348		RSOLAG1IB_11549	176.728		RSOLAG1IB_10753	197.39		RSOLAG1IB_6585	228.518		RSOLAG1IB_210	0.983463		RSOLAG1IB_3734	2.54622		RSOLAG1IB_5895	1.79465
RSOLAG1IB_255	200.379		RSOLAG1IB_3811	199.054		RSOLAG1IB_5206	184.328		RSOLAG1IB_2840	176.716		RSOLAG1IB_626	196.685		RSOLAG1IB_7278	228.405		RSOLAG1IB_1454	0.983463		RSOLAG1IB_2426	2.53524		RSOLAG1IB_12450	1.79063
RSOLAG1IB_5596	200.307		RSOLAG1IB_255	199.051		RSOLAG1IB_6075	183.625		RSOLAG1IB_5596	176.352		RSOLAG1IB_927	196.267		RSOLAG1IB_3158	228.395		RSOLAG1IB_2959	0.982019		RSOLAG1IB_5819	2.53062		RSOLAG1IB_5470	1.78879
RSOLAG1IB_8306	200.089		RSOLAG1IB_8117	198.84		RSOLAG1IB_5936	183.611		RSOLAG1IB_4238	176.321		RSOLAG1IB_4779	196.263		RSOLAG1IB_7556	228.275		RSOLAG1IB_7032	0.982019		RSOLAG1IB_1719	2.52913		RSOLAG1IB_5733	1.78734
RSOLAG1IB_3718	200.042		RSOLAG1IB_1696	198.721		RSOLAG1IB_10791	183.61		RSOLAG1IB_5733	176.139		RSOLAG1IB_9823	195.932		RSOLAG1IB_2743	227.884		RSOLAG1IB_6363	0.981149		RSOLAG1IB_7719	2.528		RSOLAG1IB_3796	1.78482
RSOLAG1IB_5277	199.917		RSOLAG1IB_7133	198.64		RSOLAG1IB_2920	183.262		RSOLAG1IB_9688	176.076		RSOLAG1IB_7768	195.466		RSOLAG1IB_7774	227.392		RSOLAG1IB_3468	0.979365		RSOLAG1IB_4532	2.52471		RSOLAG1IB_508	1.78066
RSOLAG1IB_5530	199.667		RSOLAG1IB_2169	198.612		RSOLAG1IB_7178	183.189		RSOLAG1IB_5658	176.01		RSOLAG1IB_7308	195.288		RSOLAG1IB_438	227.237		RSOLAG1IB_4739	0.979365		RSOLAG1IB_7018	2.52414		RSOLAG1IB_2486	1.78066
RSOLAG1IB_7140	199.348		RSOLAG1IB_6589	198.461		RSOLAG1IB_5601	183.186		RSOLAG1IB_5652	175.773		RSOLAG1IB_8404	195.071		RSOLAG1IB_8233	227.22		RSOLAG1IB_7853	0.979365		RSOLAG1IB_1216	2.52375		RSOLAG1IB_6500	1.78066
RSOLAG1IB_6549	199.233		RSOLAG1IB_6667	198.303		RSOLAG1IB_2701	183.126		RSOLAG1IB_6540	175.586		RSOLAG1IB_7521	194.322		RSOLAG1IB_7205	227.054		RSOLAG1IB_12106	0.979365		RSOLAG1IB_5552	2.52114		RSOLAG1IB_11053	1.78066
RSOLAG1IB_606	198.898		RSOLAG1IB_11133	198.088		RSOLAG1IB_5305	183.043		RSOLAG1IB_5433	175.472		RSOLAG1IB_1269	193.656		RSOLAG1IB_8830	226.862		RSOLAG1IB_2749	0.97752		RSOLAG1IB_7654	2.51642		RSOLAG1IB_935	1.77783
RSOLAG1IB_1246	198.784		RSOLAG1IB_1710	197.957		RSOLAG1IB_7013	182.952		RSOLAG1IB_1690	175.468		RSOLAG1IB_10048	193.413		RSOLAG1IB_6457	226.35		RSOLAG1IB_3461	0.97686		RSOLAG1IB_1957	2.51341		RSOLAG1IB_877	1.77778
RSOLAG1IB_9687	198.747		RSOLAG1IB_3058	197.932		RSOLAG1IB_9185	182.834		RSOLAG1IB_4961	175.378		RSOLAG1IB_4301	192.568		RSOLAG1IB_245	226.02		RSOLAG1IB_10226	0.976794		RSOLAG1IB_3287	2.51309		RSOLAG1IB_1978	1.77587
RSOLAG1IB_4563	198.521		RSOLAG1IB_2202	197.805		RSOLAG1IB_3094	182.104		RSOLAG1IB_7455	175.18		RSOLAG1IB_3235	192.562		RSOLAG1IB_7308	224.779		RSOLAG1IB_2538	0.974492		RSOLAG1IB_6420	2.51309		RSOLAG1IB_3817	1.77119
RSOLAG1IB_4068	198.518		RSOLAG1IB_3484	197.632		RSOLAG1IB_1486	181.944		RSOLAG1IB_3029	175.125		RSOLAG1IB_4593	192.461		RSOLAG1IB_4572	224.203		RSOLAG1IB_1057	0.974146		RSOLAG1IB_924	2.50912		RSOLAG1IB_3743	1.76918
RSOLAG1IB_8130	198.086		RSOLAG1IB_7463	197.584		RSOLAG1IB_10897	181.772		RSOLAG1IB_2756	174.687		RSOLAG1IB_4621	192.307		RSOLAG1IB_4647	223.965		RSOLAG1IB_5566	0.973747		RSOLAG1IB_6597	2.50813		RSOLAG1IB_1070	1.76875
RSOLAG1IB_9580	198.013		RSOLAG1IB_11303	197.321		RSOLAG1IB_3300	181.435		RSOLAG1IB_343	174.516		RSOLAG1IB_903	192.272		RSOLAG1IB_6134	223.948		RSOLAG1IB_1113	0.973087		RSOLAG1IB_9168	2.50813		RSOLAG1IB_11703	1.76568
RSOLAG1IB_2264	197.861		RSOLAG1IB_3753	196.91		RSOLAG1IB_5433	181.427		RSOLAG1IB_6244	174.398		RSOLAG1IB_4259	192.248		RSOLAG1IB_5294	223.814		RSOLAG1IB_3454	0.971271		RSOLAG1IB_3448	2.50717		RSOLAG1IB_3863	1.76462
RSOLAG1IB_2373	197.527		RSOLAG1IB_5737	196.402		RSOLAG1IB_5700	180.811		RSOLAG1IB_5033	174.304		RSOLAG1IB_9143	192.215		RSOLAG1IB_2241	223.09		RSOLAG1IB_8695	0.970922		RSOLAG1IB_3843	2.50477		RSOLAG1IB_10791	1.76002
RSOLAG1IB_11127	197.426		RSOLAG1IB_4963	196.384		RSOLAG1IB_2503	180.719		RSOLAG1IB_9122	174.24		RSOLAG1IB_1428	192.18		RSOLAG1IB_4061	223.049		RSOLAG1IB_1862	0.968603		RSOLAG1IB_3935	2.50448		RSOLAG1IB_1824	1.75954
RSOLAG1IB_428	197.298		RSOLAG1IB_5552	196.261		RSOLAG1IB_5481	180.615		RSOLAG1IB_2290	174.018		RSOLAG1IB_2141	191.926		RSOLAG1IB_4322	222.982		RSOLAG1IB_6558	0.967977		RSOLAG1IB_3697	2.50406		RSOLAG1IB_6413	1.75783
RSOLAG1IB_1787	197.209		RSOLAG1IB_3710	195.953		RSOLAG1IB_8953	180.424		RSOLAG1IB_2169	173.986		RSOLAG1IB_7014	191.891		RSOLAG1IB_396	222.892		RSOLAG1IB_1338	0.962382		RSOLAG1IB_3259	2.50364		RSOLAG1IB_4332	1.75409
RSOLAG1IB_3961	196.657		RSOLAG1IB_2687	195.765		RSOLAG1IB_8396	180.346		RSOLAG1IB_8720	173.827		RSOLAG1IB_127	191.673		RSOLAG1IB_3423	222.403		RSOLAG1IB_2149	0.960769		RSOLAG1IB_5349	2.50343		RSOLAG1IB_6069	1.75222
RSOLAG1IB_5685	196.259		RSOLAG1IB_8010	195.448		RSOLAG1IB_5105	179.974		RSOLAG1IB_10452	173.695		RSOLAG1IB_5076	191.662		RSOLAG1IB_9527	222.39		RSOLAG1IB_2136	0.959746		RSOLAG1IB_10557	2.49711		RSOLAG1IB_9168	1.75171
RSOLAG1IB_4170	195.918		RSOLAG1IB_1246	194.908		RSOLAG1IB_20	179.797		RSOLAG1IB_6418	173.572		RSOLAG1IB_3551	191.616		RSOLAG1IB_2160	222.291		RSOLAG1IB_4648	0.959513		RSOLAG1IB_6555	2.49445		RSOLAG1IB_4573	1.75035
RSOLAG1IB_2617	195.669		RSOLAG1IB_3817	194.831		RSOLAG1IB_4563	179.716		RSOLAG1IB_2321	173.342		RSOLAG1IB_10432	191.466		RSOLAG1IB_1454	222.099		RSOLAG1IB_9098	0.959287		RSOLAG1IB_8099	2.49318		RSOLAG1IB_8328	1.75035
RSOLAG1IB_5558	195.558		RSOLAG1IB_5673	194.722		RSOLAG1IB_10219	179.48		RSOLAG1IB_7243	173.175		RSOLAG1IB_3981	191.333		RSOLAG1IB_8402	222.034		RSOLAG1IB_288	0.958074		RSOLAG1IB_1451	2.49293		RSOLAG1IB_6875	1.75011
RSOLAG1IB_2743	195.53		RSOLAG1IB_428	194.707		RSOLAG1IB_5878	179.312		RSOLAG1IB_5955	172.891		RSOLAG1IB_7191	190.583		RSOLAG1IB_7768	222.002		RSOLAG1IB_1150	0.957601		RSOLAG1IB_3744	2.49293		RSOLAG1IB_1282	1.74887
RSOLAG1IB_10271	195.333		RSOLAG1IB_382	194.609		RSOLAG1IB_9195	179.186		RSOLAG1IB_379	172.784		RSOLAG1IB_9764	190.472		RSOLAG1IB_7478	221.708		RSOLAG1IB_6581	0.956282		RSOLAG1IB_6355	2.49293		RSOLAG1IB_2616	1.74698
RSOLAG1IB_8151	195.203		RSOLAG1IB_1218	194.601		RSOLAG1IB_6079	178.838		RSOLAG1IB_7058	172.349		RSOLAG1IB_428	190.393		RSOLAG1IB_6244	221.655		RSOLAG1IB_3001	0.954727		RSOLAG1IB_10033	2.49137		RSOLAG1IB_6200	1.74698
RSOLAG1IB_7756	195.197		RSOLAG1IB_8074	194.41		RSOLAG1IB_9021	178.707		RSOLAG1IB_7589	172.252		RSOLAG1IB_2312	190.065		RSOLAG1IB_1328	221.262		RSOLAG1IB_11366	0.95216		RSOLAG1IB_3576	2.49015		RSOLAG1IB_1424	1.74664
RSOLAG1IB_1299	194.915		RSOLAG1IB_5247	194.293		RSOLAG1IB_8537	178.616		RSOLAG1IB_515	171.899		RSOLAG1IB_9687	190.027		RSOLAG1IB_8396	221.166		RSOLAG1IB_2240	0.951383		RSOLAG1IB_8837	2.48621		RSOLAG1IB_2976	1.74563
RSOLAG1IB_8273	194.858		RSOLAG1IB_8404	193.868		RSOLAG1IB_7738	178.509		RSOLAG1IB_12193	171.792		RSOLAG1IB_1674	189.952		RSOLAG1IB_10766	221.101		RSOLAG1IB_7372	0.95084		RSOLAG1IB_2486	2.48021		RSOLAG1IB_5201	1.74485
RSOLAG1IB_5444	194.539		RSOLAG1IB_10452	193.567		RSOLAG1IB_7068	178.462		RSOLAG1IB_8139	171.34		RSOLAG1IB_2167	189.828		RSOLAG1IB_11243	220.785		RSOLAG1IB_1211	0.950666		RSOLAG1IB_996	2.47791		RSOLAG1IB_10422	1.74337
RSOLAG1IB_2215	194.462		RSOLAG1IB_5219	193.125		RSOLAG1IB_10439	178.392		RSOLAG1IB_2241	171.275		RSOLAG1IB_1632	189.746		RSOLAG1IB_3183	220.675		RSOLAG1IB_7959	0.95056		RSOLAG1IB_788	2.47655		RSOLAG1IB_2371	1.73999
RSOLAG1IB_6195	193.985		RSOLAG1IB_4148	192.971		RSOLAG1IB_431	178.326		RSOLAG1IB_4203	170.878		RSOLAG1IB_6924	189.656		RSOLAG1IB_755	220.599		RSOLAG1IB_10456	0.948537		RSOLAG1IB_9766	2.47613		RSOLAG1IB_2811	1.73758
RSOLAG1IB_4731	193.833		RSOLAG1IB_186	192.935		RSOLAG1IB_487	178.322		RSOLAG1IB_3615	170.778		RSOLAG1IB_10456	189.541		RSOLAG1IB_9278	220.587		RSOLAG1IB_1589	0.947772		RSOLAG1IB_2797	2.47592		RSOLAG1IB_5891	1.73457
RSOLAG1IB_1405	193.804		RSOLAG1IB_4170	192.865		RSOLAG1IB_375	177.337		RSOLAG1IB_1402	170.636		RSOLAG1IB_11593	188.982		RSOLAG1IB_5206	220.539		RSOLAG1IB_6346	0.947772		RSOLAG1IB_836	2.47562		RSOLAG1IB_7736	1.73272
RSOLAG1IB_326	193.313		RSOLAG1IB_7013	192.802		RSOLAG1IB_10477	177.15		RSOLAG1IB_6617	170.454		RSOLAG1IB_8316	188.874		RSOLAG1IB_6958	220.509		RSOLAG1IB_7573	0.946246		RSOLAG1IB_508	2.47314		RSOLAG1IB_10144	1.73138
RSOLAG1IB_8396	193.244		RSOLAG1IB_2422	192.761		RSOLAG1IB_1580	176.93		RSOLAG1IB_7738	170.097		RSOLAG1IB_5955	188.862		RSOLAG1IB_5733	220.357		RSOLAG1IB_10033	0.945001		RSOLAG1IB_74	2.47087		RSOLAG1IB_2658	1.73133
RSOLAG1IB_2002	193.047		RSOLAG1IB_6030	192.761		RSOLAG1IB_2627	176.858		RSOLAG1IB_3667	170.093		RSOLAG1IB_3570	188.75		RSOLAG1IB_3302	220.331		RSOLAG1IB_4712	0.942704		RSOLAG1IB_7227	2.4697		RSOLAG1IB_1584	1.73033
RSOLAG1IB_903	192.997		RSOLAG1IB_8151	192.516		RSOLAG1IB_10708	176.677		RSOLAG1IB_4438	170.072		RSOLAG1IB_6433	188.639		RSOLAG1IB_3175	220.098		RSOLAG1IB_2670	0.941697		RSOLAG1IB_11640	2.4697		RSOLAG1IB_8830	1.72569
RSOLAG1IB_10504	192.827		RSOLAG1IB_1160	192.268		RSOLAG1IB_4519	176.573		RSOLAG1IB_7961	170.026		RSOLAG1IB_2241	188.585		RSOLAG1IB_1480	219.781		RSOLAG1IB_9119	0.940875		RSOLAG1IB_1103	2.46725		RSOLAG1IB_402	1.72479
RSOLAG1IB_3880	192.52		RSOLAG1IB_5848	191.818		RSOLAG1IB_5259	176.121		RSOLAG1IB_4515	170.006		RSOLAG1IB_3961	188.564		RSOLAG1IB_6917	219.139		RSOLAG1IB_9187	0.940875		RSOLAG1IB_7732	2.46682		RSOLAG1IB_10708	1.72368
RSOLAG1IB_1345	192.132		RSOLAG1IB_7613	191.7		RSOLAG1IB_10452	175.845		RSOLAG1IB_6896	169.906		RSOLAG1IB_12482	188.542		RSOLAG1IB_982	219.088		RSOLAG1IB_8937	0.939795		RSOLAG1IB_7003	2.46603		RSOLAG1IB_927	1.7225
RSOLAG1IB_8774	191.941		RSOLAG1IB_3402	191.631		RSOLAG1IB_11644	175.838		RSOLAG1IB_8396	169.784		RSOLAG1IB_3044	188.528		RSOLAG1IB_7895	218.676		RSOLAG1IB_10533	0.939117		RSOLAG1IB_6594	2.46586		RSOLAG1IB_8974	1.72131
RSOLAG1IB_8316	191.523		RSOLAG1IB_10160	190.726		RSOLAG1IB_3058	175.697		RSOLAG1IB_636	169.583		RSOLAG1IB_7211	188.465		RSOLAG1IB_2141	218.632		RSOLAG1IB_797	0.935072		RSOLAG1IB_4489	2.46421		RSOLAG1IB_6511	1.71611
RSOLAG1IB_8466	191.501		RSOLAG1IB_4322	190.676		RSOLAG1IB_694	175.586		RSOLAG1IB_1243	169.454		RSOLAG1IB_10274	188.274		RSOLAG1IB_9687	218.215		RSOLAG1IB_6713	0.935072		RSOLAG1IB_14	2.46381		RSOLAG1IB_4166	1.71389
RSOLAG1IB_5737	191.466		RSOLAG1IB_7191	190.636		RSOLAG1IB_9406	175.429		RSOLAG1IB_7014	168.967		RSOLAG1IB_8898	188.12		RSOLAG1IB_9933	218.023		RSOLAG1IB_1457	0.932728		RSOLAG1IB_2503	2.4629		RSOLAG1IB_6705	1.71389
RSOLAG1IB_9406	191.238		RSOLAG1IB_2325	189.858		RSOLAG1IB_7902	175.162		RSOLAG1IB_7768	168.377		RSOLAG1IB_20	188.112		RSOLAG1IB_7033	217.894		RSOLAG1IB_5018	0.932728		RSOLAG1IB_9843	2.46209		RSOLAG1IB_4780	1.71296
RSOLAG1IB_2534	191.071		RSOLAG1IB_941	189.723		RSOLAG1IB_903	174.874		RSOLAG1IB_6172	168.372		RSOLAG1IB_9270	187.95		RSOLAG1IB_5236	217.704		RSOLAG1IB_7016	0.932728		RSOLAG1IB_7178	2.46179		RSOLAG1IB_820	1.71218
RSOLAG1IB_5822	190.911		RSOLAG1IB_3262	189.637		RSOLAG1IB_1449	174.779		RSOLAG1IB_3710	168.258		RSOLAG1IB_3011	187.812		RSOLAG1IB_8358	217.692		RSOLAG1IB_1475	0.930881		RSOLAG1IB_5822	2.46169		RSOLAG1IB_4642	1.71
RSOLAG1IB_9380	190.461		RSOLAG1IB_4046	189.577		RSOLAG1IB_2891	174.69		RSOLAG1IB_824	168.192		RSOLAG1IB_9005	186.014		RSOLAG1IB_7009	217.385		RSOLAG1IB_805	0.930397		RSOLAG1IB_2195	2.46123		RSOLAG1IB_4973	1.71
RSOLAG1IB_4125	190.221		RSOLAG1IB_5278	188.927		RSOLAG1IB_7541	174.338		RSOLAG1IB_6025	168.133		RSOLAG1IB_5189	186.002		RSOLAG1IB_147	217.067		RSOLAG1IB_8754	0.928708		RSOLAG1IB_3718	2.46047		RSOLAG1IB_10291	1.71
RSOLAG1IB_9430	189.792		RSOLAG1IB_7119	188.657		RSOLAG1IB_9380	174.243		RSOLAG1IB_3811	168.12		RSOLAG1IB_1006	185.871		RSOLAG1IB_3272	216.615		RSOLAG1IB_2290	0.927819		RSOLAG1IB_7573	2.46024		RSOLAG1IB_7931	1.70944
RSOLAG1IB_9124	189.567		RSOLAG1IB_7959	188.24		RSOLAG1IB_2794	173.923		RSOLAG1IB_5601	167.502		RSOLAG1IB_4572	185.664		RSOLAG1IB_1850	216.358		RSOLAG1IB_7977	0.927209		RSOLAG1IB_2444	2.45959		RSOLAG1IB_4352	1.70909
RSOLAG1IB_4557	188.898		RSOLAG1IB_6061	188.233		RSOLAG1IB_7112	173.735		RSOLAG1IB_2853	167.29		RSOLAG1IB_2160	185.141		RSOLAG1IB_375	215.723		RSOLAG1IB_9185	0.927209		RSOLAG1IB_1211	2.45738		RSOLAG1IB_7689	1.70819
RSOLAG1IB_4532	188.738		RSOLAG1IB_606	188.024		RSOLAG1IB_6982	173.706		RSOLAG1IB_126	167.176		RSOLAG1IB_7860	184.851		RSOLAG1IB_3784	215.151		RSOLAG1IB_287	0.923929		RSOLAG1IB_9144	2.45348		RSOLAG1IB_2169	1.70549
RSOLAG1IB_1448	188.689		RSOLAG1IB_4221	187.968		RSOLAG1IB_4593	173.695		RSOLAG1IB_2586	166.867		RSOLAG1IB_6532	184.254		RSOLAG1IB_2422	214.957		RSOLAG1IB_3434	0.921755		RSOLAG1IB_6976	2.45088		RSOLAG1IB_2594	1.70324
RSOLAG1IB_2047	188.648		RSOLAG1IB_10753	187.873		RSOLAG1IB_7940	173.516		RSOLAG1IB_20	166.677		RSOLAG1IB_288	184.137		RSOLAG1IB_10160	214.777		RSOLAG1IB_5485	0.920852		RSOLAG1IB_1208	2.44841		RSOLAG1IB_5283	1.6989
RSOLAG1IB_1781	188.551		RSOLAG1IB_9185	187.818		RSOLAG1IB_2636	173.513		RSOLAG1IB_6559	166.646		RSOLAG1IB_3200	184.019		RSOLAG1IB_3442	214.732		RSOLAG1IB_7716	0.919404		RSOLAG1IB_1511	2.44841		RSOLAG1IB_2187	1.69797
RSOLAG1IB_10251	188.464		RSOLAG1IB_7211	187.806		RSOLAG1IB_255	173.237		RSOLAG1IB_3665	166.226		RSOLAG1IB_6617	183.84		RSOLAG1IB_3396	214.678		RSOLAG1IB_744	0.918155		RSOLAG1IB_3786	2.44841		RSOLAG1IB_3277	1.69273
RSOLAG1IB_3895	188.102		RSOLAG1IB_4003	187.188		RSOLAG1IB_9890	173.236		RSOLAG1IB_5420	165.85		RSOLAG1IB_7133	183.539		RSOLAG1IB_1134	214.609		RSOLAG1IB_4995	0.918155		RSOLAG1IB_5444	2.44841		RSOLAG1IB_10183	1.69153
RSOLAG1IB_1237	187.983		RSOLAG1IB_10708	186.863		RSOLAG1IB_6363	173.182		RSOLAG1IB_4278	165.828		RSOLAG1IB_9698	183.334		RSOLAG1IB_10708	214.52		RSOLAG1IB_3737	0.916518		RSOLAG1IB_7656	2.44841		RSOLAG1IB_791	1.68975
RSOLAG1IB_3297	187.96		RSOLAG1IB_2002	186.524		RSOLAG1IB_6832	172.934		RSOLAG1IB_3475	165.518		RSOLAG1IB_438	183.306		RSOLAG1IB_167	214.398		RSOLAG1IB_10077	0.915818		RSOLAG1IB_9689	2.44841		RSOLAG1IB_7569	1.6893
RSOLAG1IB_6071	187.795		RSOLAG1IB_7068	186.442		RSOLAG1IB_7994	172.847		RSOLAG1IB_606	165.45		RSOLAG1IB_1585	182.842		RSOLAG1IB_4513	214.108		RSOLAG1IB_7368	0.915294		RSOLAG1IB_1022	2.44375		RSOLAG1IB_7556	1.68912
RSOLAG1IB_2636	187.664		RSOLAG1IB_3669	186.368		RSOLAG1IB_4060	172.485		RSOLAG1IB_2498	165.317		RSOLAG1IB_1221	182.815		RSOLAG1IB_5288	213.961		RSOLAG1IB_12309	0.914467		RSOLAG1IB_8165	2.44273		RSOLAG1IB_1742	1.68761
RSOLAG1IB_1449	187.208		RSOLAG1IB_10463	186.362		RSOLAG1IB_6561	171.756		RSOLAG1IB_1036	164.931		RSOLAG1IB_506	182.76		RSOLAG1IB_1006	213.932		RSOLAG1IB_7209	0.914074		RSOLAG1IB_3111	2.43944		RSOLAG1IB_12106	1.68668
RSOLAG1IB_12791	187.136		RSOLAG1IB_3287	185.895		RSOLAG1IB_4170	171.529		RSOLAG1IB_10052	164.881		RSOLAG1IB_12743	182.486		RSOLAG1IB_1197	213.573		RSOLAG1IB_8339	0.914074		RSOLAG1IB_3392	2.43437		RSOLAG1IB_5866	1.68609
RSOLAG1IB_1837	186.714		RSOLAG1IB_3718	185.838		RSOLAG1IB_4264	171.242		RSOLAG1IB_1023	164.188		RSOLAG1IB_3029	181.509		RSOLAG1IB_8898	213.556		RSOLAG1IB_960	0.912967		RSOLAG1IB_10893	2.43105		RSOLAG1IB_7168	1.68555
RSOLAG1IB_7178	186.363		RSOLAG1IB_791	185.803		RSOLAG1IB_5444	171.196		RSOLAG1IB_755	163.801		RSOLAG1IB_9346	181.256		RSOLAG1IB_9026	213.474		RSOLAG1IB_5736	0.912806		RSOLAG1IB_1618	2.42674		RSOLAG1IB_2133	1.68426
RSOLAG1IB_7719	186.236		RSOLAG1IB_4515	185.561		RSOLAG1IB_7278	171.028		RSOLAG1IB_3718	163.79		RSOLAG1IB_254	181.227		RSOLAG1IB_9143	213.454		RSOLAG1IB_546	0.912154		RSOLAG1IB_10189	2.42131		RSOLAG1IB_8602	1.68398
RSOLAG1IB_6825	185.976		RSOLAG1IB_4111	184.875		RSOLAG1IB_2997	170.927		RSOLAG1IB_3396	163.625		RSOLAG1IB_1328	180.927		RSOLAG1IB_341	213.428		RSOLAG1IB_1446	0.911488		RSOLAG1IB_1312	2.4209		RSOLAG1IB_10645	1.68382
RSOLAG1IB_4046	185.727		RSOLAG1IB_808	184.824		RSOLAG1IB_9541	170.659		RSOLAG1IB_5318	162.735		RSOLAG1IB_6030	180.54		RSOLAG1IB_3450	213.422		RSOLAG1IB_2241	0.911037		RSOLAG1IB_2322	2.4209		RSOLAG1IB_6107	1.68174
RSOLAG1IB_9726	185.57		RSOLAG1IB_4557	184.738		RSOLAG1IB_4645	170.586		RSOLAG1IB_3154	162.65		RSOLAG1IB_8233	180.473		RSOLAG1IB_288	213.278		RSOLAG1IB_9546	0.909627		RSOLAG1IB_5060	2.41589		RSOLAG1IB_10311	1.68049
RSOLAG1IB_1595	184.991		RSOLAG1IB_1715	184.719		RSOLAG1IB_6102	170.013		RSOLAG1IB_5416	162.388		RSOLAG1IB_6293	179.726		RSOLAG1IB_9346	213.098		RSOLAG1IB_4170	0.90941		RSOLAG1IB_8989	2.41487		RSOLAG1IB_3009	1.67891
RSOLAG1IB_5567	184.861		RSOLAG1IB_6438	184.563		RSOLAG1IB_428	169.99		RSOLAG1IB_4532	162.164		RSOLAG1IB_5822	179.721		RSOLAG1IB_10024	212.871		RSOLAG1IB_7311	0.908689		RSOLAG1IB_3395	2.40913		RSOLAG1IB_11099	1.67891
RSOLAG1IB_4056	184.831		RSOLAG1IB_4882	184.563		RSOLAG1IB_3327	169.467		RSOLAG1IB_3981	162.102		RSOLAG1IB_6633	179.261		RSOLAG1IB_2627	212.734		RSOLAG1IB_6069	0.907399		RSOLAG1IB_7773	2.40546		RSOLAG1IB_9570	1.67294
RSOLAG1IB_6982	184.693		RSOLAG1IB_3392	184.469		RSOLAG1IB_10251	169.383		RSOLAG1IB_2287	161.914		RSOLAG1IB_2050	179.006		RSOLAG1IB_10811	212.704		RSOLAG1IB_8173	0.907201		RSOLAG1IB_8794	2.4039		RSOLAG1IB_12440	1.67209
RSOLAG1IB_2191	184.634		RSOLAG1IB_8396	184.241		RSOLAG1IB_8316	169.13		RSOLAG1IB_5382	161.765		RSOLAG1IB_4136	179.002		RSOLAG1IB_4136	212.458		RSOLAG1IB_4068	0.906819		RSOLAG1IB_1153	2.40087		RSOLAG1IB_5396	1.67059
RSOLAG1IB_6662	184.343		RSOLAG1IB_6411	184.08		RSOLAG1IB_5033	168.855		RSOLAG1IB_5201	161.68		RSOLAG1IB_3752	178.822		RSOLAG1IB_506	212.306		RSOLAG1IB_404	0.905771		RSOLAG1IB_9549	2.4004		RSOLAG1IB_2151	1.67023
RSOLAG1IB_5983	184.324		RSOLAG1IB_5300	183.337		RSOLAG1IB_2818	168.812		RSOLAG1IB_8233	161.65		RSOLAG1IB_10291	178.721		RSOLAG1IB_5229	212.196		RSOLAG1IB_8759	0.905771		RSOLAG1IB_8106	2.39697		RSOLAG1IB_5307	1.66996
RSOLAG1IB_7014	184.209		RSOLAG1IB_5236	183.146		RSOLAG1IB_471	168.705		RSOLAG1IB_9873	161.62		RSOLAG1IB_7645	178.181		RSOLAG1IB_10504	211.738		RSOLAG1IB_8968	0.904325		RSOLAG1IB_1150	2.394		RSOLAG1IB_752	1.66937
RSOLAG1IB_10463	184.192		RSOLAG1IB_9525	183.081		RSOLAG1IB_9078	168.672		RSOLAG1IB_186	161.445		RSOLAG1IB_2740	178.158		RSOLAG1IB_127	211.673		RSOLAG1IB_3011	0.904029		RSOLAG1IB_2241	2.39147		RSOLAG1IB_2871	1.667
RSOLAG1IB_2543	183.609		RSOLAG1IB_2392	182.42		RSOLAG1IB_6030	168.633		RSOLAG1IB_5029	161.362		RSOLAG1IB_4645	178.103		RSOLAG1IB_8238	210.807		RSOLAG1IB_3813	0.903298		RSOLAG1IB_7961	2.38952		RSOLAG1IB_3891	1.667
RSOLAG1IB_7959	182.914		RSOLAG1IB_5936	182.308		RSOLAG1IB_6613	168.511		RSOLAG1IB_1210	161.32		RSOLAG1IB_823	178.033		RSOLAG1IB_11677	210.309		RSOLAG1IB_129	0.902719		RSOLAG1IB_5049	2.3872		RSOLAG1IB_10821	1.667
RSOLAG1IB_2840	182.613		RSOLAG1IB_9726	181.784		RSOLAG1IB_2180	168.087		RSOLAG1IB_10160	160.798		RSOLAG1IB_3109	177.918		RSOLAG1IB_10048	209.357		RSOLAG1IB_626	0.90264		RSOLAG1IB_182	2.38164		RSOLAG1IB_4043	1.66584
RSOLAG1IB_4315	182.446		RSOLAG1IB_7016	181.416		RSOLAG1IB_3752	167.793		RSOLAG1IB_418	160.731		RSOLAG1IB_509	177.788		RSOLAG1IB_10778	209.131		RSOLAG1IB_4109	0.902047		RSOLAG1IB_3267	2.3771		RSOLAG1IB_1524	1.6641
RSOLAG1IB_17	182.008		RSOLAG1IB_1036	181.349		RSOLAG1IB_4647	167.744		RSOLAG1IB_2167	160.685		RSOLAG1IB_7112	177.561		RSOLAG1IB_182	208.827		RSOLAG1IB_10158	0.901507		RSOLAG1IB_5170	2.3752		RSOLAG1IB_4751	1.66278
RSOLAG1IB_3592	181.956		RSOLAG1IB_5245	180.898		RSOLAG1IB_11132	167.644		RSOLAG1IB_1386	160.652		RSOLAG1IB_1439	177.344		RSOLAG1IB_4295	208.795		RSOLAG1IB_8057	0.900565		RSOLAG1IB_7689	2.3752		RSOLAG1IB_7517	1.6586
RSOLAG1IB_517	181.814		RSOLAG1IB_11423	179.986		RSOLAG1IB_5219	167.478		RSOLAG1IB_7489	160.547		RSOLAG1IB_5294	176.718		RSOLAG1IB_8919	208.278		RSOLAG1IB_4096	0.897128		RSOLAG1IB_7036	2.37422		RSOLAG1IB_4508	1.65739
RSOLAG1IB_11871	181.738		RSOLAG1IB_6765	179.643		RSOLAG1IB_12392	167.397		RSOLAG1IB_10285	160.458		RSOLAG1IB_487	176.674		RSOLAG1IB_3235	208.211		RSOLAG1IB_6009	0.896444		RSOLAG1IB_7098	2.3719		RSOLAG1IB_1385	1.65404
RSOLAG1IB_9826	181.622		RSOLAG1IB_4081	179.245		RSOLAG1IB_4168	166.321		RSOLAG1IB_69	160.412		RSOLAG1IB_6896	176.346		RSOLAG1IB_1439	208.049		RSOLAG1IB_3891	0.896015		RSOLAG1IB_9639	2.3687		RSOLAG1IB_2688	1.65347
RSOLAG1IB_7013	181.541		RSOLAG1IB_3109	179.006		RSOLAG1IB_1299	166.284		RSOLAG1IB_2069	160.357		RSOLAG1IB_1787	175.647		RSOLAG1IB_6267	207.979		RSOLAG1IB_8587	0.895584		RSOLAG1IB_3870	2.3677		RSOLAG1IB_7463	1.65194
RSOLAG1IB_2290	181.261		RSOLAG1IB_8978	178.668		RSOLAG1IB_2644	166		RSOLAG1IB_5967	160.347		RSOLAG1IB_10504	175.492		RSOLAG1IB_2399	207.932		RSOLAG1IB_2444	0.894397		RSOLAG1IB_6559	2.36694		RSOLAG1IB_5173	1.64863
RSOLAG1IB_438	181.074		RSOLAG1IB_5847	178.594		RSOLAG1IB_3789	165.939		RSOLAG1IB_5399	160.02		RSOLAG1IB_2959	175.436		RSOLAG1IB_3143	207.693		RSOLAG1IB_6376	0.894397		RSOLAG1IB_7821	2.36398		RSOLAG1IB_5552	1.64844
RSOLAG1IB_5482	180.74		RSOLAG1IB_1788	178.509		RSOLAG1IB_6532	165.855		RSOLAG1IB_3570	159.604		RSOLAG1IB_8396	175.408		RSOLAG1IB_8273	207.692		RSOLAG1IB_742	0.891618		RSOLAG1IB_8754	2.36398		RSOLAG1IB_8587	1.64672
RSOLAG1IB_3669	180.326		RSOLAG1IB_6344	178.25		RSOLAG1IB_8889	165.689		RSOLAG1IB_6344	159.352		RSOLAG1IB_3475	175.255		RSOLAG1IB_3011	207.475		RSOLAG1IB_1411	0.890332		RSOLAG1IB_223	2.36159		RSOLAG1IB_1499	1.64385
RSOLAG1IB_1388	180.203		RSOLAG1IB_5482	178.044		RSOLAG1IB_513	165.531		RSOLAG1IB_1784	159.213		RSOLAG1IB_3592	174.897		RSOLAG1IB_6293	207.276		RSOLAG1IB_2156	0.890332		RSOLAG1IB_3273	2.36097		RSOLAG1IB_818	1.64155
RSOLAG1IB_12482	179.786		RSOLAG1IB_3216	177.941		RSOLAG1IB_1784	165.46		RSOLAG1IB_7501	159.157		RSOLAG1IB_10876	174.232		RSOLAG1IB_9430	207.244		RSOLAG1IB_579	0.888716		RSOLAG1IB_5339	2.35543		RSOLAG1IB_4301	1.64032
RSOLAG1IB_6884	179.71		RSOLAG1IB_2410	177.811		RSOLAG1IB_7740	165.418		RSOLAG1IB_1269	159.141		RSOLAG1IB_9179	174.146		RSOLAG1IB_4568	207.057		RSOLAG1IB_973	0.888537		RSOLAG1IB_5211	2.34496		RSOLAG1IB_8358	1.63987
RSOLAG1IB_4601	179.137		RSOLAG1IB_1208	177.755		RSOLAG1IB_6662	165.196		RSOLAG1IB_5481	159.024		RSOLAG1IB_9108	174.047		RSOLAG1IB_1484	207.036		RSOLAG1IB_2540	0.888362		RSOLAG1IB_5856	2.334		RSOLAG1IB_3802	1.63928
RSOLAG1IB_1696	178.877		RSOLAG1IB_8139	177.643		RSOLAG1IB_9455	165.183		RSOLAG1IB_8316	159.023		RSOLAG1IB_584	173.872		RSOLAG1IB_6981	206.855		RSOLAG1IB_5911	0.886749		RSOLAG1IB_2787	2.33328		RSOLAG1IB_6659	1.63623
RSOLAG1IB_5036	178.806		RSOLAG1IB_8651	177.199		RSOLAG1IB_2522	165.139		RSOLAG1IB_6924	159.009		RSOLAG1IB_5936	173.857		RSOLAG1IB_7463	206.847		RSOLAG1IB_927	0.885858		RSOLAG1IB_4973	2.33182		RSOLAG1IB_6841	1.63582
RSOLAG1IB_9834	178.355		RSOLAG1IB_127	177.141		RSOLAG1IB_1725	164.971		RSOLAG1IB_4322	158.971		RSOLAG1IB_3302	173.798		RSOLAG1IB_254	206.839		RSOLAG1IB_9110	0.885453		RSOLAG1IB_9401	2.33182		RSOLAG1IB_1169	1.63434
RSOLAG1IB_8953	177.686		RSOLAG1IB_10102	175.892		RSOLAG1IB_8774	164.923		RSOLAG1IB_3050	158.915		RSOLAG1IB_8772	173.562		RSOLAG1IB_3807	206.772		RSOLAG1IB_3927	0.885302		RSOLAG1IB_5420	2.328		RSOLAG1IB_1221	1.63227
RSOLAG1IB_2794	177.629		RSOLAG1IB_2264	175.756		RSOLAG1IB_17	164.85		RSOLAG1IB_4669	158.882		RSOLAG1IB_6013	173.386		RSOLAG1IB_11358	206.767		RSOLAG1IB_996	0.884968		RSOLAG1IB_5591	2.3272		RSOLAG1IB_1288	1.63227
RSOLAG1IB_20	177.317		RSOLAG1IB_9179	175.606		RSOLAG1IB_6829	164.816		RSOLAG1IB_5283	158.531		RSOLAG1IB_3262	173.189		RSOLAG1IB_3475	206.698		RSOLAG1IB_2410	0.883034		RSOLAG1IB_4325	2.32667		RSOLAG1IB_1365	1.63227
RSOLAG1IB_836	177.052		RSOLAG1IB_9168	174.972		RSOLAG1IB_980	164.809		RSOLAG1IB_10420	158.376		RSOLAG1IB_12692	172.958		RSOLAG1IB_11132	206.371		RSOLAG1IB_614	0.882311		RSOLAG1IB_696	2.32599		RSOLAG1IB_1579	1.63227
RSOLAG1IB_11305	176.704		RSOLAG1IB_2172	174.589		RSOLAG1IB_8402	164.733		RSOLAG1IB_4324	158.285		RSOLAG1IB_7861	172.773		RSOLAG1IB_5552	206.345		RSOLAG1IB_10293	0.882311		RSOLAG1IB_7842	2.32599		RSOLAG1IB_1719	1.63227
RSOLAG1IB_3294	176.533		RSOLAG1IB_10071	174.364		RSOLAG1IB_8359	164.494		RSOLAG1IB_1674	158.151		RSOLAG1IB_3024	172.663		RSOLAG1IB_10196	206.316		RSOLAG1IB_5733	0.881428		RSOLAG1IB_373	2.32511		RSOLAG1IB_2157	1.63227
RSOLAG1IB_12392	176.364		RSOLAG1IB_4325	173.986		RSOLAG1IB_2714	164.464		RSOLAG1IB_12655	157.662		RSOLAG1IB_7719	172.634		RSOLAG1IB_9175	206.31		RSOLAG1IB_172	0.879669		RSOLAG1IB_1734	2.32511		RSOLAG1IB_2728	1.63227
RSOLAG1IB_375	176.265		RSOLAG1IB_1237	173.814		RSOLAG1IB_10930	164.43		RSOLAG1IB_7613	157.589		RSOLAG1IB_2290	172.523		RSOLAG1IB_752	206.223		RSOLAG1IB_9758	0.878917		RSOLAG1IB_626	2.3243		RSOLAG1IB_3795	1.63227
RSOLAG1IB_5206	176.219		RSOLAG1IB_2189	173.741		RSOLAG1IB_6195	164.115		RSOLAG1IB_10896	157.566		RSOLAG1IB_3143	172.518		RSOLAG1IB_3551	205.909		RSOLAG1IB_10178	0.878917		RSOLAG1IB_10298	2.32413		RSOLAG1IB_4888	1.63227
RSOLAG1IB_6614	176.081		RSOLAG1IB_8765	173.701		RSOLAG1IB_9008	163.992		RSOLAG1IB_926	157.497		RSOLAG1IB_9197	172.465		RSOLAG1IB_2312	205.851		RSOLAG1IB_6493	0.878051		RSOLAG1IB_655	2.32221		RSOLAG1IB_7003	1.63227
RSOLAG1IB_3448	175.989		RSOLAG1IB_8190	173.697		RSOLAG1IB_3961	163.936		RSOLAG1IB_1848	157.466		RSOLAG1IB_2498	172.368		RSOLAG1IB_7613	205.778		RSOLAG1IB_12450	0.877043		RSOLAG1IB_5133	2.32146		RSOLAG1IB_7102	1.63227
RSOLAG1IB_2187	175.363		RSOLAG1IB_10954	173.627		RSOLAG1IB_10966	163.722		RSOLAG1IB_5822	157.407		RSOLAG1IB_4647	172.236		RSOLAG1IB_6019	205.754		RSOLAG1IB_9267	0.875855		RSOLAG1IB_8759	2.32104		RSOLAG1IB_8703	1.63227
RSOLAG1IB_5399	174.773		RSOLAG1IB_2736	173.376		RSOLAG1IB_4297	163.631		RSOLAG1IB_7860	157.297		RSOLAG1IB_515	171.899		RSOLAG1IB_9210	205.639		RSOLAG1IB_5847	0.873319		RSOLAG1IB_11309	2.32067		RSOLAG1IB_9473	1.63227
RSOLAG1IB_2644	174.491		RSOLAG1IB_9111	173.253		RSOLAG1IB_69	163.338		RSOLAG1IB_5552	157.038		RSOLAG1IB_255	171.681		RSOLAG1IB_8772	205.551		RSOLAG1IB_12616	0.872971		RSOLAG1IB_8140	2.31607		RSOLAG1IB_9758	1.63227
RSOLAG1IB_2736	174.352		RSOLAG1IB_8689	173.099		RSOLAG1IB_5300	163.064		RSOLAG1IB_3919	157.028		RSOLAG1IB_755	171.577		RSOLAG1IB_2192	205.195		RSOLAG1IB_487	0.872701		RSOLAG1IB_6069	2.31543		RSOLAG1IB_9410	1.62625
RSOLAG1IB_3892	174.08		RSOLAG1IB_517	172.644		RSOLAG1IB_9108	162.854		RSOLAG1IB_509	156.901		RSOLAG1IB_10420	171.57		RSOLAG1IB_11593	204.678		RSOLAG1IB_2591	0.872701		RSOLAG1IB_5139	2.31447		RSOLAG1IB_6127	1.6255
RSOLAG1IB_7975	174.049		RSOLAG1IB_10974	172.573		RSOLAG1IB_10831	162.635		RSOLAG1IB_4046	156.826		RSOLAG1IB_2422	171.526		RSOLAG1IB_7603	204.65		RSOLAG1IB_1248	0.872208		RSOLAG1IB_9473	2.30648		RSOLAG1IB_1854	1.62465
RSOLAG1IB_3174	173.904		RSOLAG1IB_2573	172.057		RSOLAG1IB_3297	162.255		RSOLAG1IB_6457	156.625		RSOLAG1IB_5654	171.113		RSOLAG1IB_11127	204.572		RSOLAG1IB_8148	0.871686		RSOLAG1IB_7607	2.30162		RSOLAG1IB_2591	1.62419
RSOLAG1IB_3693	173.607		RSOLAG1IB_3167	172.055		RSOLAG1IB_7410	162.221		RSOLAG1IB_3753	156.412		RSOLAG1IB_10052	171.067		RSOLAG1IB_1784	204.29		RSOLAG1IB_1385	0.870547		RSOLAG1IB_4052	2.30114		RSOLAG1IB_1183	1.62404
RSOLAG1IB_12138	173.539		RSOLAG1IB_3927	171.859		RSOLAG1IB_2325	162.127		RSOLAG1IB_9310	156.357		RSOLAG1IB_8358	171.002		RSOLAG1IB_3109	204.034		RSOLAG1IB_1265	0.869706		RSOLAG1IB_8138	2.30066		RSOLAG1IB_6939	1.61844
RSOLAG1IB_6363	173.31		RSOLAG1IB_4208	171.809		RSOLAG1IB_830	161.944		RSOLAG1IB_506	156.298		RSOLAG1IB_1178	170.813		RSOLAG1IB_6830	204.034		RSOLAG1IB_9504	0.869061		RSOLAG1IB_245	2.29938		RSOLAG1IB_3473	1.61624
RSOLAG1IB_8434	172.885		RSOLAG1IB_9698	171.524		RSOLAG1IB_7243	161.768		RSOLAG1IB_7209	155.915		RSOLAG1IB_11127	170.758		RSOLAG1IB_4601	203.675		RSOLAG1IB_9013	0.867548		RSOLAG1IB_8068	2.29938		RSOLAG1IB_6581	1.61579
RSOLAG1IB_10285	172.848		RSOLAG1IB_541	171.333		RSOLAG1IB_9622	161.61		RSOLAG1IB_6433	155.808		RSOLAG1IB_2582	170.723		RSOLAG1IB_3789	203.47		RSOLAG1IB_8878	0.866979		RSOLAG1IB_10077	2.29889		RSOLAG1IB_192	1.61491
RSOLAG1IB_12727	172.127		RSOLAG1IB_6398	171.101		RSOLAG1IB_7521	161.607		RSOLAG1IB_1388	155.706		RSOLAG1IB_1480	170.633		RSOLAG1IB_515	203.422		RSOLAG1IB_4152	0.866225		RSOLAG1IB_1111	2.29742		RSOLAG1IB_2299	1.61491
RSOLAG1IB_10439	172.027		RSOLAG1IB_10792	170.982		RSOLAG1IB_5134	161.448		RSOLAG1IB_55	155.585		RSOLAG1IB_2151	170.617		RSOLAG1IB_3068	202.582		RSOLAG1IB_3856	0.865228		RSOLAG1IB_12708	2.29728		RSOLAG1IB_6562	1.61307
RSOLAG1IB_1036	171.977		RSOLAG1IB_2756	170.938		RSOLAG1IB_755	161.192		RSOLAG1IB_8586	155.526		RSOLAG1IB_1113	170.353		RSOLAG1IB_1632	202.044		RSOLAG1IB_1824	0.863169		RSOLAG1IB_10491	2.29539		RSOLAG1IB_8884	1.61237
RSOLAG1IB_9614	171.892		RSOLAG1IB_7501	170.512		RSOLAG1IB_10811	161.023		RSOLAG1IB_1439	155.507		RSOLAG1IB_2569	170.332		RSOLAG1IB_3752	202.029		RSOLAG1IB_1510	0.861841		RSOLAG1IB_978	2.29045		RSOLAG1IB_7035	1.60991
RSOLAG1IB_18	171.784		RSOLAG1IB_20	170.511		RSOLAG1IB_7750	160.954		RSOLAG1IB_8404	155.209		RSOLAG1IB_4292	170.173		RSOLAG1IB_3491	201.829		RSOLAG1IB_2787	0.859631		RSOLAG1IB_9385	2.28972		RSOLAG1IB_1182	1.60845
RSOLAG1IB_3646	171.546		RSOLAG1IB_5585	170.272		RSOLAG1IB_4572	160.821		RSOLAG1IB_3895	155.007		RSOLAG1IB_4238	170.165		RSOLAG1IB_6568	201.804		RSOLAG1IB_1269	0.859489		RSOLAG1IB_7634	2.28948		RSOLAG1IB_5481	1.60707
RSOLAG1IB_1674	171.518		RSOLAG1IB_1197	170.099		RSOLAG1IB_1036	160.716		RSOLAG1IB_6019	154.993		RSOLAG1IB_1784	170.065		RSOLAG1IB_7911	201.67		RSOLAG1IB_8703	0.859092		RSOLAG1IB_4516	2.28942		RSOLAG1IB_8807	1.60364
RSOLAG1IB_4572	171.324		RSOLAG1IB_1210	170.049		RSOLAG1IB_5596	160.404		RSOLAG1IB_10474	154.967		RSOLAG1IB_9900	170.01		RSOLAG1IB_4290	201.23		RSOLAG1IB_444	0.856944		RSOLAG1IB_3509	2.28298		RSOLAG1IB_3101	1.60194
RSOLAG1IB_10071	171.312		RSOLAG1IB_3410	170.048		RSOLAG1IB_824	160.167		RSOLAG1IB_541	154.954		RSOLAG1IB_3710	169.944		RSOLAG1IB_687	200.519		RSOLAG1IB_3279	0.856655		RSOLAG1IB_2119	2.27881		RSOLAG1IB_8485	1.60182
RSOLAG1IB_4548	171.119		RSOLAG1IB_5826	170.027		RSOLAG1IB_2665	160.096		RSOLAG1IB_2542	154.481		RSOLAG1IB_3396	169.173		RSOLAG1IB_10431	200.296		RSOLAG1IB_6030	0.856587		RSOLAG1IB_3040	2.27861		RSOLAG1IB_9013	1.60014
RSOLAG1IB_8110	170.759		RSOLAG1IB_823	169.814		RSOLAG1IB_6917	160.079		RSOLAG1IB_5565	154.144		RSOLAG1IB_6019	169.072		RSOLAG1IB_5967	199.842		RSOLAG1IB_127	0.855756		RSOLAG1IB_6691	2.27801		RSOLAG1IB_6179	1.59963
RSOLAG1IB_5201	170.545		RSOLAG1IB_2737	169.802		RSOLAG1IB_6667	159.867		RSOLAG1IB_7521	154.128		RSOLAG1IB_5733	169.038		RSOLAG1IB_1771	199.657		RSOLAG1IB_7840	0.855756		RSOLAG1IB_6127	2.2757		RSOLAG1IB_7730	1.59896
RSOLAG1IB_8402	170.501		RSOLAG1IB_4731	169.505		RSOLAG1IB_9631	159.409		RSOLAG1IB_5757	154.118		RSOLAG1IB_3936	168.787		RSOLAG1IB_6815	199.59		RSOLAG1IB_6127	0.853388		RSOLAG1IB_7723	2.27256		RSOLAG1IB_2290	1.59791
RSOLAG1IB_8024	170.416		RSOLAG1IB_8253	169.261		RSOLAG1IB_7133	159.078		RSOLAG1IB_3262	154.062		RSOLAG1IB_7454	168.742		RSOLAG1IB_4961	199.57		RSOLAG1IB_1481	0.84957		RSOLAG1IB_3474	2.27099		RSOLAG1IB_666	1.59378
RSOLAG1IB_7814	170.372		RSOLAG1IB_7094	168.908		RSOLAG1IB_8151	159.052		RSOLAG1IB_2818	154.035		RSOLAG1IB_780	168.732		RSOLAG1IB_3667	199.199		RSOLAG1IB_2334	0.849046		RSOLAG1IB_11272	2.2685		RSOLAG1IB_9850	1.59294
RSOLAG1IB_10791	170.254		RSOLAG1IB_9826	168.895		RSOLAG1IB_1696	159.03		RSOLAG1IB_647	153.9		RSOLAG1IB_7463	168.675		RSOLAG1IB_12743	198.699		RSOLAG1IB_6425	0.847527		RSOLAG1IB_2743	2.26705		RSOLAG1IB_3193	1.58969
RSOLAG1IB_6013	170.061		RSOLAG1IB_2829	168.715		RSOLAG1IB_10169	158.815		RSOLAG1IB_438	153.89		RSOLAG1IB_830	168.605		RSOLAG1IB_780	198.634		RSOLAG1IB_905	0.846901		RSOLAG1IB_12450	2.26569		RSOLAG1IB_5725	1.58964
RSOLAG1IB_4208	169.951		RSOLAG1IB_6013	167.676		RSOLAG1IB_4532	158.696		RSOLAG1IB_5016	153.872		RSOLAG1IB_614	168.433		RSOLAG1IB_5757	198.485		RSOLAG1IB_373	0.845495		RSOLAG1IB_767	2.25798		RSOLAG1IB_1346	1.58816
RSOLAG1IB_513	169.726		RSOLAG1IB_4317	167.404		RSOLAG1IB_5186	158.619		RSOLAG1IB_4148	153.615		RSOLAG1IB_10714	168.154		RSOLAG1IB_3665	198.138		RSOLAG1IB_2736	0.84482		RSOLAG1IB_4751	2.25773		RSOLAG1IB_6931	1.58743
RSOLAG1IB_367	169.534		RSOLAG1IB_956	167.379		RSOLAG1IB_3480	158.617		RSOLAG1IB_10299	153.536		RSOLAG1IB_4148	167.882		RSOLAG1IB_2586	197.936		RSOLAG1IB_8097	0.843472		RSOLAG1IB_2699	2.25613		RSOLAG1IB_5294	1.58427
RSOLAG1IB_6284	169.376		RSOLAG1IB_11897	167.372		RSOLAG1IB_9197	158.574		RSOLAG1IB_4609	153.248		RSOLAG1IB_5946	167.702		RSOLAG1IB_7582	197.888		RSOLAG1IB_8398	0.841988		RSOLAG1IB_10144	2.25604		RSOLAG1IB_172	1.5834
RSOLAG1IB_751	169.35		RSOLAG1IB_2644	167.059		RSOLAG1IB_5558	158.197		RSOLAG1IB_2270	152.864		RSOLAG1IB_3789	167.597		RSOLAG1IB_5399	197.832		RSOLAG1IB_1735	0.841861		RSOLAG1IB_1580	2.25512		RSOLAG1IB_4647	1.58318
RSOLAG1IB_182	169.345		RSOLAG1IB_6457	166.967		RSOLAG1IB_1402	158.157		RSOLAG1IB_9527	152.849		RSOLAG1IB_4563	167.372		RSOLAG1IB_471	197.56		RSOLAG1IB_7098	0.841642		RSOLAG1IB_2157	2.25409		RSOLAG1IB_10090	1.58062
RSOLAG1IB_215	169.075		RSOLAG1IB_2891	166.547		RSOLAG1IB_3264	158.097		RSOLAG1IB_780	152.739		RSOLAG1IB_2264	167.31		RSOLAG1IB_10052	197.548		RSOLAG1IB_7857	0.841459		RSOLAG1IB_973	2.25096		RSOLAG1IB_1629	1.57812
RSOLAG1IB_1428	168.757		RSOLAG1IB_6982	166.448		RSOLAG1IB_3423	158.032		RSOLAG1IB_3300	152.669		RSOLAG1IB_5399	167.258		RSOLAG1IB_3774	197.547		RSOLAG1IB_4804	0.838497		RSOLAG1IB_3976	2.24506		RSOLAG1IB_8898	1.57787
RSOLAG1IB_6134	168.524		RSOLAG1IB_10420	166.265		RSOLAG1IB_7696	157.855		RSOLAG1IB_6667	152.49		RSOLAG1IB_2918	166.978		RSOLAG1IB_1779	197.49		RSOLAG1IB_3812	0.838195		RSOLAG1IB_5892	2.24496		RSOLAG1IB_10170	1.57398
RSOLAG1IB_9021	168.352		RSOLAG1IB_7494	166.231		RSOLAG1IB_1781	157.739		RSOLAG1IB_2197	152.481		RSOLAG1IB_6173	166.882		RSOLAG1IB_6029	197.431		RSOLAG1IB_4111	0.837959		RSOLAG1IB_3483	2.24061		RSOLAG1IB_5025	1.57328
RSOLAG1IB_2355	168.258		RSOLAG1IB_9108	166.212		RSOLAG1IB_8954	157.612		RSOLAG1IB_1661	152.268		RSOLAG1IB_8954	166.781		RSOLAG1IB_2504	197.419		RSOLAG1IB_1224	0.837615		RSOLAG1IB_1122	2.23364		RSOLAG1IB_11022	1.5727
RSOLAG1IB_9028	168.099		RSOLAG1IB_5685	166.169		RSOLAG1IB_7721	157.251		RSOLAG1IB_315	151.895		RSOLAG1IB_10708	166.649		RSOLAG1IB_1428	197.222		RSOLAG1IB_7911	0.834436		RSOLAG1IB_379	2.23275		RSOLAG1IB_6593	1.57208
RSOLAG1IB_2399	167.873		RSOLAG1IB_6578	166.047		RSOLAG1IB_9698	157.156		RSOLAG1IB_1870	151.863		RSOLAG1IB_4513	166.622		RSOLAG1IB_2879	197.161		RSOLAG1IB_1499	0.833502		RSOLAG1IB_5307	2.22662		RSOLAG1IB_9524	1.57182
RSOLAG1IB_8313	167.63		RSOLAG1IB_8086	165.887		RSOLAG1IB_5680	156.931		RSOLAG1IB_8760	151.802		RSOLAG1IB_7009	166.396		RSOLAG1IB_57	197.031		RSOLAG1IB_10454	0.833023		RSOLAG1IB_8170	2.22397		RSOLAG1IB_4132	1.56868
RSOLAG1IB_1411	167.165		RSOLAG1IB_5036	165.851		RSOLAG1IB_2372	156.751		RSOLAG1IB_9687	151.802		RSOLAG1IB_4061	166.326		RSOLAG1IB_903	196.622		RSOLAG1IB_2701	0.832965		RSOLAG1IB_3535	2.22368		RSOLAG1IB_9401	1.56868
RSOLAG1IB_2829	167.08		RSOLAG1IB_6559	165.652		RSOLAG1IB_5399	156.698		RSOLAG1IB_396	151.728		RSOLAG1IB_245	166.322		RSOLAG1IB_4954	196.529		RSOLAG1IB_8533	0.832658		RSOLAG1IB_9380	2.2231		RSOLAG1IB_3559	1.56698
RSOLAG1IB_1687	167.079		RSOLAG1IB_7112	165.37		RSOLAG1IB_6267	156.698		RSOLAG1IB_7290	151.716		RSOLAG1IB_5983	166.289		RSOLAG1IB_4060	196.421		RSOLAG1IB_11132	0.83214		RSOLAG1IB_2856	2.22231		RSOLAG1IB_10533	1.56519
RSOLAG1IB_1480	166.845		RSOLAG1IB_7101	165.256		RSOLAG1IB_8586	156.56		RSOLAG1IB_375	151.506		RSOLAG1IB_4954	166.259		RSOLAG1IB_8654	196.303		RSOLAG1IB_5220	0.831536		RSOLAG1IB_5680	2.22231		RSOLAG1IB_2503	1.56467
RSOLAG1IB_7016	166.682		RSOLAG1IB_7478	164.832		RSOLAG1IB_4322	156.542		RSOLAG1IB_3410	151.271		RSOLAG1IB_4736	165.855		RSOLAG1IB_5596	196.204		RSOLAG1IB_10227	0.831536		RSOLAG1IB_5820	2.22171		RSOLAG1IB_8313	1.564
RSOLAG1IB_905	166.645		RSOLAG1IB_1269	164.818		RSOLAG1IB_1771	156.527		RSOLAG1IB_6279	151.119		RSOLAG1IB_7489	165.667		RSOLAG1IB_2645	196.127		RSOLAG1IB_12555	0.831536		RSOLAG1IB_1564	2.21989		RSOLAG1IB_9693	1.56369
RSOLAG1IB_7704	166.315		RSOLAG1IB_6418	164.787		RSOLAG1IB_2829	156.143		RSOLAG1IB_4094	150.95		RSOLAG1IB_2172	165.297		RSOLAG1IB_7282	195.515		RSOLAG1IB_5121	0.82997		RSOLAG1IB_8819	2.21762		RSOLAG1IB_438	1.56207
RSOLAG1IB_5300	166.038		RSOLAG1IB_1642	164.459		RSOLAG1IB_3175	156.025		RSOLAG1IB_808	150.937		RSOLAG1IB_6493	165.074		RSOLAG1IB_7746	195.342		RSOLAG1IB_1169	0.829551		RSOLAG1IB_7864	2.21743		RSOLAG1IB_2547	1.56053
RSOLAG1IB_6667	165.787		RSOLAG1IB_12146	164.408		RSOLAG1IB_3410	155.7		RSOLAG1IB_7278	150.718		RSOLAG1IB_7782	164.818		RSOLAG1IB_2050	195.293		RSOLAG1IB_1216	0.828693		RSOLAG1IB_9013	2.21707		RSOLAG1IB_9159	1.55982
RSOLAG1IB_106	165.645		RSOLAG1IB_4264	164.283		RSOLAG1IB_5288	155.649		RSOLAG1IB_5825	150.535		RSOLAG1IB_7899	164.466		RSOLAG1IB_255	195.224		RSOLAG1IB_1727	0.828693		RSOLAG1IB_2180	2.21576		RSOLAG1IB_1745	1.5595
RSOLAG1IB_5571	165.611		RSOLAG1IB_84	164.174		RSOLAG1IB_8719	155.346		RSOLAG1IB_3531	150.33		RSOLAG1IB_3430	164.241		RSOLAG1IB_6667	195.134		RSOLAG1IB_3562	0.828034		RSOLAG1IB_8878	2.21561		RSOLAG1IB_11957	1.55808
RSOLAG1IB_554	165.554		RSOLAG1IB_12743	164.17		RSOLAG1IB_2912	155.308		RSOLAG1IB_2569	150.299		RSOLAG1IB_471	164.098		RSOLAG1IB_3718	195.053		RSOLAG1IB_9736	0.824728		RSOLAG1IB_8884	2.20954		RSOLAG1IB_12828	1.556
RSOLAG1IB_857	165.175		RSOLAG1IB_4954	164.123		RSOLAG1IB_5654	155.242		RSOLAG1IB_4573	150.28		RSOLAG1IB_6578	164.044		RSOLAG1IB_12482	194.957		RSOLAG1IB_2126	0.823765		RSOLAG1IB_919	2.20702		RSOLAG1IB_8253	1.55536
RSOLAG1IB_10024	165.126		RSOLAG1IB_55	164.099		RSOLAG1IB_8288	155.167		RSOLAG1IB_127	150.09		RSOLAG1IB_2586	163.971		RSOLAG1IB_5481	194.833		RSOLAG1IB_6268	0.823765		RSOLAG1IB_4132	2.20463		RSOLAG1IB_12807	1.552
RSOLAG1IB_11930	165.116		RSOLAG1IB_3476	164.026		RSOLAG1IB_1848	155.071		RSOLAG1IB_8651	150		RSOLAG1IB_375	163.6		RSOLAG1IB_5277	194.743		RSOLAG1IB_9156	0.82041		RSOLAG1IB_1297	2.2011		RSOLAG1IB_4209	1.55128
RSOLAG1IB_2410	165.043		RSOLAG1IB_57	163.945		RSOLAG1IB_5912	154.998		RSOLAG1IB_4683	149.979		RSOLAG1IB_1449	163.442		RSOLAG1IB_7747	194.684		RSOLAG1IB_3266	0.8178		RSOLAG1IB_794	2.19984		RSOLAG1IB_8097	1.54637
RSOLAG1IB_4153	164.794		RSOLAG1IB_5442	163.678		RSOLAG1IB_3467	154.702		RSOLAG1IB_6662	149.846		RSOLAG1IB_6913	163.427		RSOLAG1IB_10178	194.576		RSOLAG1IB_824	0.816137		RSOLAG1IB_4833	2.19917		RSOLAG1IB_2985	1.54469
RSOLAG1IB_1486	164.768		RSOLAG1IB_6913	163.586		RSOLAG1IB_820	154.621		RSOLAG1IB_2151	149.688		RSOLAG1IB_5530	163.418		RSOLAG1IB_8719	194.52		RSOLAG1IB_2920	0.816137		RSOLAG1IB_682	2.19573		RSOLAG1IB_3757	1.54394
RSOLAG1IB_10452	164.437		RSOLAG1IB_10963	163.511		RSOLAG1IB_3435	154.587		RSOLAG1IB_2264	149.6		RSOLAG1IB_4445	163.396		RSOLAG1IB_6056	194.427		RSOLAG1IB_3968	0.816137		RSOLAG1IB_4814	2.19421		RSOLAG1IB_419	1.54231
RSOLAG1IB_8288	164.354		RSOLAG1IB_5081	163.331		RSOLAG1IB_3570	154.496		RSOLAG1IB_10714	149.567		RSOLAG1IB_1583	163.297		RSOLAG1IB_315	194.381		RSOLAG1IB_4166	0.816137		RSOLAG1IB_438	2.19392		RSOLAG1IB_11366	1.54159
RSOLAG1IB_8884	164.104		RSOLAG1IB_9823	163.188		RSOLAG1IB_2914	154.455		RSOLAG1IB_7463	149.501		RSOLAG1IB_277	163.143		RSOLAG1IB_5815	194.347		RSOLAG1IB_7654	0.816137		RSOLAG1IB_5398	2.19004		RSOLAG1IB_12809	1.54159
RSOLAG1IB_8804	164.019		RSOLAG1IB_5433	163.043		RSOLAG1IB_10456	154.042		RSOLAG1IB_3297	149.475		RSOLAG1IB_3423	162.998		RSOLAG1IB_4238	194.334		RSOLAG1IB_9766	0.813058		RSOLAG1IB_3434	2.18917		RSOLAG1IB_4758	1.5375
RSOLAG1IB_2891	163.91		RSOLAG1IB_3030	163.04		RSOLAG1IB_1084	153.958		RSOLAG1IB_7009	149.407		RSOLAG1IB_10439	162.84		RSOLAG1IB_5680	193.987		RSOLAG1IB_10939	0.812573		RSOLAG1IB_3968	2.18873		RSOLAG1IB_2321	1.53662
RSOLAG1IB_7813	163.719		RSOLAG1IB_4563	163.032		RSOLAG1IB_3158	153.742		RSOLAG1IB_9521	149.302		RSOLAG1IB_3272	162.771		RSOLAG1IB_9144	193.926		RSOLAG1IB_2875	0.811308		RSOLAG1IB_2596	2.18832		RSOLAG1IB_316	1.53626
RSOLAG1IB_1584	163.484		RSOLAG1IB_8774	163.029		RSOLAG1IB_315	153.527		RSOLAG1IB_3803	148.892		RSOLAG1IB_7312	162.75		RSOLAG1IB_3817	193.893		RSOLAG1IB_5277	0.811308		RSOLAG1IB_2468	2.18817		RSOLAG1IB_2192	1.53394
RSOLAG1IB_2756	163.402		RSOLAG1IB_9270	162.873		RSOLAG1IB_9068	153.484		RSOLAG1IB_836	148.863		RSOLAG1IB_4060	162.603		RSOLAG1IB_5482	193.738		RSOLAG1IB_7861	0.810509		RSOLAG1IB_5846	2.18516		RSOLAG1IB_1136	1.53345
RSOLAG1IB_1499	163.37		RSOLAG1IB_2355	162.826		RSOLAG1IB_5278	153.4		RSOLAG1IB_9021	148.829		RSOLAG1IB_6438	162.353		RSOLAG1IB_4457	193.647		RSOLAG1IB_11269	0.810509		RSOLAG1IB_288	2.18228		RSOLAG1IB_2736	1.53319
RSOLAG1IB_5134	163.369		RSOLAG1IB_11822	162.575		RSOLAG1IB_5955	153.36		RSOLAG1IB_12443	148.718		RSOLAG1IB_7895	162.107		RSOLAG1IB_5219	193.548		RSOLAG1IB_12655	0.809711		RSOLAG1IB_1499	2.17637		RSOLAG1IB_2812	1.53292
RSOLAG1IB_1350	163.311		RSOLAG1IB_3880	162.565		RSOLAG1IB_8937	153.137		RSOLAG1IB_5288	148.704		RSOLAG1IB_10431	161.868		RSOLAG1IB_7454	193.389		RSOLAG1IB_5013	0.80865		RSOLAG1IB_2467	2.17637		RSOLAG1IB_4024	1.53026
RSOLAG1IB_7149	163.043		RSOLAG1IB_9622	162.516		RSOLAG1IB_8233	153.13		RSOLAG1IB_4136	148.692		RSOLAG1IB_2627	161.747		RSOLAG1IB_7211	193.33		RSOLAG1IB_3484	0.808214		RSOLAG1IB_7102	2.17637		RSOLAG1IB_7015	1.53026
RSOLAG1IB_2169	163.008		RSOLAG1IB_12138	162.318		RSOLAG1IB_9430	152.549		RSOLAG1IB_618	148.578		RSOLAG1IB_5229	161.465		RSOLAG1IB_8316	193.157		RSOLAG1IB_10766	0.805807		RSOLAG1IB_8937	2.17637		RSOLAG1IB_11123	1.53026
RSOLAG1IB_6532	162.844		RSOLAG1IB_4705	162.243		RSOLAG1IB_2355	151.985		RSOLAG1IB_8238	148.517		RSOLAG1IB_1661	161.129		RSOLAG1IB_5654	193.06		RSOLAG1IB_4519	0.804957		RSOLAG1IB_1854	2.17382		RSOLAG1IB_3143	1.52859
RSOLAG1IB_956	162.753		RSOLAG1IB_9614	162.209		RSOLAG1IB_554	151.975		RSOLAG1IB_7982	148.353		RSOLAG1IB_11423	161.069		RSOLAG1IB_6030	192.903		RSOLAG1IB_11877	0.803385		RSOLAG1IB_9159	2.17353		RSOLAG1IB_9503	1.52781
RSOLAG1IB_4334	162.508		RSOLAG1IB_10170	162.12		RSOLAG1IB_4205	151.945		RSOLAG1IB_1480	148.291		RSOLAG1IB_10778	160.997		RSOLAG1IB_7404	192.824		RSOLAG1IB_5235	0.803044		RSOLAG1IB_5242	2.16825		RSOLAG1IB_435	1.52745
RSOLAG1IB_3975	162.169		RSOLAG1IB_315	161.968		RSOLAG1IB_3782	151.457		RSOLAG1IB_5219	147.891		RSOLAG1IB_6917	160.924		RSOLAG1IB_9270	192.801		RSOLAG1IB_3167	0.802459		RSOLAG1IB_2178	2.16806		RSOLAG1IB_5013	1.52745
RSOLAG1IB_5967	161.878		RSOLAG1IB_4061	161.892		RSOLAG1IB_10842	151.437		RSOLAG1IB_903	147.74		RSOLAG1IB_9278	160.907		RSOLAG1IB_10876	192.492		RSOLAG1IB_3475	0.801819		RSOLAG1IB_8788	2.16543		RSOLAG1IB_5784	1.52666
RSOLAG1IB_5191	161.594		RSOLAG1IB_2828	161.66		RSOLAG1IB_8273	151.422		RSOLAG1IB_7033	147.686		RSOLAG1IB_9260	160.877		RSOLAG1IB_6850	192.268		RSOLAG1IB_9570	0.801615		RSOLAG1IB_7922	2.16434		RSOLAG1IB_855	1.52555
RSOLAG1IB_7750	161.443		RSOLAG1IB_755	161.541		RSOLAG1IB_4590	151.343		RSOLAG1IB_3448	147.636		RSOLAG1IB_7094	160.808		RSOLAG1IB_706	192.036		RSOLAG1IB_5541	0.800739		RSOLAG1IB_5554	2.16371		RSOLAG1IB_4716	1.52233
[truncated: 10,823 more rows]

## Sheet: Average RPKM per zone
Average RPKM values calculated by summation of the unique Raw readcounts per replicate.
[truncated: 11,965 more rows]

## Sheet: DESeq calculations
DESeq calculations based upon Anders and Huber (2010). Depicted are expressions determined as significant, minimum absolute log2 folchange of 1 and a maxumum p-adjusted value of 0.05.
[truncated: 1,879 more rows]
